# Supplementary material for: Advanced backcross QTL analysis and comparative mapping with RIL QTL studies and GWAS provide an overview of QTL and marker haplotype diversity for resistance to Aphanomyces root rot in pea (Pisum sativum)
Source: Front Plant Sci. 2023 Sep 28;14:1189289. doi: 10.3389/fpls.2023.1189289 (PMC10569610; doi:10.3389/fpls.2023.1189289)
Supplement: Supplementary Table 1 — Phenotypic data obtained for resistance to A. euteiches, flowering and morphological traits in the pea RIL and AB populations. 1st to 4th sheets: adjusted mean datasets for 33, 21, 31, and 12 variables previously evaluated in the Baccara x PI180693, Baccara x 552, DSP x 90-2131 and Puget x 90-2079 RIL populations, respectively. Data associated with Height (Baccara x PI180693 and Baccara x 552 RILs) and Dead (DSP x 90-2131 RILs) variables were not presented in Hamon et al. (2013). 5th to 6th sheets: EMMs for 9 variables evaluated in the Eden x E11 and Eden x LISA AB populations, respectively. 7th sheet: description of resistance, flowering, and morphological variables presented in these phenotyping datasets. N.B. The adjusted means of phenotypic data in the pea-Aphanomyces collection can be found in the Additional file 16 of Desgroux et al. (2016). [file Table_1.xlsx]

## Sheet: RIL_BPI
	DS		2006					2007								2008									2006		2007		2008
			Dijon-Epoisses		Riec-sur-Belon		Athena	Dijon-Epoisses			Riec-sur-Belon			LeSueur		Dijon-Epoisses			Riec-sur-Belon				LeSueur		Dijon-Epoisses						Riec-sur-Belon	Rennes
			RRI	ADI	RRI	ADI		RRI	ADI		RRI	ADI				RRI	ADI		RRI	ADI					Flo1	HT	Flo1	HT	Flo1	HT	DW	Flo1	Flo2
id	BPI_RB84	BPI_Ae109	BPI_DI06_RRI	BPI_DI06_ADI	BPI_RI06_RRI	BPI_RI06_ADI	BPI_ATH06_ADI	BPI_DI07_RRI	BPI_DI07_ADI1	BPI_DI07_ADI2	BPI_RI07_RRI	BPI_RI07_ADI1	BPI_RI07_ADI2	BPI_LS07_ADI1	BPI_LS07_ADI2	BPI_DI08_RRI	BPI_DI08_ADI1	BPI_DI08_ADI2	BPI_RI08_RRI	BPI_RI08_ADI1	BPI_RI08_ADI2	BPI_RI08_ADI3	BPI_LS08_ADI1	BPI_LS08_ADI2	BPI_DI06_Flo1	BPI_DI06_HT	BPI_DI07_Flo1	BPI_DI07_HT	BPI_DI08_Flo1	BPI_DI08_HT	BPI_RI08_DW	BPI_REN08_Flo1	BPI_REN08_Flo2
BAP8.1	3.74175	2.74993	3.45	2.99	3.16333	4.64	2.43	3.45	3.76	5.79	3.8	2.33	4.5	2.38	4.21	3.69	4.81	6.29	3.88487	2.74644	3.53016	4.36283	1.87	4.61	160.484	42.7005	148.373	46.0078	161	52.6667	28.12	164.5	184
BAP8.2	2.60973	3.08055	3.39	5.33	2.73333	6.31	2.22	3.24	6.25	8.03	3.9	1.6	3.63	4.63	4.66	3.89	6.26	6.95	3.76579	3.80345	4.77668	6.34577	3.62	5.04	140.721	66.533	130.489	81.0282	142.333	98	41.49	142.5	178.5
BAP8.3	2.83426	3.03832	3.13	5.9	2.28	6.42	1.98	3.92	5.43	7.72	4.57	2.92	4.94	3.07	4.35	3.48	5.81	6.95	2.24236	3.47012	3.88779	4.90132	2.71	3.71	139.161	64.249	129.694	66.1955	142	109	-	144	180
BAP8.4	3.25035	3.0013	2.8	3.34	2.35	3.86333	1.81	3.14	4.25	5.27	4.23	2.13	4.32	2.68	2.94	3.22	3.81	5.62	3.47026	1.69234	2.77668	3.6791	2.83	4.06	154.827	75.9157	143.822	51.0282	159.333	54	37.32	161.5	180.5
BAP8.5	2.94059	3.05496	2.48	2.54	2.95	2.75333	0.65	2.88	2.6	4.49	4.57	4.07	5.07	3.13	3.8	3.23	3.92	4.95	2.73272	2.2479	2.55446	2.79021	1.73	2.48	163.173	84.751	153.706	94.3411	166	104	68.43	167.5	190.5
BAP8.6	3.86484	2.87381	3.1	3.77	3.28667	3.86333	1.42	3.15	3.5	4.48	3.6	2.03	3.17	3.13	3.49	3.67	4.59	6.62	3.60073	2.35901	2.9989	2.90132	2.9	4.01	155.054	58.533	142.961	78.9922	156	83.3333	54.54	155.5	189
BAP8.9	1.93098	2.19059	3.21	3.88	2.67667	4.97333	1.81	3.02	4.86	6.45	2.59	2.9	3.13	3.32	3.49	3.27	5.03	5.95	2.45595	2.35901	2.66557	4.01243	2.7	3.8	143.301	56.5175	131.027	69.5288	143.333	96	41.21	144.5	181.5
BAP8.10	2.34744	2.62773	2.7	2.89	2.87667	3.53	1.7	2.84	3.78	6.03	4.23	1.9	2.6	3.68	4.21	2.91	4.33	5.62	2.54983	2.2479	1.9989	2.12354	2.41	3.48	153.612	76.1337	140.155	57.6948	154	70	36.21	158	183
BAP8.11	2.16026	2.75785	3.33	3.33	2.62333	4.97333	1.98	3.15	4.94	6.51	2.93	2.7	4.6	2.71	2.3	3.3	4.14	5.62	3.11959	3.02568	3.11001	4.12354	1.48	2.71	147.634	58.8509	136.961	88.9922	149.667	111.667	48.99	152	179.5
BAP8.12	2.92736	2.87833	2.5	3	2.78667	5.19667	1.98	3.54	3.87	5.48	3.57	2.5	4.33	2.88	2.33	3.67	4.37	5.95	3.13306	2.13679	3.11001	4.56799	3.38	3.62	160.699	83.8158	146.306	83.8045	161.667	112.667	19.54	164	184
BAP8.14	3.20277	2.94387	2.87	3.22	2.89333	4.97667	2.26	3.02	4	5.56	4.57	3.53	3.87	3.52	4.21	3.38	5.14	6.29	3.75797	2.2479	2.9989	3.45688	3.07	4.95	148.366	66.1491	138.706	91.0078	149	109.333	87.88	150	183
BAP8.15	2.82269	3.25642	2.61	3.11	2.76	3.86333	1.87	-	-	-	-	-	-	2.71	4.02	3.74	3.37	5.95	2.56412	2.47012	1.77668	3.12354	2.24	2.6	167.699	53.4825	-	-	173	77.6667	58.71	174	194.5
BAP8.17	3.6261	3.43166	3.25	3.56	3.17333	3.86333	2.65	4.24	4.78	7.03	4.17	2.13	4.27	3.32	4.83	3.74	5.49	6.9	3.67104	2.91457	3.22112	4.45688	2.11	4.73	155.827	40.9157	145.155	49.3615	153.943	54.9925	-	-	-
BAP8.18	2.80537	3.14225	2.83	3.56	2.90667	4.08667	2.31	3.18	4.6	4.06	4.43	2.13	3.43	1.77	-	3.19	4.7	5.95	2.9034	2.47012	1.9989	2.90132	2.31	2.42	155.161	49.249	139.706	39.3411	149.667	47	38.43	152.5	186.5
BAP8.19	2.70825	2.83171	3.08	5.23	2.72333	6.53	1.93	3.25	5.52	7.48	4	2.87	4.97	4.07	4.52	3.47	6.81	6.62	2.92963	2.58123	3.22112	4.79021	3.08	3.92	142.494	51.9157	135.087	70.2626	145.667	73	35.93	146.5	179
BAP8.20	3.57032	2.92124	3.27	4.66	3.08333	5.53	-	3.97	5.12	6.6	3.77	2.6	4.27	5.21	5.3	3.48	5.7	6.95	4.0674	3.2479	3.88779	5.12354	2.59	4.04	147.818	56.0338	135.155	84.3615	148.333	103.667	102.6	149.5	183
BAP8.21	3.07835	2.89625	3.17	4.66	2.40667	7.19667	2.15	3.15	5.16	7.46	3.83	1.6	2.27	2.57	3.85	3.15	5.81	6.06	2.97881	2.68208	1.7545	3.8349	3.35	4.21	150.054	25.533	131.706	36.0078	148.333	41.3333	30.83	150.5	173
BAP8.22	3.34919	2.59395	3	4.55	3.08	4.97667	2.2	2.99	3.63	6.32	4.43	2.42	3.14	3.38	3.96	4.02	5.14	6.29	3.31152	2.80345	3.33223	4.45688	2.85	4.12	154.968	75.8509	145.694	96.1955	154	115.333	37.6	159.5	181
BAP8.24	2.66092	2.95348	2.83	3.99	3.55333	5.31	1.37	2.69	4.42	5.57	3.8	4.37	5.7	3.6	2.46	3.43	4.81	5.29	3.849	3.13679	3.66557	4.90132	2.38	2.95	156.388	79.1996	143.511	93.9718	156	111.333	29.82	159	181.5
BAP8.25	2.97124	3.07084	3.3	3.56	2.35	5.53	2.98	2.23	5.62	7.83	3.6	2.8	4	4.02	4.71	2.5	5.37	7.06	3.03713	3.2479	3.44334	5.01243	2.5	4.06	141.516	58.9662	129.755	62.1582	141	93.3333	35.93	143.5	-
BAP8.28	3.01455	3.26178	3.26	2.88	1.62	5.64	0.92	2.81	5.58	6.37	3.93	2.8	3.5	3.29	3.91	-	-	-	2.47144	2.35901	2.9989	4.23465	2.83	3.44	153.968	79.1842	141.822	77.6948	-	-	35.66	157	180.5
BAP8.29	2.74778	2.81293	3.13	3.33	2.78667	4.42	1.37	3.72	3.76	6.52	4	1.63	2.57	3.46	4.24	3.7	3.81	6.62	3.79819	2.2479	2.77668	3.45688	2.92	-	154.946	63.8004	143.027	92.8622	154	117.667	75.52	160	183.5
BAP8.32	2.5261	2.96252	2.85	3.55	2.99	4.08333	1.48	3.22	2.74	3.94	3.93	0.93	3.17	2.43	2.74	2.91	4.48	6.29	3.02522	0.803454	1.44334	2.23465	1.77	1.69	154.968	51.5175	140.961	40.6589	157.667	40.6667	34.82	158	188
BAP8.33	3.43608	3.23187	2.98	3.33	2.98333	3.53	1.82	3.33	4.85	5.39	4.13	1.73	2.63	1.46	1.85	3.62	4.66	6.4	3.75646	2.35901	1.04537	2.23465	3.29	2.24	161.032	41.8158	147.088	43.8249	161.943	40.4925	62.49	163	188
BAP8.34	2.71446	2.79905	3.18	4.77	2.53	5.97333	1.92	3.18	5.5	7.09	3.23	2.03	4.7	3.57	4.27	3.65	7.14	6.95	2.48678	2.69234	3.77668	5.45688	2.77	4.69	142.968	49.8509	129.039	89.3411	140.667	107.667	87.18	143	184
BAP8.36	2.67399	2.90484	2.58	4.22	2.72	5.75	1.59	2.84	5.34	7.12	3.77	3.42	4.74	2.43	3.35	3.11	5.59	6.97	2.57346	2.80345	2.69683	3.5295	2.97	3.94	140.968	25.5175	128.973	40.4712	143	42.3333	19.78	144	175.5
BAP8.37	3.72546	3.18597	3.14	3.1	2.75333	4.53	1.65	3.05	3.73	5.56	4.07	2.67	3.7	4.29	3.99	3.84	4.48	5.29	3.43895	2.69234	1.66557	2.79021	2.76	4.17	156.506	69.751	143.373	87.6744	161	80	76.35	156	189
BAP8.39	3.67285	3.06621	2.97	3.22	2.82	3.08333	0.87	3.32	4.37	5.04	4.4	2.13	4.17	2.35	4.38	3.12	3.81	5.95	3.51763	2.47012	2.77668	3.45688	3.23	3.06	165.301	48.1842	152.294	60.6589	163	60	41.49	167.5	188
BAP8.40	3.39981	3.23779	2.8	4.22	3.14333	5.08667	2.87	3.57	4.35	6.6	4.7	1.83	2.67	2.18	4.99	3.49	5.7	6.62	3.548	2.74644	2.8635	4.19616	2.25	2.7	150.366	27.4825	137.155	36.0282	153	40	44.78	158	185
BAP8.42	3.01485	2.59359	3.27	3.44	2.99667	4.31	1.7	3.39	3.95	6.7	-	2.37	3.67	3.43	4.27	3.78	4.37	6.29	3.80472	1.80345	1.88779	2.79021	2.95	4.5	155.032	86.8158	142.845	95.6385	155.333	115	-	159.5	182.5
BAP8.43	2.3239	2.93363	2.6	2.99	2.81333	4.75333	1.81	2.77	4.25	6.34	3.17	2.5	4.52	1.77	3.13	3.09	4.26	6.29	2.06336	3.13679	1.88779	3.01243	1.91	3.41	147.301	26.5175	134.578	37.8418	147.667	53.6667	18.99	151	180
BAP8.46	2.3642	2.80542	3.4	3.33	2.28667	4.97333	1.04	2.97	4.95	5.96	3.77	2.03	2.5	4.02	-	2.97	4.66	6.29	2.92505	3.02568	3.55446	4.45688	2.77	3.76	151.301	79.8509	138.422	90.4916	157	108	42.04	155.5	182
BAP8.47	2.0031	2.8688	2.95	2.33	2.54333	3.31	1.2	2.48	4.67	5.58	1.43	2.13	3.27	1.35	1.49	3.22	3.48	4.4	2.73524	1.69234	1.88779	2.56799	1.91	2.68	173.032	-	162.639	77.1378	178.333	88.3333	54.82	176.5	197.5
BAP8.49	3.45855	3.10565	2.63	2.78	2.34667	4.08333	1.81	3.18	5.4	5.49	4.3	2.07	-	1.18	2.16	2.95	4.14	5.51	3.50304	2.02568	1.88779	2.90132	2.73	2.39	156.849	38.9662	145.039	26.0078	161	38	41.21	-	190.5
BAP8.50	2.46484	2.94794	3.08	3.44	2.43	6.19667	1.87	2.43	6.42	8.39	3.04	3.57	6.03	4.13	4.49	3.07	5.14	6.29	2.33842	2.58123	3.42117	5.34577	2.94	4	137.699	63.8158	130.422	70.4916	140	79.6667	24.82	142.5	173.5
BAP8.51	2.47437	2.92381	3.35	4.44	2.85333	5.30667	1.7	3.2	4.85	6.26	4.13	4.12	5.09	4.02	-	2.89	5.37	6.95	2.93979	2.91457	2.66557	3.6791	2.62	4.24	147.699	83.4825	133.422	75.4916	149.667	102.667	60.66	151.5	179
BAP8.52	3.44378	2.97677	3.74	4.76	2.63667	5.30667	1.76	3.88	5	7.19	4.43	3.03	4.7	3.99	4.16	3.48	6.26	7.18	3.43362	2.91457	3.9989	4.45688	1.9	3.73	146.839	64.751	134.373	77.6744	149	99.3333	60.66	150	183
BAP8.54	3.20277	2.79395	3.05	3.33	2.67	5.42	2.09	2.46	4.28	6.23	4.7	3.62	3.89	3.79	3.69	2.99	5.92	5.29	3.81267	2.47012	2.55446	3.56799	2.27	3.07	156.054	63.1996	142.845	90.6385	154	100	39.82	158	179.5
BAP8.55	2.73651	3.03579	3.19	3.12	2.59667	3.08667	1.37	3.13	3.29	4.63	4.03	3.6	3.47	3.27	3.38	3.3	4.26	5.84	2.32907	1.91457	1.77668	2.23465	2	2.91	160.494	81.9157	141.422	92.1582	161	86	62.32	158	189
BAP8.56	3.35756	3.4651	3.07	3.22	3.49333	3.53	1.92	3.75	6.7	8.14	4.47	2.6	3.5	5.15	5.02	2.93	4.37	6.29	2.67978	1.58123	2.11001	3.6791	1.05	3.24	156.366	25.8158	141.627	77.3256	156	66.3333	40.38	160	182.5
BAP8.57	3.75162	2.69387	3.18	3.44	3.27333	5.08667	1.54	3.75	4.47	5.24	4.27	3.53	-	2.68	3.99	3.59	4.37	6.62	4.19019	1.58123	3.33223	4.90132	2.91	4.5	150.484	61.0338	144.961	53.9922	151	90.6667	30	152.5	180
BAP8.58	2.78457	3.12926	2.48	3.1	2.84333	3.97333	1.04	2.32	3.56	4.12	4.43	3.6	3.8	3.1	2.24	3.07	4.26	4.95	2.58331	2.02568	2.11001	2.6791	2.32	2.8	155.054	88.8663	140.361	96.1955	155.333	92.3333	60.93	156.5	188
BAP8.59	3.92139	3.27868	3.15	3.22	2.83	4.86	1.65	3.7	5.62	6.83	4.17	3.62	5.59	1.93	4.02	3.14	6.14	6.62	3.35366	2.69234	1.8635	2.5295	3.09	3.91	149.182	21.6328	136.755	35.4916	151	39.6667	22.28	151.5	178
BAP8.60	2.91523	2.97257	2.69	2.67	2.46333	4.64	1.53	3.13	3.85	6.63	4.37	3.83	6.27	3.65	4.99	3.25	4.03	4.95	3.83966	2.91457	2.77668	3.56799	2.08	3.59	154.699	82.4825	143.088	80.4916	154	107	22.04	159.5	181.5
BAP8.63	3.73459	3.67926	3.27	4.33	3.29	5.86333	2.43	3.41	4.92	6.83	3.9	2.37	3.47	2.52	3.85	3.94	5.59	6.95	4.01252	3.69234	3.9989	5.56799	3.88	4.18	147.818	36.0338	135.822	47.6948	149	55	37.04	151	176.5
BAP8.64	3.24723	3.26512	2.59	2.99	3.02	5.08667	2.26	3.12	4.13	5.58	3.7	3.27	5.07	3.32	4.27	3.17	4.59	5.49	2.68678	2.68208	2.08783	3.00156	2.41	3.48	149.301	47.1842	136.027	49.5288	152.527	69.2552	27.5	154	184
BAP8.65	3.42938	2.95081	2.64	3.33	3.04	4.30667	2.04	3.59	3.23	4.17	3.73	2.8	5.13	2.82	2.41	3.14	4.49	5.4	3.01064	1.69234	2.33223	3.90132	2.31	4.29	155.634	73.1842	143.986	61.9577	160.943	70.9925	33.99	161	182
BAP8.66	3.52915	2.78083	3.03	4.78	2.32	5.86333	1.48	3.03	4.85	6.5	3.87	2.5	2.2	3.35	4.27	3.07	-	6.97	3.88721	3.35901	2.66557	4.23465	2.96	4.71	144.612	50.467	131.511	82.3052	147.667	84	42.32	150	179.5
BAP8.67	2.66816	3.11858	2.7	4.55	2.36667	6.31	1.87	3.57	5.15	7.14	4.43	3.03	4.5	5.07	5.21	3.89	3.7	5.95	3.13119	2.69234	2.88779	4.34577	2.65	4.2	138.849	68.9662	128.912	71.1751	141	98.3333	45.93	142	175
BAP8.68	3.12032	3.11162	3.48	4.56	3.22667	4.53	2.37	3.55	4.27	6.04	3.47	2.8	3.6	2.52	4.55	3.61	5.48	6.95	3.43255	2.02568	2.33223	2.45688	3.36	4.16	148.849	22.2995	136.961	42.3256	151	38.6667	53.16	153.5	181.5
BAP8.69	2.5208	3.32257	2.35	2.56	2.72333	5.01339	0.45	3	3.48	5.21	3.33	1.5	2.8	4.43	2.63	3.15	4.26	6.29	3.72155	3.02568	3.55446	4.01243	1.85	2.91	155.366	55.4825	137.912	77.8418	154	97.6667	23.99	156.5	183
BAP8.70	2.63251	3.26692	2.72	3.66	2.1	5.08667	1.26	3.2	4.61	5.77	2.49	3	4.63	1.35	3.05	3.75	5.49	6.29	3.12539	1.47012	1.39714	1.90132	3.88	3.12	152.151	37.7005	140.912	51.1751	154.667	40.6667	52.32	156	186
BAP8.71	2.23863	2.73363	2.74	4.88	2.07333	7.53	2.15	3.66	5.33	6.82	3.2	3.23	5.03	3.49	4.74	3.27	5.18	6.62	2.48968	2.69234	3.11001	4.79021	3.02	4.33	140.173	68.0843	130.361	66.1955	144	97.3333	32.32	145.5	179
BAP8.72	3.26278	3.58567	3	3.33	2.69333	5.97333	1.42	3.43	4.48	6.01	3.83	1.7	2.83	1.9	2.91	3.03	5.37	5.29	3.46932	2.2479	2.22112	2.6791	1.25	2.95	154.968	27.1842	141.245	36.1751	154	48.6667	23.02	160	181.5
BAP8.73	3.31358	3.49446	3.34	3.32	3.01333	4.97333	2.09	2.58	4.17	5.81	3.27	3.13	4.5	1.88	3.6	3.6	4.37	6.62	2.60365	2.58123	2.44334	3.12354	3.02	4.11	148.173	32.0843	134.627	40.6589	149	51.6667	18.99	150.5	181.5
BAP8.74	3.57629	3.07425	2.89	4.11	3.08667	4.86333	3.04	3.57	4.49	6.03	4.57	1.53	2.02	2.96	3.99	3.21	4.7	6.62	3.26459	2.02568	2.55446	2.90132	2.44	3.8	149.516	19.6328	137.088	32.1582	150.333	65.3333	-	151.5	177
BAP8.75	3.49168	3.06559	3.17	3.67	2.99333	4.86333	1.7	3.48	4.44	6.55	4.53	1.93	2.17	2.96	4.94	3.48	5.59	7.06	2.64125	2.13679	2.44334	3.56799	2.06	3.45	148.032	55.1491	135.973	75.4712	150.667	76.3333	63.71	149	181
BAP8.76	2.75606	3.08999	3.38	4.89	2.37	5.75333	1.48	2.59	4.52	6.13	3.7	2.1	3.9	2.68	2.99	3.64	5.14	6.95	3.40343	3.47012	3.33223	4.01243	2.14	3.68	150.182	30.6328	139.845	42.3052	152	51.3333	18.16	153.5	173.5
BAP8.77	3.44037	3.03999	2.97	3.66	2.79	4.64	1.48	3.27	3.48	5.14	4.2	2.13	3.27	2.79	4.33	3.78	4.48	6.29	3.79687	2.91457	2.33223	2.90132	3.52	3.47	160.151	49.3672	146.245	49.5084	161.667	51.3333	51.21	158	189.5
BAP8.78	3.5029	2.67502	3.18	2.99	3.16	3.19667	1.2	-	-	-	-	-	-	3.02	3.24	3.23	3.7	5.4	3.88036	2.74644	2.03016	1.90132	2.27	3.86	161.506	41.4177	-	-	163	46	59.54	165	194
BAP8.79	3.29818	3.02115	3.24	3.33	3.41	3.08667	1.73	3.87	3.39	4.69	4.2	2.03	1.62	3.32	2.41	3.5	5.81	5.95	3.35309	2.13679	2.22112	2.23465	2.47	2.77	158.946	54.467	145.422	45.4916	154	42	50.93	163	193
BAP8.80	2.80277	2.77577	3.24	5.43	2.59333	6.31	2.81	3.57	5.52	7.53	4.3	3	4.63	2.9	3.49	3.42	6.14	7.06	3.2974	3.2479	3.33223	4.6791	2.82	3.97	142.839	28.0843	129.755	33.8249	144	44	17.32	145	173
BAP8.81	2.94344	2.83363	2.98	4.78	2.64667	5.53	2.31	3.24	4.87	6.92	3.87	2.9	4.73	3.54	4.49	3.79	4.92	6.95	3.41162	3.69234	3.44334	4.79021	3.66	4.03	143.366	46.1491	130.973	68.8045	145	87.3333	42.04	145	180
BAP8.82	2.65277	2.8013	3.04	2.89	1.91	5.75333	1.59	2.88	4.2	5.48	2.83	2.03	3.89	2.57	2.74	2.84	3.81	5.73	2.45416	2.47012	2.66557	4.23465	2.56	3.11	161.032	80.8158	148.973	88.8045	162.333	96.6667	50.66	162.5	184.5
BAP8.85	2.40855	2.64237	2.5	3.9	2.24	5.19667	1.76	2.82	4.47	5.48	3.83	2.47	3.37	3.93	4.49	3.17	4.26	5.95	2.58913	3.2479	2.44334	3.79021	2.5	3.36	151.827	66.9157	140.294	83.9922	151	94.3333	22.88	154	180.5
BAP8.86	2.60911	3.07423	2.97	3.67	2.26667	5.75333	1.48	2.94	4.97	6.82	3.9	2.6	4.53	4.21	4.94	-	-	-	-	-	-	-	1.23	3.27	143.161	74.9157	132.639	68.8045	-	-	-	160	180.5
BAP8.87	3.85855	3.34387	3.18	2.56	2.88333	3.97333	2.04	3.18	4.16	5.82	4.17	1.97	3.3	3.35	4.74	3.49	4.7	6.51	3.40136	2.13679	3.33223	4.45688	1.76	4.04	155.161	73.5823	143.039	87.6744	156	112	44.82	159.5	179.5
BAP8.90	3.2739	3.23526	3.02	3.67	3.18333	4.86333	1.59	3.97	3.92	5.97	4.27	4.53	5.92	2.99	-	3.43	5.26	5.95	2.81038	2.13679	2.22112	3.34577	3.41	3.23	159.516	94.9662	145.155	104.361	144	92.3333	52.6	145.5	181
BAP8.91	2.18931	2.82676	2.5	4.67	2.17	5.64	1.65	3.65	4.84	6.61	3.4	2.8	4.7	3.43	3.58	3.27	3.48	5.29	2.69833	2.35901	2.66557	4.90132	-	4.44	143.032	65.1491	131.627	75.6589	144	97	30.1	145.5	179
BAP8.93	3.53689	2.93777	3.17	4.66	2.83667	5.86333	2.04	3.49	4.56	6.48	4.23	1.5	2.07	3.15	4.08	3.31	6.02	5.95	2.93676	3.13679	2.55446	3.45688	3.26	4.64	149.968	23.5175	132.361	31.1955	148.333	44.3333	26.77	152	176
BAP8.94	3.19472	3.06145	2.95	2.89	2.35667	2.86333	0.37	2.99	3.32	3.77	3.87	0.83	0.52	3.29	2.35	2.92	4.7	5.62	3.10511	1.58123	1.44334	2.45688	3.17	3.47	159.516	50.6328	144.845	50.6385	161	37.6667	42.88	164	191
BAP8.95	3.64723	3.16944	3.2	4.1	2.94667	4.30667	1.7	3.5	3.45	5.39	4.83	2.7	3.3	1.38	2.63	3.09	6.59	6.62	3.70609	2.58123	2.33223	2.90132	3.06	3.46	162.968	38.1842	147.755	45.4916	152.667	47.6667	41.77	167	183.5
BAP8.97	2.92661	3.22773	2.82	3.33	2.93333	5.75333	1.31	2.78	5.13	7.02	3.33	3.83	4.57	3.74	4.19	3.68	6.03	6.95	2.79277	2.91457	4.22112	5.12354	2.11	2.94	148.301	67.5175	134.706	79.3411	149	96	57.88	151.5	182
BAP8.99	3.02968	3.1587	3.03	3.44	2.83333	2.97333	0.87	3.42	4.33	4.82	4.5	1	1.37	1.77	1.94	3.11	4.92	5.62	3.22632	2.02568	1.9989	2.45688	2.37	2.53	157.054	43.1996	143.694	42.8622	161	48	35.1	159.5	189.5
BAP8.100	2.40844	3.23242	3.22	4.77	2.11333	6.53	2.15	2.67	4.48	7.34	3.77	2.37	3.83	2.46	4.24	3.4	5.48	5.95	2.85564	3.35901	3.69683	4.86283	2.96	-	144.968	24.8509	129.912	31.1751	145	35.3333	32.88	146	173.5
BAP8.104	3.8258	3.07491	3.19	2.78	3.25333	3.08333	1.59	-	-	-	3.83	1.8	1.79	3.04	3.85	3.68	5.03	5.73	4.24097	1.91457	2.22112	3.6791	3.18	4.36	167.161	71.9157	-	-	175	86.3333	79.27	172.5	193.5
BAP8.105	3.27062	2.7505	2.9	3.22	2.94333	3.64	1.87	3.65	4.5	5.69	3.83	3.6	5.13	2.21	3.05	3.47	3.92	5.99	3.88003	2.02568	2.22112	2.45688	3.32	3.72	159.516	74.6328	145.039	89.3411	161.027	90.2552	65.93	159	190.5
BAP8.108	2.98933	2.34748	3.07	3.33	3.07333	5.86667	2.31	2.99	4.3	6.88	3.73	1.83	2.17	1.93	3.77	2.99	3.92	5.84	2.8445	3.80345	3.33223	3.90132	1.64	-	151.721	26.533	136.361	31.1955	150.667	38.6667	25.21	154.5	175.5
BAP8.109	2.23328	2.82943	2.55	3.66	2.66	3.41667	1.7	2.05	4.7	5.82	3.63	2.5	3.4	3.9	3.49	2.89	3.81	6.18	1.74944	2.47012	2.66557	3.34577	1.89	4.38	148.484	87.7005	137.039	89.3411	149	94.6667	40.1	152	181
BAP8.110	3.42253	3.07663	3.49	3.33	3.04333	5.08333	2.59	3.79	5.88	6.87	4.13	-	5.53	3.46	4.02	3.53	3.35	6.95	3.28935	3.2479	3.22112	4.79021	2.83	4.24	154.366	78.4825	142.986	89.4577	154.667	97.3333	50.93	159	179
BAP8.111	3.45172	3.22287	3.36	4.56	2.79667	5.97667	2.64	3.23	4.81	7.24	3.4	3.42	4.73	3.46	4.49	3.57	6.48	6.95	2.41498	3.2479	3.77668	4.01243	3.05	3.74	141.827	59.249	130.245	77.8418	145	88.3333	67.04	146.5	179.5
BAP8.112	2.90372	2.62543	3.34	4.32	2.71667	6.42	1.3	3.15	6.06	7.32	3.67	3.17	3.93	2.68	3.94	-	-	-	3.16935	2.35901	2.55446	3.12354	1.77	3.56	146.506	33.0843	131.039	42.6744	-	-	25.93	149.5	178
BAP8.113	2.22388	2.53999	2.91	3.88	2.43	6.75333	2.01	2.3	4.85	6.63	3.8	3.02	5.09	4.32	3.8	2.98	5.37	5.95	2.68244	2.47012	3.22112	4.56799	2.56	3.86	143.301	78.8509	131.088	80.4916	144	89	37.6	146	182
BAP8.114	3.61086	3.19641	2.98	3.12	3.19333	5.08667	1.92	3.27	5.48	6.67	4.63	3.27	5.03	4.46	4.8	3.92	5.26	6.29	3.37943	2.80345	3.77668	3.56799	2.43	4.92	147.494	66.9157	131.245	87.8418	147	107.667	72.88	148.5	182
BAP8.115	2.56904	2.7756	3.15	4.33	2.87667	7.30667	2.15	2.52	6	7.48	3.67	3.53	4.33	3.82	4.49	3.14	5.92	6.73	2.57279	2.35901	2.77668	4.45688	3.62	3.83	141.699	50.1491	131.027	87.8622	141.333	105.667	72.32	143	178
BAP8.116	3.88658	3.09993	3.34	3.78	3.15	4.30667	1.09	3.82	3.84	5.24	4.2	3.23	4.77	3.18	4.74	3.65	5.16	6.4	3.85408	1.80345	2.22112	3.45688	2.94	4.26	160.699	49.1491	144.961	62.3256	160.943	66.4925	34.82	164.5	180.5
BAP8.117	2.90465	3.021	3.24	4.11	3.23	6.52667	0.98	3.06	4.46	7.02	4.2	2.93	4.37	5.32	4.91	3.52	3.42	6.49	2.12009	3.2479	2.33223	2.90132	2.67	4.26	145.849	45.6328	135.027	54.5288	147.027	63.2552	19.54	152	177
BAP8.118	3.57603	3.21979	3.36	3.65	3.27	4.75333	1.31	3.24	5.38	6.47	4.33	3.7	4.83	2.15	4.05	3.74	4.7	6.29	3.63534	2.91457	3.88779	4.90132	4.02	4.73	148.173	33.4177	137.986	49.4577	150.333	65.3333	45.66	152	180.5
BAP8.119	3.45446	3.10677	2.6	3.67	3.01	5.53	1.87	3.48	4.93	6.36	4.6	3.23	5.8	2.32	4.16	3.29	4.7	6.51	3.7504	2.35901	2.88779	3.45688	1.85	3.67	149.946	27.1337	138.373	44.3411	149.667	59	41.77	152	179.5
BAP8.120	2.70386	2.2958	2.62	4.33	2.61	6.31	2.7	2.92	5.66	7.92	3.63	2.5	3.93	4.99	4.96	3.22	4.18	6.84	2.16451	2.69234	3.33223	5.12354	-	3.79	145.182	72.2995	131.694	76.1955	144	89	17.28	145.5	173
BAP8.121	2.35206	2.99478	2.99	2.56	2.79667	3.86333	1.09	3.46	2	3.05	3.83	2.6	3.63	1.15	1.24	3.65	3.59	4.62	2.61168	2.2479	1.9989	3.01243	2.73	2.63	167.946	76.9143	155.027	94.5288	175	94.6667	-	-	-
BAP8.122	3.30758	2.68496	2.94	3.1	3.03333	5.19667	1.81	2.8	5.95	7.24	3.8	3.13	3.37	1.96	3.3	3.42	4.7	5.62	2.86033	2.2479	2.88779	2.90132	2.85	4.11	156.054	33.1996	142.245	34.5084	154	51.6667	27.6	-	176.5
BAP8.123	3.62432	3.15007	2.59	3.44	2.42667	4.53	1.65	3.2	4.09	5.06	3.77	2.13	2.4	2.93	2.46	2.88	3.81	5.62	3.56021	2.13679	2.66557	2.45688	2.09	3.33	169.612	85.5632	156.755	80.4916	172	92	59.27	171.5	192.5
BAP8.125	2.92555	3.44357	2.7	2.33	3.08667	3.97333	0.92	3.15	3.67	4.31	4.09	1.37	3.03	1.99	1.91	2.93	2.92	4.73	2.47733	1.35901	1.44334	2.01243	1.84	0.95	166.301	48.1842	157.294	43.9922	170	43.3333	28.71	171.5	192
BAP8.126	3.62437	3.19092	3.67	3.11	2.54	3.53	1.37	3.35	4.27	5.04	3.33	3.13	4.17	2.57	3.52	3.3	4.48	5.95	2.70434	1.69234	2.11001	2.12354	2.8	3.57	156.516	45.6328	143.627	47.3256	161.667	41.3333	47.04	158	194.5
BAP8.127	2.62714	3.17833	3.31	2.66	2.74667	3.64	1.04	3.41	2.68	3.83	4.33	2.92	3.59	2.9	3.8	3.3	3.03	3.95	2.70679	1.80345	1.55446	2.01243	2.43	2.83	166.721	63.8663	156.489	52.6948	172	34.6667	54.82	173.5	198
BAP8.128	3.35855	2.971	2.45	2.89	2.95667	3.08667	1.43	2.83	3.38	4.81	3.77	2.6	4.07	2.24	2.71	3.22	4.14	5.29	2.8422	1.47012	0.9989	1.56799	1.43	2.33	154.946	49.467	141.912	42.8418	161	41.3333	57.04	157.5	189.5
BAP8.129	2.58346	2.77042	3	3.99	2.74	5.19667	2.87	3.2	4.35	6.04	3.87	2.8	5.03	3.9	4.85	3.69	4.81	5.95	3.01083	3.02568	2.66557	3.34577	3.67	4.79	154.484	80.0338	142.912	77.8418	154.667	110.333	34.54	159	180
BAP8.130	3.55125	3.3924	3.36	5.66	2.68	6.08333	1.97	3.18	5.4	7.76	4.59	3.93	6.7	2.88	3.99	3.22	6.14	6.95	3.92074	3.02568	3.11001	3.90132	3.15	4.5	143.054	28.8663	129.706	34.3411	144	51	46.21	145.5	178
BAP8.131	3.43805	2.99506	2.86	3.1	2.67	4.30667	2.03	2.48	3.83	5.22	4.27	2.8	4.17	3.21	2.6	3.57	3.92	4.95	3.3129	3.02568	3.33223	3.34577	3.11	4.36	159.506	68.0843	141.706	91.0078	161	97.3333	57.32	157	195.5
BAP8.133	3.40118	2.9789	3.65	3.65	2.74333	4.30667	1.98	2.6	3.6	6.13	3.33	3.47	4.7	3.71	3.85	3.82	3.92	5.95	3.1029	2.80345	2.88779	4.12354	1.8	4.18	158.173	77.0843	143.224	96.2514	156	110.333	26.21	160.5	180.5
BAP8.134	3.02938	3.12425	2.59	4	2.46333	5.19667	1.54	2.93	3.01	6.17	3.73	1.8	3.1	1.9	3.3	3.13	4.7	5.95	3.05876	2.80345	2.55446	3.01243	3.21	4.18	149.612	37.8004	137.912	44.5084	151	59.3333	34.82	153	182
BAP8.135	1.8739	2.91369	2.8	4.32	3.26333	5.86333	1.59	2.37	5.35	7.34	3.77	3.37	5.83	2.46	3.49	2.68	5.48	6.62	2.95705	3.47012	3.55446	4.23465	2.99	4.15	143.173	25.751	129.578	41.1751	141.333	50	30.66	144	178
BAP8.136	3.80644	2.96096	3.17	4.68	3.35	5.19333	2.15	3.52	4.94	6.94	4.43	2.27	2.37	2.24	3.74	3.72	6.26	6.62	2.95197	2.69234	2.9989	3.6791	3.02	4.4	149.161	36.249	134.627	42.3256	148.333	51	32.88	152.5	180
BAP8.137	3.70208	3.1701	2.84	4.33	2.68	3.97667	2.53	3.08	4.54	5.02	4	3.37	7.79	1.52	3.13	2.91	4.26	5.95	3.70179	2.74644	2.03016	2.01243	3.44	3.5	154.612	42.8004	142.306	38.8045	156	45.6667	61.77	156.5	187.5
BAP8.141	3.53165	2.9535	3.48	2.55	3.00667	2.75	1.59	3.32	4.6	4.49	3.67	2.47	3.63	2.68	3.99	3.49	3.59	4.97	3.27847	2.02568	1.33223	2.23465	2.59	2.06	168.484	44.3672	156.373	44.3411	171	40.3333	39.27	174.5	192
BAP8.142	3.46221	2.94278	3.04	4.33	3.49333	5.86333	1.7	3.69	5.32	7.03	4.67	2.87	4.5	3.85	4.71	3.77	5.14	6.62	3.63905	2.69234	3.77668	5.34577	2.33	4.09	145.151	56.0338	132.845	75.6385	146.667	91	63.95	148.5	179
BAP8.145	3.00841	2.84201	3.07	3	2.86	4.30667	1.48	3.31	3.3	4.75	4.4	3.5	5.07	2.99	3.38	3.33	3.26	5.62	4.11347	2.47012	2.33223	3.23465	2.25	3.23	157.366	69.4825	142.973	85.4712	161	91	65.71	160	189.5
BAP8.146	3.41172	3.2188	2.8	4.44	2.97	4.42	2.42	2.8	4.72	6.26	4.1	3.23	6.17	2.99	3.99	3.09	6.48	6.62	4.1301	2.2479	2.22112	3.45688	2.25	3	150.721	26.533	139.755	43.8249	151	46	50.66	153	180
BAP8.147	3.9239	2.89712	3.35	3.66	3.04	5.53	1.98	3.03	4.82	7.1	4.47	3.65	5.09	4.21	4.74	3.31	5.7	7.06	3.29383	2.69234	3.44334	4.79021	2.89	4.59	156.484	79.3672	141.511	85.6385	153	91.3333	44.27	155.5	179.5
BAP8.148	2.60693	2.79697	2.72	2.99	2.43	4.53	1.43	3.64	4.54	5.35	4.47	2.47	4.17	1.82	1.85	3.32	3.81	5.97	2.51106	1.35901	1.9989	2.34577	2.3	3.64	161.301	49.8509	146.639	45.4712	161	52.6667	24.82	163	181.5
BAP8.149	-	-	3.1	2.33	2.67333	3.53	1.09	2.91	4.05	4.23	4.4	3.07	4.5	2.65	2.33	3.2	3.03	-	3.22536	1.2479	1.50825	1.6791	2.82	2.65	170.054	-	160.155	89.3615	177	88	62.6	177.5	199.5
BAP8.150	3.20698	2.62297	3.24	3.89	3.02667	5.30667	2.76	2.71	5.45	6.5	3.63	2.93	3.17	4.18	4.41	-	-	-	2.88559	3.47012	3.77668	5.12354	2	4.55	155.032	61.8158	142.489	92.6948	-	-	23.16	155	180.5
BAP8.152	2.70435	3.26147	3.19	3.66	3.10667	3.42	0.91	3.05	2.84	4.48	3.93	2.47	2.37	2.71	3.27	3.43	4.37	6.29	2.99316	1.69234	1.88779	2.90132	2.12	3.5	156.484	49.3672	144.961	53.9922	159.333	72	18.99	162	180.5
BAP8.153	3.73356	3.21526	2.79	3	3.64667	3.97667	1.65	3.43	3.58	4.24	4.33	2.03	3.3	3.1	4.44	3.33	5.42	5.84	3.02531	3.02568	2.53016	3.01243	2.99	3.56	157.612	47.8004	144.912	41.1751	161	50.3333	47.6	161.5	180
BAP8.154	3.4239	3.75176	2.75	4.33	3.06333	5.53	1.81	3.31	4.88	5.8	4.1	2.47	4.27	2.65	4.33	3.74	4.26	6.62	3.48929	2.69234	2.44334	3.23465	3.44	4.16	148.366	23.8158	135.822	34.3615	149	41.3333	39.27	151.5	178
BAP8.155	2.33307	3.35457	2.61	5.33	2.55667	6.30667	2.97	3.02	5.5	7.38	4.23	1.27	2.5	2.46	2.91	3.02	5.48	6.62	3.19232	3.02568	2.33223	3.56799	4.14	4.09	143.182	23.9662	129.294	33.9922	144	39.6667	23.71	148	173.5
BAP8.156	3.12889	2.97937	3	3.33	3.04333	3.64	1.53	3.79	3.28	5.27	4.13	2.23	3.17	2.29	2.85	3.44	5.03	6.4	3.3151	2.47012	3.55446	4.79021	3.47	4.1	155.279	82.1337	146.845	98.9718	157.667	111	64.54	159.5	180.5
BAP8.158	2.70605	3.09976	2.78	3	3.02333	4.53	1.48	3.24	6.28	7.6	3.67	2.9	4.63	3.49	2.85	3.29	4.37	6.29	3.02943	2.13679	2.44334	3.56799	2.62	4.07	157.699	41.1491	145.489	47.6948	159.333	60.3333	18.16	161.5	180.5
BAP8.159	2.6761	2.74157	2.39	3.33	2.91667	3.86333	0.42	2.52	3.17	3.61	4	1.07	3.39	2.65	3.02	2.87	4.14	4.97	3.14885	1.24644	1.44334	2.12354	2.05	2.41	158.634	34.8509	144.627	40.6589	163	44.6667	59.82	162.5	190.5
BAP8.160	3.48874	2.76349	3.46	2.99	3.15667	4.86333	1.81	3.51	4.97	6.78	4.43	4.47	7.32	3.13	-	3.48	5.92	5.95	3.50006	2.47012	2.22112	3.6791	2.34	4.23	159.818	69.3672	144.306	93.8045	156	101.333	52.88	161	-
BAP8.164	3.09175	3.05081	3.33	4.22	2.58667	4.64	1.87	3.55	4.84	6.68	4.37	4.1	5.77	3.71	3.74	3.37	5.81	6.73	3.48367	3.02568	4.33223	4.12354	2.2	3.91	149.182	51.2995	136.961	83.9922	149.667	101	69.27	152	186
BAP8.165	2.77062	2.77359	2.97	3.55	2.71667	2.86333	0.56	2.92	3.4	4.39	4.07	1.93	2.8	4.21	3.6	3.33	4.48	5.29	3.14282	1.47012	1.66557	3.01243	1.77	2.56	160.721	69.1996	145.039	102.674	161.667	101.667	52.88	157	196
BAP8.166	3.6129	2.85322	3.22	3.1	3.37333	3.53	1.7	-	-	-	-	-	-	2.1	2.25	3.34	5.03	5.95	3.05616	3.07977	1.69683	1.12354	-	4.08	168.054	36.163	-	-	175	142.333	77.6	-	196.5
BAP8.167	3.85008	3.51123	3.62	5.12	3.37333	6.19667	2.59	3.71	5.02	7.6	4	1.93	3.4	4.96	5.19	3.42	6.52	6.97	4.2465	3.35901	3.77668	5.01243	3.33	4.79	153.827	60.9157	142.489	79.3615	151.03	95.7523	41.21	153	181
BAP8.168	2.18638	2.77124	2.88	4.33	2.5	5.64333	1.98	2.47	5.62	6.93	3.27	3.9	5.87	2.99	3.19	3.55	4.7	5.62	2.66168	2.69234	2.88779	3.90132	3.21	3.66	146.612	73.1337	134.755	88.8249	147	93.3333	67.28	147.5	-
BAP8.169	3.25825	3.14695	2.65	3.78	3.00667	6.30667	1.87	2.63	5.01	7.01	3.97	3.17	5.03	3.57	2.96	2.98	4.59	6.62	2.67809	2.91457	2.9989	4.79021	2.59	4.21	145.699	73.4825	136.245	76.1751	147.667	89.6667	50.93	150	180
BAP8.170	3.22968	2.73579	2.72	4.54	2.30667	6.08667	2.48	3.43	5.15	7.31	4.57	3.23	5.27	3.68	4.21	3.11	6.03	6.62	3.3424	3.35901	3.44334	4.6791	4.06	4.56	146.173	61.4177	134.912	92.8418	147	97	62.6	150	182
BAP8.171	3.18252	3.23363	3	4.22	2.8	5.75	1.98	3.28	5	6.58	4.17	2.8	4.73	5.02	-	3.68	5.92	6.95	3.69333	3.35901	3.22112	4.12354	4.01	3.98	146.849	55.2995	130.973	93.8045	151.333	55.3333	78.95	149.5	184.5
BAP8.172	3.17834	2.89794	3.38	3.89	3.25	5.08667	1.43	3.43	5.09	6.63	3.67	3.47	5.13	3.88	3.94	3.85	-	6.29	2.65592	2.13679	2.77668	2.79021	2.42	3.82	149.279	72.8004	136.088	82.1582	155.333	65.7523	66.21	153.5	188
BAP8.173	2.49834	2.87534	2.72	2.66	2.95333	3.53	1.31	3.59	4.28	5.47	3.77	4.37	5.97	1.9	1.99	2.78	2.66	6.06	3.11193	1.09901	1.44334	2.45688	1.8	2.47	161.634	63.1842	148.178	43.9718	163	58	43.16	165	189.5
BAP8.174	3.62968	2.54993	3.22	4.76	2.65667	5.42	1.98	3.63	5	6.72	4.23	2.47	5.37	2.15	3.6	3.59	6.7	6.95	4.00477	3.02568	2.44334	3.34577	3.33	4.17	149.839	29.751	137.829	43.881	150.333	59.6667	50.66	153	180.5
BAP8.175	2.57991	2.93842	2.84	3.56	2.23667	5.42	1.76	2.63	4.05	7.04	3.47	1.6	2.7	2.85	3.83	3.78	4.26	5.95	2.51588	2.74644	2.19683	2.86283	2.75	4.06	150.516	56.6328	134.578	41.1751	151	52	28.95	155.5	179.5
BAP8.176	2.47968	2.92523	3.36	4.44	2.65	4.75	2.15	2.65	5.1	6.28	4.13	2.03	3.17	2.6	-	3.42	3.92	6.29	3.62958	4.02568	4.11001	5.12354	2.94	4.42	149.721	37.1996	137.224	41.2514	149	48.6667	22.6	152	179.5
BAP8.177	2.20806	3.14993	3.09	2.77	2.47333	5.08667	1.09	3.1	5.15	7.01	3.23	3.17	3.93	3.07	1.96	3.43	3.59	5.84	2.96852	2.2479	2.9989	3.01243	2.73	3.76	159.634	76.5175	144.912	89.5084	161	101.667	37.04	161	182
BAP8.178	-	-	3.36	2.89	2.79667	3.75333	1.53	3.35	4.16	5.02	4.37	3.47	4.93	2.49	2.08	3.77	4.26	5.29	4.04248	2.13679	2.55446	2.90132	2.03	1.79	166.612	76.1337	159.039	94.3411	172	87.3333	49.82	173.5	191.5
BAP8.180	3.14142	2.68585	3.01	3.67	3.02333	5.86333	1.98	3.38	5.8	7.41	3.77	2.37	3.83	3.4	3.99	3.32	4.92	6.95	3.37971	3.2479	3.44334	4.01243	3.35	4.09	139.161	65.249	128.961	77.3256	141.667	94.6667	-	145	177
BAP8.181	-	-	3.27	3	2.69	3.42	1.65	3.12	4.07	4.74	3.93	2.5	3.83	2.52	2.19	3.44	2.26	4.99	3.61689	1.91457	2.66557	3.34577	2.48	1.93	165.516	73.9662	155.294	87.3256	170.027	84.2552	58.71	171	192.5
BAP8.183	2.26262	2.96267	2.49	3.21	1.83	4.19667	2.15	2.33	5.15	6.41	3.57	2.92	4.09	3.1	2.35	3.27	3.92	5.65	2.72003	3.02568	2.88779	4.34577	2.49	3.8	153.968	63.1842	143.578	87.8418	162.027	108.255	19.27	156.5	182.5
BAP8.184	2.35584	2.98298	2.57	4.56	2.23333	4.86333	1.54	2.51	5.58	7.03	3.47	2.23	3.17	2.82	3.91	3.03	5.52	5.95	2.16291	1.91457	2.11001	2.45688	3.44	4.39	141.827	23.5823	129.155	29.3615	141	40.3333	15.93	145.5	174
BAP8.186	2.0261	2.72359	2.9	4.01	2.51333	6.08667	1.98	3.3	5.29	6.99	3.57	2.67	5	2.82	-	3.34	5.37	6.62	2.93296	2.80345	3.44334	4.12354	2.7	3.98	142.161	48.5823	131.755	80.4916	145	90	48.99	146	183
BAP8.187	3.18322	3.01093	2.89	3.65	2.34333	5.30667	2.98	3.72	4.9	6.92	4	2.47	3.5	3.77	4.69	3.3	4.92	6.51	3.35237	3.02568	3.22112	4.23465	2.08	2.45	147.173	31.4177	134.361	41.1955	148.333	58.3333	34.27	149.5	179
BAP8.188	-	-	3.25	3	2.71333	3.19667	1.92	3.11	4.47	5.42	5.33	3.23	4.17	3.38	3.46	3.58	2.35	5.62	3.52628	1.69234	1.77668	2.23465	2.95	2.71	168.612	71.9143	156.306	100.471	172	90.6667	59.82	172.5	192.5
BAP8.190	3.58598	3.23779	2.7	2.99	3.03	2.97667	1.37	3.49	4.73	7.15	4.1	2.37	3.73	-	4.74	3.99	3.37	5.95	3.6984	1.83096	2.11001	3.01243	3.17	4.1	164.818	87.7005	135.694	41.1955	147	54	18.43	149.5	177
BAP8.191	3.64175	2.99359	2.93	3.44	3.3	3.64333	0.81	3.91	3.7	4.52	4.73	3.27	4.5	2.9	4.77	3.65	5.48	6.95	3.81897	2.35901	2.44334	2.34577	3.55	3.83	158.721	49.8663	143.973	55.4712	161	51.3333	52.32	159.5	191
BAP8.192	3.09175	3.16445	2.81	3.44	2.61	5.42	2.42	2.73	5.42	6.77	4.17	3.53	4.8	2.93	3.63	3.2	5.7	5.95	2.80564	2.80345	2.9989	3.90132	4.34	4.09	156.032	70.1491	139.511	80.6385	154	101	47.32	156	183
BAP8.193	1.94723	2.64586	2.67	4.33	2.82333	5.30667	2.81	3.39	4.86	6.92	3.7	2.8	4.53	3.77	4.49	3.43	7.76	6.95	3.12867	3.2479	3.66557	4.90132	2.95	4.25	146.151	70.0338	133.027	86.1955	145.667	102.667	38.95	146.5	179.5
BAP8.195	2.72482	2.69478	2.62	3.88	2.91333	5.42	1.26	2.73	3.62	6.47	3.53	1.9	2.93	3.74	3.46	3.48	5.03	5.95	3.36671	2.80345	2.66557	3.6791	2.17	3.64	148.634	88.1842	134.845	82.3052	149	109.667	27.88	152	179.5
BAP8.197	3.14698	2.6189	3.43	4	2.34667	3.75333	1.48	2.39	3.56	4.68	3.7	3.27	3.6	2.82	2.88	3.65	5.49	6.29	3.16566	2.13679	2.55446	3.23465	2.89	2.68	154.612	62.8004	143.027	97.8622	161	65.3333	80.1	158.5	190
BAP8.198	2.83033	2.82727	2.7	3.78	2.70667	5.97667	1.76	3.08	4.77	5.78	3.13	3.07	4.27	2.35	3.6	3.59	5.14	4.95	3.13292	2.47012	1.55446	2.45688	4.21	3.32	154.494	26.9157	139.306	40.4712	153	54	39.27	153.5	176.5
BAP8.200	2.67032	2.771	2.6	3.22	2.83667	6.86333	2.81	2.67	4.59	6.16	3.77	3.33	4.83	2.93	3.55	3.05	4.59	5.62	3.19619	2.02568	2.22112	3.34577	2.54	3.89	141.388	73.8663	131.088	75.4916	144	100.667	45.83	144.5	180
BAP8.201	3.21369	3.05065	2.3	4.66	3.07667	5.86333	2.31	3.25	5.35	7.41	4.27	2.83	3.5	2.6	3.74	3.51	5.26	6.95	3.8207	3.02568	2.55446	3.79021	2.38	3.79	145.721	27.1996	134.963	34.3214	147	50.6667	32.66	151	179.5
BAP8.202	3.01705	2.855	2.89	3.44	2.89667	4.53	1.03	3.14	4.64	6.02	3.73	2.7	4.63	2.49	3.58	3.04	5.14	6.29	3.09568	2.02568	2.77668	3.56799	4.23	4.2	155.484	57.7005	142.306	53.8045	159.333	56	45.66	161.5	180
BAP8.203	2.40029	3.04949	2.97	3.22	2.85667	4.75	2.03	2.28	5.2	6.15	3.2	3.13	4.73	3.15	3.1	3.4	4.92	5.62	2.32382	2.68208	3.08783	4.00156	2.53	2.92	154.182	83.9662	142.639	73.8045	154.667	99.3333	29.16	156	178.5
BAP8.206	2.74538	3.13884	2.36	2.78	2.90333	3.97333	1.42	2.93	4.39	5.06	4.23	3.4	3.67	2.38	1.99	3.48	5.48	5.62	3.4947	2.69234	2.9989	3.56799	2.26	3.63	159.612	64.467	145.088	83.8249	161	85.6667	57.04	158	189
BAP8.208	3.81485	2.90757	3.46	4.11	2.47333	5.08333	1.7	3.64	3.58	5.2	4.57	1.87	2.93	1.46	3.3	-	-	-	3.08177	2.69234	2.77668	3.12354	3.23	3.01	150.699	27.1491	137.155	44.3615	-	-	38.16	151.5	181
BAP8.209	3.23522	2.62201	3.5	5.44	3.17333	5.30667	2.04	4.17	5.12	6.83	4.6	3.57	4.93	3.9	3.58	3.61	4.92	6.95	4.32135	2.64851	3.21204	4.50623	3.27	3.86	147.301	61.5175	136.489	89.3615	149.667	104.333	98.85	151.5	180.5
BAP8.210	3.48515	3.08271	3.13	4	3.00333	4.75333	1.48	3.09	5.01	6.82	4.3	2.7	4.27	3.6	-	3.45	5.81	7.31	2.51673	2.69234	3.33223	3.79021	2.67	3.36	146.612	66.1337	133.124	80.4465	149	82.6667	74.27	150	182.5
BAP8.211	2.13862	2.74559	2.76	3.77	2.85	5.30667	1.65	2.96	3.42	4.9	3.9	2.47	3.7	2.29	3.08	2.93	4.03	5.06	3.4517	2.91457	2.11001	3.79021	3.37	3.48	150.968	76.1842	141.511	92.3052	153	116.667	39.54	154.5	186.5
BAP8.212	3.09723	2.77168	3.21	5.56	3.12667	5.42	2.92	3.92	6.5	8.16	4.03	3.8	4.93	4.71	4.66	3.45	6.81	6.95	3.90426	4.02568	4.88779	6.56799	3.62	4.9	142.946	52.8004	129.706	64.3411	141.667	84.6667	58.16	143	178.5
BAP8.215	3.27053	3.04723	3.4	4.33	3.45	5.53	1.98	3.16	5.12	7.5	3.4	3.47	4.57	4.38	4.91	3.42	5.42	5.99	3.13407	3.2479	3.11001	4.23465	3.2	3.99	148.818	69.3672	134.845	97.3052	150.027	101.255	41.21	151.5	180
BAP8.216	3.02718	3.371	3.09	3.12	3.25667	4.53	1.26	2.9	3.81	5.54	4.7	1.8	3.6	3.6	3.66	3.43	4.48	7.18	3.52409	2.69234	3.77668	4.01243	2.82	3.8	149.161	76.9157	137.912	96.1751	151	112.333	24.82	155	180
BAP8.217	2.4952	2.63893	2.85	3.32	2.60667	6.41667	1.04	3.37	6.48	8.17	3.87	3.03	4.73	2.77	-	3.27	3.03	5.29	2.55775	1.91457	2.66557	3.90132	2.69	4.42	139.173	68.0843	131.155	79.3615	142	98	34.54	144	174
BAP8.219	3.47727	2.71217	3.33	3.89	2.78	4.08667	1.7	3.13	4.68	6.24	3.63	3.13	5.4	2.9	3.58	3.6	4.92	6.29	3.0608	1.80345	1.87871	2.56799	2.86	3.98	160.366	45.1491	142.245	41.1751	161	45.6667	53.43	160	191
BAP8.221	-	-	3.28	3.44	3.69667	5.08667	1.92	3.83	3.25	5.44	4.13	3.93	5.5	5.04	4.77	3.54	5.26	6.95	4.00038	1.69234	2.9989	4.23465	2.98	4.39	161.151	69.3672	144.912	102.842	161	104.333	58.71	163.5	182
BAP8.222	3.33971	3.16217	2.86	3.78	2.53	5.08667	1.7	2.83	3.48	5.57	4.13	2.73	4.62	2.15	2.91	2.93	5.92	6.95	3.08331	3.13679	2.69683	3.56799	2.23	4	148.032	26.8158	134.578	51.1751	148.333	58	45.66	150	180.5
BAP8.223	2.69415	3.50113	3.06	2.77	2.91667	4.64333	0.65	2.83	4.75	7.39	3.53	2.37	3.83	2.85	3.27	2.79	4.14	5.62	2.92673	1.80345	1.88779	3.45688	2.35	2.98	151.054	37.8663	138.755	43.8249	151	62.6667	17.88	155.5	177
BAP8.224	3.34618	3.18116	3.05	2.67	3.14333	4.19667	1.26	3.36	5.22	6.13	3.83	3.6	5.5	3.18	4.35	3.45	4.26	5.95	3.15141	1.80345	2.22112	2.56799	2.35	3.18	152.366	60.1491	139.178	80.6385	154	97.3333	55.66	153.5	184.5
BAP8.228	2.95933	2.78496	3.22	3.45	2.41333	3.42	1.2	2.68	4.84	5.38	4.1	1.9	4	1.68	2.41	3.65	5.81	6.29	3.58298	1.69234	1.9989	3.23465	2.77	2.94	159.494	43.5823	144.294	42.3256	161	39	53.43	161.5	190
BAP8.229	2.39702	3.15738	2.99	4	2.66333	5.75333	2.15	2.66	5.08	6.57	4.37	4.27	5.2	3.21	3.02	-	3.81	5.62	1.96145	1.91457	2.77668	4.45688	-	3.42	147.516	80.6328	136.845	80.6385	149	103.667	49.82	153	183.5
BAP8.230	3.37188	3.26347	3.48	3.65	3.39333	6.30667	2.2	3.4	5.42	7.83	3.57	3.7	5.7	2.04	3.77	-	-	-	3.51179	2.47012	2.33223	3.6791	2.73	3.44	149.173	30.4177	139.088	42.1582	-	-	43.71	152.5	175.5
BAP8.234	-	-	3.17	3.65	2.78667	4.53	1.7	3.37	4.68	5.57	4	3.27	4.53	3.13	3.27	3.62	4.81	5.95	3.04147	2.02568	3.11001	3.34577	3.47	2.78	156.506	53.4177	142.245	87.8418	157.667	79.6667	67.88	157	190
BAP8.238	3.35691	3.0387	3.44	3.67	2.86333	3.97333	1.65	3.73	3.25	5.57	4.4	4.17	5.5	3.9	4.41	3.59	3.37	5.29	3.60553	2.2479	2.88779	4.34577	2.64	2.79	160.612	64.467	145.245	101.175	161.667	109.667	62.88	162.5	183
BAP8.242	3.0407	3.05788	3.33	3.55	2.8	4.19667	1.37	2.83	3.62	4.86	4.6	2.23	2.67	2.21	-	3.3	4.7	5.62	3.18359	2.47012	2.66557	2.79021	3.29	3.36	162.054	57.1996	144.088	85.4916	162.333	76	51.45	160.5	192
BAP8.243	3.26441	2.889	3.22	5	2.56	4.64	1.42	2.73	4.25	6.47	4.37	3.22	3.29	2.79	3.74	3.44	6.14	6.62	3.73451	3.13679	3.22112	4.12354	3.91	4.42	150.279	52.1337	137.912	81.1751	154.333	70.6667	47.6	153.5	181.5
BAP8.246	2.61043	2.93743	2.88	4.45	2.50333	4.75333	2.37	2.58	4.5	7.28	4	1.93	2.73	3.24	3.55	3.18	5.7	6.62	2.82321	2.91457	2.77668	4.23465	2.18	3.71	145.366	32.8158	133.627	45.6589	144	58.6667	27.04	147	178

## Sheet: RIL_B552
	DS		2004										2005						2004	2005
			Riec-sur-Belon				Dijon-Epoisses			Templeux	Pullman		Riec-sur-Belon				Pullman		Dijon-Epoisses		Pullman
			RRI	ADI			RRI	ADI		ADI	ADI		RRI	ADI			ADI		Flo1		HT
id	B552_RB84	B552_Ae109	B552_RI04_RRI	B552_RI04_ADI1	B552_RI04_ADI2	B552_RI04_ADI3	B552_DI04_RRI	B552_DI04_ADI1	B552_DI04_ADI2	B552_TPX04_ADI	B552_PLM04_ADI1	B552_PLM04_ADI2	B552_RI05_RRI	B552_RI05_ADI1	B552_RI05_ADI2	B552_RI05_ADI3	B552_PLM05_ADI1	B552_PLM05_ADI2	B552_DI04_Flo1	B552_DI05_Flo1	B552_PLM05_HT
BA55.2	3.33	2.88	3.27	2.9	2	3.29	3.2	3.13	4.79	3.82	2.36	-	3.99	3.64	4.16	6.64	3.05	3.47	151.667	149	49.6667
BA55.3	2.7	2.79	2.96	2.57	3.22	3.73	2.96	2.69	5.12	4.93	3.08	3.9	4	3.08	4.27	6.86	2.69	2.97	148	148	45.6667
BA55.5	3.69	3.43	2.93	2.68	2.55	4.51	2.96	3.13	4.9	4.04	3.19	5.04	4.11	3.64	4.82	8.2	2.92	3.41	149.667	148	48.6667
BA55.6	3.68	3.31	3.36	2.9	2.66	2.81	2.91	2.69	4.34	3.48	1.64	2.99	3.95	4.52	5.22	8.29	4.16	3.86	147.667	148	43.6667
BA55.7	3.18	3.28	3.19	2.15	2.29	3.82	2.88	2.46	4.68	4.37	2.97	3.99	4.37	2.75	3.27	6.64	0.74	1.75	147	146	35.3333
BA55.8	3.46	3.4	2.76	1.9	2.33	2.84	2.59	3.24	5.01	3.7	2.08	3.65	3.59	2.64	3.38	5.42	2.99	2.86	152	146	52
BA55.10	3.48	2.9	2.79	1.9	2.33	4.07	2.76	2.24	5.23	3.82	2.97	3.79	4.07	3.41	3.82	5.97	-	3.47	147	148	48.6667
BA55.11	3.5	2.4	3.05	2.68	3.11	4.4	3.27	2.69	4.68	4.04	3.41	4.38	4.05	3.64	4.93	7.31	3.63	3.58	145.667	146	37
BA55.13	3.56	2.6	2.97	2.68	3.78	6.07	3.1	3.13	3.82	4.59	3.14	4.27	4	3.19	4.49	7.75	3.91	3.75	147	148	39.6667
BA55.15	3.85	3.25	2.8	2.35	4.71	5.07	3.15	2.91	4.68	4.48	-	-	4.45	5.08	4.6	6.97	-	-	148	149	-
BA55.16	3.68	2.95	3.31	1.68	2.22	3.18	3.17	3.07	3.45	5.15	3.3	3.82	4.5	3.08	3.38	6.86	3.88	3.25	147.667	148	26.3333
BA55.17	3.74	3.5	3.32	1.9	1.55	2.4	2.86	2.24	4.68	2.04	-	-	4.18	3.75	-	4.86	-	-	147.333	147	-
BA55.18	3.22	2.33	2.53	2.24	2.22	5.18	3.16	3.02	5.23	3.48	-	-	3.57	2.3	2.93	6.64	-	-	147	147	-
BA55.19	3.26	3.49	3.05	1.9	2.22	3.51	2.83	3.35	5.34	4.7	-	-	3.9	3.08	4.65	6.41	-	-	147	148	-
BA55.20	3.28	3.1	2.95	1.9	3.22	5.62	2.51	2.68	6.01	4.37	-	-	4.34	3.97	3.82	7.08	-	-	148.667	147	-
BA55.21	3.57	3.21	3.28	2.55	5.22	6.29	3.76	3.24	5.45	5.26	-	-	-	4.41	-	7.86	-	-	147	147	-
BA55.22	3.31	3.16	3.29	1.65	3.78	4.96	3.1	3.02	5.23	3.37	2.25	3.52	4.33	4.52	4.93	6.64	4.05	4.08	147.333	146	46
BA55.23	3.5	3.24	3.46	1.68	4.22	5.29	3.14	3.13	6.01	3.7	-	-	4.1	3.86	4.93	8.31	-	-	147.333	147	-
BA55.24	3.78	3.4	2.6	2.24	2.55	3.62	3.45	2.57	4.68	3.15	-	-	3.21	4.75	4.27	5.97	-	-	147	146	-
BA55.25	3.56	3.06	2.88	2.35	3.22	5.18	2.91	3.46	5.79	4.26	-	-	3.56	4.19	5.27	8.42	-	-	147.667	147	-
BA55.26	3.49	2.98	2.86	1.9	2.55	3.73	2.43	2.46	4.45	2.26	2.86	3.6	3.26	2.3	2.38	6.75	1.19	2.64	146	147	36.6667
BA55.28	3.75	3.3	3.48	2.79	3.22	5.29	3.45	3.46	6.12	5.04	3.97	4.1	4.19	4.97	5.93	7.14	4.22	4.02	145.667	145.418	31.3333
BA55.29	3.6	3.07	3.21	2.57	3.66	3.73	3.59	2.24	3.79	3.26	3.19	4.13	4.33	3.41	3.82	7.12	3.33	2.64	147	147	44.6667
BA55.30	3.15	3.06	3.23	3.13	4.33	4.96	2.91	3.13	4.79	4.48	3.3	4.04	3.86	3.64	4.05	6.42	3.41	2.86	147	149	43.6667
BA55.32	3.55	3.54	2.58	2.24	1.89	2.96	2.99	2.02	4.23	2.93	-	-	4.02	2.97	3.6	4.53	-	-	150.52	150	-
BA55.33	3.46	3	3.19	2.35	3	4.29	3.03	3.13	5.12	3.59	2.3	3.88	3.97	3.41	3.71	6.75	4.24	3.64	148.667	147	35.3333
BA55.35	3.21	3.36	2.9	2.24	3.87	4.29	3.03	3.13	5.68	4.93	-	-	4	4.64	4.05	6.75	3.24	2.97	147	146	31
BA55.37	4.17	3.53	3.26	2.01	3.22	3.64	3.13	3.46	5.79	4.93	2.97	3.88	4.18	4.75	4.71	7.75	3.94	3.47	147	146	39
BA55.38	3.24	3.04	3.4	2.01	2.89	5.29	2.98	2.57	4.68	4.37	2.97	4.1	4.39	4.64	5.05	7.75	3.91	3.58	147	146	30
BA55.39	3.8	3.93	3.12	1.9	2.33	3.07	3.1	2.02	5.12	4.15	1.54	-	4.3	4.3	3.93	6.72	3.83	-	147	147	36.3333
BA55.41	3.3	2.83	3.16	3.01	4.33	5.07	3.34	2.8	5.12	3.26	-	-	4.33	4.52	5.27	7.08	-	-	148	149.918	-
BA55.42	3.33	3.28	3.55	2.13	3	4.4	3.21	3.57	5.57	4.26	-	-	4.58	3.64	4.6	7.2	-	-	148	147	-
BA55.43	3.45	3.18	3.07	1.68	3.44	6.51	2.37	2.69	6.01	4.7	2.75	3.49	4.1	3.86	4.6	6.86	3.55	3.41	148.667	147	37
BA55.44	2.95	3.07	3.27	2.24	3.11	2.96	3.24	2.57	3.57	3.7	-	-	3.99	3.41	4.27	6.31	-	-	147	147	-
BA55.45	3.55	2.64	3.2	2.13	3.78	6.84	2.49	3.13	6.79	4.82	3.63	4.04	4.17	3.64	5.72	8.29	4.16	3.41	147	146	30
BA55.47	2.93	2.73	3.36	2.24	2.55	2.47	2.85	2.24	3.9	3.26	-	-	4.45	3.19	3.6	6.75	-	-	146.667	146	-
BA55.48	3.25	3.2	3.42	2.46	3.22	5.12	3.36	3.24	5.68	5.15	3.86	4.4	4.23	4.08	4.93	7.53	4.22	3.97	144.667	146	37
BA55.49	3.96	3.08	3.41	1.55	2.89	4.51	2.56	2.91	4.79	4.04	2.03	3.77	4.39	2.97	3.6	6.86	4.22	4.02	147	146	27
BA55.50	3.92	3.59	3.24	1.9	2.33	3.62	3.13	-	5.12	3.93	3.63	4.46	3.74	2.52	3.49	6.31	3.97	3.91	148	147	25.3333
BA55.51	3.64	3.06	2.98	1.9	2.89	2.81	2.83	3.35	4.68	3.7	1.53	2.54	4.13	2.52	3.27	8.79	3.19	2.91	147.333	148	47
BA55.52	3.63	2.8	2.53	1.79	2.22	3.14	2.41	2.07	4.45	3.48	1.63	3.71	3.31	2.52	4.22	5.2	3.44	2.02	151	146	32.3333
BA55.53	3.54	2.7	3.54	2.57	3.44	4.62	3.2	2.8	4.9	2.93	3.41	4.21	3.55	4.64	4.38	7.42	3.61	3.02	147.333	147	41
BA55.54	3.26	3.16	3.19	2.24	3.66	4.84	2.85	3.13	6.79	5.26	2.91	4.21	4.24	4.52	5.16	7.08	3.61	3.52	147	148	46.6667
BA55.55	3.57	3.09	3.47	2.35	3	3.73	3.18	3.02	4.12	3.26	2.88	4.21	4.36	4.08	3.6	6.31	3.77	3.19	147	146	37.3333
BA55.56	3.85	3.22	3.04	2.46	3	5.07	3.14	3.02	5.12	4.48	2.97	3.6	3.85	3.41	3.6	6.31	4.16	3.14	146	144	36
BA55.57	3.88	3.33	3.97	2.82	5.55	6.62	3.44	3.57	6.12	5.7	2.25	4.11	4.47	5.52	4.93	6.58	4.49	4.64	148.667	148	45.3333
BA55.58	3.18	3.19	2.45	2.13	2.11	4.18	3.08	1.91	4.9	2.8	2.14	3.65	4.32	3.93	4.27	6.86	2.83	1.97	147	147	42.9157
BA55.59	3.27	3.21	3.04	2.57	3.44	4.82	3.31	3.02	5.79	4.15	3.69	4.38	4.08	4.3	4.93	6.75	3.91	4.36	146.667	145	29.6667
BA55.62	3.58	3.69	3.87	2.46	3.66	4.96	3.49	3.24	6.23	5.59	2.64	4.21	4.54	3.86	3.6	6.97	3.94	3.97	148	147	21.3333
BA55.63	3.27	3.74	3.56	2.24	2.33	4.62	2.93	3.35	6.12	4.7	4.25	4.32	4.44	4.52	5.16	7.42	4.11	3.86	148	147	23.6667
BA55.64	3.54	2.98	3.21	2.35	1.66	2.84	-	-	-	5.22	-	-	4.06	3.3	2.93	5.53	-	-	147.333	145	-
BA55.65	3.2	2.95	3.81	2.57	3.55	5.18	3.05	3.46	4.45	5.15	1.91	3.54	4.36	4.52	5.16	7.86	2.99	3.64	147	147	31
BA55.67	3.24	3.02	3.03	1.9	2.78	4.07	2.57	2.57	4.12	3.48	4.03	4.38	3.76	3.41	4.38	6.97	3.55	3.52	147	-	42.3333
BA55.70	3.72	3.49	3.25	-	3.22	5.07	3.53	2.57	5.68	5.15	3.03	4.07	4.31	4.52	5.38	6.79	2.81	3.08	146.992	144	50
BA55.73	3.25	2.85	3.41	2.13	2.55	2.96	3.16	3.46	5.45	3.82	-	-	3.85	3.75	5.27	7.53	-	-	147	145	-
BA55.74	3.71	3.04	3.08	2.57	3.11	3.62	2.89	3.3	5.12	3.93	2.64	3.93	4.11	3.52	3.93	6.53	1.66	4.25	144.667	147	36.6667
BA55.75	3.31	3.25	3.01	1.79	2.89	4.4	3.35	3.35	5.9	4.7	3.14	4.53	4.15	4.08	4.05	6.42	3.66	2.97	147.333	148	34.3333
BA55.76	3.5	3.24	3.82	2.35	3	4.62	3.08	2.8	5.9	4.04	2.8	4.31	3.86	4.3	4.93	6.97	3.55	3.29	147	147	31
BA55.77	3.82	3.21	3.33	2.24	2.55	4.29	3.23	3.02	6.01	4.04	-	-	4.27	2.97	4.05	7.31	-	-	146.333	145	-
BA55.78	3.5	2.9	2.87	2.51	2.66	2.73	3.01	1.91	3.57	3.15	3.71	4.54	3.71	3.19	2.38	5.75	-	1.97	148.333	148	36
BA55.79	4.15	3.39	3.54	2.9	3.78	4.18	3.43	2.8	5.12	3.15	3.69	4.32	4.58	4.08	4.16	6.08	3.02	3.47	150	149	51
BA55.80	4.02	3.66	3.73	2.46	4.33	6.18	2.99	3.46	6.34	5.26	-	-	4.54	4.86	4.55	6.95	-	-	146.667	145.418	-
BA55.82	3.13	3.32	3	2.24	2.33	4.07	2.76	3.13	4.68	3.93	-	-	3.47	3.75	4.27	7.2	-	-	147.667	147	-
BA55.84	3.1	3.15	2.76	2.24	3.33	3.62	2.7	2.8	5.23	4.59	3.69	4.1	4	2.41	2.49	6.86	3.11	2.41	146.333	143.918	35.3333
BA55.85	3.56	3.4	3.34	2.24	3.55	4.18	2.9	3.46	5.68	5.04	3.41	4.21	4.45	-	5.32	7.75	4.16	4.08	147	146	27.9157
BA55.86	3.67	3.16	3.34	2.68	4	5.73	3.28	3.35	5.34	4.48	-	-	4.3	3.19	4.49	7.2	-	-	147	146	-
BA55.88	2.84	3.11	2.81	2.01	2.78	3.64	2.26	3.13	4.23	3.15	2.47	3.04	3.69	3.19	3.27	5.75	2.86	2.14	146.667	146	-
BA55.89	3.48	2.92	3.35	2.13	2.33	-	2.01	2.46	4.34	3.04	2.91	4.32	3.79	2.52	3.93	7.64	3.49	3.36	152.667	147	33.6667
BA55.90	3.67	3.23	3.38	2.24	2.66	3.84	2.9	2.91	4.45	4.04	-	-	4.52	3.64	3.82	6.64	-	-	148	148	-
BA55.91	3.45	3.09	3.74	1.9	3	4.4	3.27	-	5.9	5.82	-	-	4.34	4.08	5.05	7.42	-	-	146.667	144	-
BA55.93	3.55	3.59	3.09	1.9	3.44	4.29	3.59	2.91	5.45	3.7	2.36	4.17	4.31	3.97	4.6	6.86	3.97	3.41	147.667	-	37.3333
BA55.95	-	3.09	2.71	1.9	2.66	2.4	2.6	2.91	5.34	4.37	2.97	4.1	3.62	2.41	3.27	6.53	3.61	3.41	147.333	146	27
BA55.97	3.4	3.28	3.24	2.46	3	3.84	3.35	3.02	4.79	4.15	2.86	4.13	4.42	3.64	4.49	6.53	3.05	2.91	151.667	149	48
BA55.100	3.95	3.43	3.4	1.79	4.11	6.18	3.05	3.13	6.23	4.7	2.86	4.38	4.73	5.19	5.27	7.86	4.44	3.58	147.333	147	28
BA55.101	3.6	3.47	3.28	2.24	3.11	4.18	3.36	2.8	4.9	4.48	-	-	3.98	3.19	3.22	5.62	-	-	147.333	147	-
BA55.102	3.2	2.7	3.24	1.9	2.11	4.82	3.01	3.13	4.9	4.93	2.75	4.27	3.89	3.64	4.93	7.42	4.6	3.64	147.667	147	39.6667
BA55.103	3.22	3.92	3.43	2.13	3.22	4.18	3.25	2.46	5.12	5.15	1.58	3.24	3.76	2.41	3.71	7.08	3.44	2.75	148.333	147	27.6667
BA55.104	3.16	3.16	3.39	2.13	2.44	4.51	3.03	3.24	4.68	1.93	3.24	4.14	4.33	3.3	3.38	6.75	3.83	3.3	148.333	147	38
BA55.105	3.08	3.51	3.15	1.9	2.66	3.58	3.29	2.8	5.5	4.59	2.36	4.21	4.2	2.97	3.82	7.08	4.08	3.02	147.988	147	31
BA55.107	3.64	2.73	3.36	2.35	2	2.84	2.8	2.91	4.12	1.82	-	-	3.57	3.3	1.72	6.08	-	-	146.667	146	-
BA55.109	3.23	3.48	3.35	2.46	3.44	4.84	3.24	3.46	6.23	4.26	-	-	4.27	4.19	5.38	7.42	-	-	146	146	-
BA55.110	3.25	2.72	3.11	2.13	3.11	4.62	2.48	2.91	5.23	3.7	1.41	2.99	4.5	3.64	3.93	6.75	3.16	3.69	147	145	41.3333
BA55.111	2.94	2.79	3.09	2.24	2.89	3.51	2.95	3.02	5.23	3.48	2.5	3.96	3.96	3.6	5.49	7.91	3.16	3.25	146.667	147	43.3333
BA55.112	3.06	2.15	2.94	1.9	2.22	3.62	2.56	2.69	6.23	3.59	2.53	3.07	3.92	2.64	3.82	7.2	3.47	2.95	147.667	148	31.3333
BA55.113	3.25	2.99	3.45	2.46	3.44	4.29	2.96	3.24	5.01	4.15	2.14	3.54	4.31	3.86	4.38	6.53	3.58	3.58	147	148	43
BA55.116	3.58	2.83	3.36	2.01	2.33	4.4	3.25	3.46	5.34	3.7	3.47	4.1	4.23	3.3	4.05	5.53	3.05	3.14	147	147	46.6667
BA55.117	3.53	3.1	2.79	1.9	2.22	2.07	2.9	2.8	4.45	3.48	2.08	3.49	4.29	3.19	3.38	4.86	3.3	3.52	147.667	147	45.6667
BA55.119	3.53	3.73	3.08	2.9	3.11	2.73	3.31	2.8	4.01	3.82	2.19	3.88	4.33	3.27	3.82	5.91	3.38	3.41	147	147	41
BA55.120	3.5	3.78	3.34	1.57	2.11	3.29	3	3.57	4.79	3.37	1.64	3.43	4.44	3.75	3.49	5.64	3.08	2.47	147.667	147	38.9157
BA55.121	3.79	2.99	3.44	2.01	3.33	4.18	2.51	3.13	4.9	3.93	3.8	4.6	3.81	3.19	3.6	7.29	3.9	3.69	147.992	146	45.8009
BA55.124	3.25	3.2	3.23	2.13	3.22	3.51	2.81	3.13	4.9	3.37	3.3	4.38	4.37	2.41	2.49	6.31	1.66	1.91	149.333	148	34.3333
BA55.125	3.55	3.29	2.71	2.13	2.78	3.18	3.03	3.69	5.23	2.15	3.25	4.29	4.34	2.52	2.82	5.31	3.3	2.19	152.333	148	22.6667
BA55.127	3.59	3.39	3.09	2.01	2.22	3.32	2.81	1.91	3.79	2.48	2.28	3.54	4.07	3.64	3.82	6.97	2.33	2.3	147.333	147	44.6667
BA55.128	4.01	2.7	3.78	3.13	3.11	3.51	3.35	2.8	5.57	4.26	3.03	4.1	3.87	4.3	5.16	7.86	3.22	2.45	147	145	47
BA55.131	3.69	3.34	2.93	2.01	2.55	3.62	2.47	2.35	4.9	4.04	-	-	3.92	3.75	3.82	5.75	-	-	148	147	-
BA55.133	3.1	2.92	3.42	2.79	3.55	5.4	3.05	3.02	4.57	3.26	3.19	4.27	4.57	4.08	4.27	6.42	3.33	1.91	147	147	43.6667
BA55.134	4.1	3.61	3.3	2.46	3.11	2.96	3.08	3.02	5.01	3.48	3.24	4.49	3.85	4.52	4.27	7.45	3.69	3.75	148.667	146	34.3333
BA55.135	3.2	3.24	3.46	2.9	3.22	4.62	3.27	3.02	5.34	4.7	-	-	4.54	4.97	4.93	7.2	-	-	145	146	-
BA55.136	3.57	3.09	3.33	1.9	0.87	2.18	2.75	3.35	6.68	3.15	3.47	4.1	4.66	1.86	2.93	6.08	4.05	3.41	147.333	147	26.6667
BA55.137	3.77	3.58	2.72	2.9	3.66	1.97	3.11	2.91	4.45	3.82	-	-	4.04	3.64	4.38	6.53	-	-	148.333	149	-
BA55.138	3.86	3.15	3.42	3.24	4	5.29	2.88	3.57	5.79	4.04	3.58	4.52	4	4.3	5.38	7.64	4.16	3.52	151	147	45.3333
BA55.142	3.3	3.2	3.37	2.46	3.33	5.29	3.39	3.46	6.34	4.15	-	-	4.59	4.41	5.16	7.08	-	-	147.333	146	-
BA55.144	3.68	3.36	3.37	2.35	3.55	3.96	2.88	3.02	4.23	3.64	-	-	4.43	3.41	3.6	6.42	-	-	147	146	-
BA55.145	3.96	3.44	3.47	3.01	3.66	-	3.46	2.8	4.9	3.15	-	-	4.29	4.86	4.05	7.53	-	-	148.667	149	-
BA55.146	3.6	2.77	3.12	2.35	2.66	3.84	2.93	2.46	4.12	-	2.25	3.65	3.78	2.97	2.88	6.08	3.33	3.56	149.667	148	49
BA55.147	2.93	2.75	3.24	2.46	3.78	6.62	3.23	2.35	6.34	5.15	3.08	4.32	4.7	-	5.38	7.86	4.11	4.08	147.333	146	27
BA55.148	3.28	2.66	3.59	2.13	4.79	-	2.86	2.8	5.68	4.15	2.58	4.04	4.91	3.52	5.16	7.53	3.83	3.64	146.988	147	59.9157
BA55.149	3.49	3.2	3.67	2.79	4	6.29	3.38	3.24	5.68	4.59	-	-	3.96	4.19	4.16	7.42	-	-	147.333	145	-
BA55.150	3.34	3.06	2.79	2.46	2.55	4.96	3.53	3.13	6.23	4.93	3.25	4.38	3.97	3.64	4.16	6.97	1.55	3.02	147.667	148	36
BA55.151	3.63	3.51	3.07	2.24	2.89	5.18	2.65	2.91	5.68	4.59	-	4.63	4.17	4.3	5.27	7.97	2.66	2.91	146	146	49.3333
BA55.155	3.36	3.35	3.25	2.88	3.55	4.14	3.37	3.02	5.34	4.15	2.72	4.1	4.57	4.08	4.93	6.97	4.22	3.91	147.333	145.518	47.3333
BA55.156	3.36	3.48	3.54	2.13	3.22	5.73	2.69	3.8	6.12	5.48	3.69	4.21	3.6	2.43	4.27	6.97	4.22	3.19	145	146	23
BA55.157	3.56	3.08	3.14	1.9	2.89	2.84	3.38	3.47	5.23	3.26	2.8	3.9	3.92	3.41	4.55	7.31	3.55	3.3	147.667	149	32.3333
BA55.160	4.01	3.63	3.55	2.46	4.22	4.96	3.56	2.91	4.23	3.82	3.25	4.27	4.52	3.3	3.93	5.97	3.16	3.87	147	147	28
BA55.161	3.06	2.96	2.93	1.9	1.89	1.73	2.79	1.8	4.34	-	-	-	3.86	2.3	3.38	5.97	-	-	147.667	147	-
BA55.162	4	3.32	3.56	2.79	3.44	4.4	3.37	-	-	5.7	3.82	4.39	4.61	4.64	4.71	7.08	4.38	4.08	147.333	145.518	21.6667
BA55.164	3.27	2.98	3.28	2.57	2.89	5.62	2.74	2.8	6.79	5.26	-	-	3.95	2.08	3.93	7.53	-	-	147.333	145	-
BA55.165	3.35	3.23	3.06	2.13	2.22	2.73	2.8	3.02	5.12	3.48	3.96	4.38	3.67	2.97	4.38	6.75	-	3.81	146.333	145	32
BA55.166	3.48	2.85	3.76	2.57	4.33	6.51	3.37	-	6.82	4.26	2.8	4.21	4.61	4.75	4.82	7.97	2.74	3.41	148	146	44.6667
BA55.168	3.77	3.34	3.19	2.35	2.22	5.99	3.26	4.02	5.82	5.59	-	-	4.77	3.19	3.93	6.53	-	-	150.333	148	-
BA55.169	3.68	3.48	3.54	2.79	5.11	7.96	3.57	4.02	6.15	5.04	3.16	4.82	4.25	5.27	5.93	8.42	3.94	3.97	151.667	150	46.6667
BA55.170	3.76	2.98	3.49	2.01	3.55	4.51	3.24	2.85	6.32	6.04	3.64	4.6	3.83	3.75	4.16	7.64	3.64	4.02	146.333	146	31.6667
BA55.171	3.35	2.87	3.04	2.35	2.11	0.56	2.82	2.18	3.99	3.04	1.8	3.49	3.94	2.3	3.05	5.86	1.33	2.02	147.667	147	52.3333
BA55.172	3.77	3.15	3.72	2.35	3	2.27	3.42	4.02	6.32	4.37	-	-	4.65	4.19	4.38	6.08	-	-	-	148.518	-
BA55.173	3.63	3.16	3.21	2.13	2.78	4.07	3.31	2.68	5.82	2.59	3.78	4.35	4.65	4.19	4.71	8.08	4.16	3.64	147	146	33.6667
BA55.174	3.89	3.32	3.31	2.68	3.11	3.51	3.59	3.68	6.15	5.37	-	-	4.6	4.08	4.88	7.86	-	-	147.333	146	-
BA55.175	3.41	3.07	2.98	2.57	3	2.97	2.92	2.85	5.49	3.48	3.03	4.04	3.78	3.19	3.93	6.08	3.49	3.47	147	147	39.3333
BA55.176	3.36	3.23	3.06	1.68	2.33	4.62	2.92	2.18	6.32	4.04	-	-	4.1	3.3	4.16	6.97	-	-	151.333	150	-
BA55.178	3.53	2.95	2.64	2.24	3.22	5.96	2.82	3.18	5.49	4.59	2.69	4.04	4.14	4.19	5.16	7.75	3.08	3.36	147.333	-	29
BA55.179	3.66	3.14	3.32	2.13	2.55	3.18	2.96	2.68	6.49	5.15	2.97	4.32	4.34	3.19	3.93	7.75	4.19	3.69	143.333	147	27.3333
BA55.180	3.34	2.83	3.05	1.79	3.22	4.62	2.51	3.18	5.15	3.82	-	-	3.55	4.52	4.05	6.86	-	-	150.333	149.918	-
BA55.181	3.95	3.41	3.35	2.57	3.78	5.82	3.47	2.18	4.82	3.82	-	-	4.47	4.3	4.71	7.31	-	-	147.667	148	-
BA55.182	3.89	2.66	3.8	2.9	4	5.84	3.69	3.85	4.82	4.48	-	-	4.35	4.64	5.6	8.64	-	-	147.667	147	-
BA55.183	3.82	3.3	3.47	2.9	3.33	4.96	3.49	4.18	6.65	5.15	3.8	4.18	4.49	4.08	4.05	7.62	3.61	3.19	146.667	147	36
BA55.184	3.7	3.23	3.43	2.68	3	4.84	3.76	3.35	4.82	4.48	2.53	3.82	4.62	4.97	5.71	7.64	2.99	3.41	147.667	147	43
BA55.185	3.65	3.13	3.13	1.82	2.78	4.73	3.14	3.02	5.15	4.15	2.8	4.1	4.61	4.75	4.72	7.79	3.83	3.36	150.667	149	47
BA55.186	2.9	3	2.91	1.9	3.89	4.96	3.22	2.52	4.82	2.59	-	-	4.53	1.86	3.71	6.53	-	-	147.333	147	-
BA55.187	2.77	2.54	3.23	1.79	2.22	4.29	2.91	3.02	4.99	4.37	2.8	3.88	4.37	4.3	4.27	7.31	4.05	3.64	146.333	146	20.3333
BA55.188	3.26	3.2	3.33	2.46	3.55	7.84	3.24	3.68	7.15	4.26	-	-	4.32	4.75	5.6	8.08	-	-	147	147	-
BA55.189	3.91	3.33	3.34	2.82	3.89	6.29	3.22	3.52	4.65	4.82	-	-	4.87	3.86	5.05	7.97	-	-	147.667	146	-
BA55.190	3.25	3.4	3.63	2.24	3.22	6.07	3.29	3.52	5.99	3.93	2.75	3.93	4.63	4.64	5.27	7.64	3.89	3.47	148.667	148.418	41.3333
BA55.192	3.58	2.99	3.36	2.79	4.22	6.07	3.67	4.02	5.65	4.7	4.03	4.46	4.5	5.52	4.49	7.64	4.22	3.52	147.667	145	41
BA55.193	3.24	3.05	3.41	2.01	1.66	4.51	3.36	-	6.49	4.59	-	-	4.4	3.86	5.05	7.42	3.11	3.3	146.333	147	43
BA55.194	3.2	2.96	3.16	2.24	4	5.07	2.96	3.18	5.65	4.93	-	-	4.84	3.41	4.27	7.2	-	-	146.667	145	-
BA55.195	3.98	3.39	2.48	2.46	2.78	3.73	2.87	3.52	5.65	4.59	3.75	4.32	3.65	3.86	4.88	6.05	4.05	3.25	146.667	146	37.6667
BA55.198	3.85	3.01	2.8	1.79	2.78	4.96	2.94	2.52	-	2.93	2.36	3.99	4.49	3.75	4.38	7.58	3.97	3.08	148	147	32.6667
BA55.199	3.41	3.2	3.07	2.65	2.22	5.15	2.61	3.02	4.82	3.37	1.97	3.77	4.3	3.64	4.05	6.31	3.55	3.15	147.667	147	29.3333
BA55.202	3.1	2.27	2.89	2.13	3.33	5.62	2.74	3.35	5.49	3.93	-	-	3.51	2.97	4.49	7.08	-	-	148.52	147	-
BA55.203	3.51	3.4	3.42	2.13	2.55	3.73	3.42	3.35	4.65	4.59	3.58	4.38	4.5	-	4.93	7.97	3.39	3.19	147	146	43.6667
BA55.204	3.25	3.1	2.71	2.68	2.66	2.51	2.46	3.52	5.15	2.82	2.25	2.85	3.74	3.3	3.38	6.64	3.02	2.8	147.667	146	44
BA55.205	3.1	3.31	3.15	2.46	2	3.07	2.62	3.18	3.65	2.82	-	-	3.76	2.86	3.05	6.31	-	-	148	147	-
BA55.207	4.25	3.1	3.53	2.79	3.89	4.51	-	4.35	5.65	5.7	-	-	4.28	3.52	4.49	6.86	-	-	148	146	-
BA55.208	2.96	2.92	2.5	2.24	2.44	3.96	2.36	-	5.82	3.37	3.47	3.99	3.84	4.08	4.16	7.08	3.38	2.52	146.333	146	44
BA55.211	3.62	2.92	3.51	2.35	3.11	5.18	3.14	3.18	5.82	4.37	3.41	4.43	4.06	4.3	3.93	5.86	3.89	2.97	147	144	30
BA55.212	-	3.06	2.79	2.72	2.89	4.29	2.84	3.52	5.99	4.26	2.07	3.39	4.05	3.41	3.71	6.38	3.77	3.41	146.667	146	53.3333
BA55.213	3.8	3	3.13	1.9	2.22	2.84	2.96	2.68	3.65	1.93	3.64	4.49	4.37	3.52	3.71	5.97	2.33	2.31	148.667	148	31.6667
BA55.214	3.01	2.65	3.49	2.35	4.11	6.31	2.99	-	6.49	4.59	-	-	4.1	3.97	4.6	7.2	-	-	147	146	-
BA55.215	3.29	3	3.05	2.35	3.44	4.73	2.81	3.02	-	2.76	-	-	4.09	3.64	4.93	7.41	-	-	147	147	-
BA55.217	3.75	3.22	3.42	2.35	2.44	4.73	3.72	2.85	6.49	5.15	-	-	4.57	3.64	4.27	7.08	-	-	148.333	148	-
BA55.219	3.4	2.58	3.1	2.13	3.44	3.96	3.34	2.52	4.99	3.48	1.38	3.52	3.53	3.97	4.49	6.97	2.13	3.19	146	146	50
BA55.221	3.42	3.04	2.99	1.9	2.37	4.81	2.59	3.35	3.99	3.48	3.19	4.15	3.92	3.52	4.71	6.97	2.76	2.91	146.667	145	50
BA55.222	3.19	3.11	3.11	2.01	2.66	4.73	3.06	2.68	-	3.82	2.47	4.04	3.68	2.97	3.27	6.2	3.22	2.7	148	149	38.4157
BA55.227	3.36	3.08	3.15	2.57	3.11	4.96	2.81	3.35	6.15	4.59	3.79	4.5	4.48	3.41	4.27	7.2	3.49	2.64	146.667	146	40.6667
BA55.230	3.32	2.78	2.85	2.46	2.89	3.29	2.92	3.35	4.82	4.59	3.25	3.82	4.04	2.97	3.93	5.86	2.72	2.02	149.333	147	58.3333
BA55.231	3.13	3.13	2.61	1.9	3.11	2.96	2.59	2.68	5.15	4.26	3.58	4.27	3.61	3.19	3.27	6.64	3.55	2.36	153.988	150.064	24.6667
BA55.233	3.18	3.39	3.18	1.84	2.12	1.96	2.72	2.18	2.65	3.15	-	-	3.59	3.3	3.27	5.42	-	-	149	146	-
BA55.234	3.1	2.81	3.01	2.13	3.78	5.62	2.69	2.18	5.99	3.15	2.69	3.93	3.67	3.75	5.16	-	3.05	3.64	147	147	51
BA55.236	3.45	3.28	3.18	2.57	3.22	3.73	3.34	3.68	6.65	4.48	3.8	4.38	4.4	3.3	3.6	6.64	3.94	3.58	148.333	146	36.3333
BA55.237	3.4	3	3.24	3.13	4.11	5.81	2.82	2.85	4.65	4.7	1.91	3.46	4.42	4.19	5.6	6.75	2.99	3.47	148.333	147	45
BA55.238	4.04	3.06	2.78	1.9	2.78	3.84	3.07	2.52	4.65	2.15	-	-	4.35	3.08	2.82	4.86	-	-	148	148	-
BA55.239	3.09	3.05	3.27	2.13	2.66	3.4	3.49	2.02	3.65	4.59	2.97	3.79	3.58	3.08	3.6	6.64	3.58	3.58	146.333	147	40
BA55.240	3.39	2.86	2.76	2.46	3.22	6.51	2.61	3.18	5.65	4.7	1.58	3.35	3.69	1.43	4.32	7.08	3.55	3.3	147.667	148	48.6667
BA55.242	3.79	2.93	3.47	2.35	3	3.73	3.24	2.68	3.99	3.59	-	-	4.27	3.64	3.6	5.64	-	-	147.333	149	-
BA55.243	3.09	2.48	2.79	1.9	1.44	3.07	2.67	2.52	4.99	3.7	2.69	4.56	4.3	3.19	4.16	6.75	2.74	2.75	151.667	148.564	51.6667
BA55.246	3.25	2.75	2.67	2.24	2.66	3.07	2.81	2.35	4.15	3.82	1.15	3.64	3.87	3.19	4.16	6.53	3.3	3.41	147	147	48.6667
BA55.248	3.29	2.94	2.69	2.01	2	2.07	2.56	4.02	6.15	3.7	2.91	4.32	4.1	2.3	3.27	5.08	3.99	3.25	147.333	147	36.6667
BA55.249	3.56	3.69	3.34	3.01	4.22	6.18	3.51	3.52	6.15	4.7	2.36	3.78	4.02	4.64	6.16	7.86	4.27	4.3	147.667	146	51.3333
BA55.250	3.64	3.5	2.99	2.24	3.44	4.29	3.06	2.85	4.82	4.04	2.25	4.07	4.27	3.3	4.27	6.42	3.55	2.15	146.667	146	35.3333

## Sheet: RIL_D2131
	DS						2000			2001	2002					2003												2002			2003
							Pullman	LeSueur			Riec-sur-Belon	Dijon-Epoisses		LeSueur		Dijon-Epoisses			Riec-sur-Belon			Templeux	Pullman		LeSueur				Rennes		Dijon-Epoisses
							ADI				RRI	ADI				RRI	ADI		RRI	ADI		ADI	ADI					Dead	Flo1	HT	Flo1
id	D2131_RB84	D2131_Ae78	D2131_Ae85	D2131_Ae87	D2131_Ae106	D2131_Ae109	D2131_PLM00_ADI	D2131_LS00_ADI1	D2131_LS00_ADI2	D2131_LS01_ADI1	D2131_RI02_RRI	D2131_DI02_ADI1	D2131_DI02_ADI2	D2131_LS02_ADI1	D2131_LS02_ADI2	D2131_DI03_RRI	D2131_DI03_ADI1	D2131_DI03_ADI2	D2131_RI03_RRI	D2131_RI03_ADI1	D2131_RI03_ADI2	D2131_TPX03_ADI	D2131_PLM03_ADI1	D2131_PLM03_ADI2	D2131_LS03_ADI1	D2131_LS03_ADI2	D2131_LS03_ADI3	D2131_LS02_Dead	D2131_REN02_Flo1	D2131_REN02_HT	D2131_DI03_Flo1
RIL 845-03	3.99	3.05	2.73	3.76	3.72	3.61	-	1.5	2.83	3	3.03	2.05	3.99	2.5	3.5	4.32	3.51	6.45	4.1	3.19	4.23	4.8	2.68	2.44	2.17	3	3.67	96.97	155	100	145.33
RIL 845-04	3.96	3.3	2.53	3.4	3.75	3.15	-	-	-	3.5	3.22	4.29	7.27	2.67	4.17	4.15	4.73	8.89	4.07	3.63	5.34	7.26	4.13	4.05	3	4.17	4.83	59.26	154	95	141
RIL 845-07	2.71	1.8	1.33	1.63	2.9	2.28	2.83	2	2.67	3	3.04	3.05	5.54	2.5	2.5	4.08	4.63	7.45	3.63	2.74	5.23	4.86	2.24	2.27	2.33	2.83	3.33	87.41	155	95	145
RIL 845-10	3.81	2.75	2.13	3.45	3.69	2.95	3	1.67	2.67	3.17	3.91	3.05	6.12	3.67	3.83	4.08	3.29	6.89	4.04	3.41	4.56	6.73	3.02	2.77	2.17	2.83	3.67	66.98	154	95	141.33
RIL 845-12	3.28	2.5	1.93	2.2	3.09	3.15	2.67	-	-	3.17	3.01	4.19	6.85	4	4	4.02	4.29	8.23	3.91	4.41	6.45	7.53	3.57	3.88	2.33	2.67	3.83	36.11	150	85	140
RIL 845-13	3.94	2.95	2.33	3.85	3.54	3.31	3.17	-	-	3.33	2.75	3.65	5.96	3.33	4	4.06	4.29	7.34	3.9	4.3	6.01	6.2	3.63	3.99	1.83	2.5	4	63.89	154	110	143.67
RIL 845-17	3.48	2.9	2.13	2.97	3.28	2.7	4	1.83	3	3.33	2.89	4.43	7.19	3.67	3.83	4.12	4.29	7.56	3.5	3.74	5.67	5.2	4.24	4.05	2	3	3.67	72.47	156	90	143
RIL 845-24	3.43	2.76	1.56	3	3.58	3	1	-	-	2.68	2.82	3.01	5.44	2.67	3.5	4.12	4.29	6.34	3.85	3.19	5.34	5.53	3.1	2.58	2.67	2.5	3.5	81.48	156	90	147
RIL 845-27	3.12	2.35	1.13	2.6	3.25	3.28	1.33	-	-	2.33	2.57	4.09	6.43	2.33	2.67	4.02	4.4	7.78	3.7	3.08	3.89	7.06	1.46	1.6	1.83	2.83	3.5	100	155	100	146.33
RIL 845-30	3.88	3.13	1.67	3.75	3.31	3.13	3.83	-	-	3.17	3.16	3.46	6.38	3.67	4.67	4.09	3.85	7.78	3.99	3.41	5.01	7.29	1.74	1.61	2.33	3.83	4	46.51	155	95	147
RIL 846-02	3.85	2.9	1.42	2.8	3.7	3.35	3.5	2.33	3.17	3.33	3.06	4.14	7.1	3	4.31	4.08	4.07	7.23	3.9	3.19	5.9	6.26	3.79	4.21	2	3.83	4	62.38	150	105	142.67
RIL 846-03	3.58	2.68	1.6	3.24	3.68	3	0.67	1.5	2.67	2.33	3.07	2.81	4.2	2.67	3.83	4.18	5.29	8.34	4.01	3.63	5.56	6.33	2.99	3.1	2.17	2.5	3.83	66.95	152	125	143.67
RIL 846-04	3.61	2.93	1.17	3	3.6	2.94	2.83	1.67	3	3.17	3.08	3.4	6.17	3.17	4.33	4.37	3.29	8.34	4.37	3.52	6.23	5.93	3.07	3.72	2.5	3.17	4	52.78	152	125	143.67
RIL 846-05	3.44	3.35	2.93	3.64	3.92	3.25	3.33	1.17	2.67	3	3.47	3.33	5.39	3	3.5	4.03	3.79	7.78	3.79	3.52	5.45	7.06	1.35	1.83	2.17	3.5	4.33	80.79	151	90	141.33
RIL 846-07	2.79	2.08	1	2.44	3.05	2.83	1.5	1.17	2.5	3.17	2.57	2.7	4.5	2	2.17	4.04	3.4	7.56	3.53	2.75	3.9	4.13	1.74	2.1	2.17	3.33	3.5	93.6	154	100	145.33
RIL 846-08	2.9	2.67	1.11	3.17	3.21	2.96	2.33	1.83	-	3	2.37	4.16	5.84	2.83	3	4.09	4.07	8.34	3.73	2.64	4.89	6.4	1.82	1.55	1.5	2	3.67	94.19	151	85	148.67
RIL 846-09	3.8	2.83	1.42	3.3	3.9	3.15	3.5	-	3.17	3.5	3.3	4.33	6.12	3.67	4	4.15	3.07	7.23	4.19	4.3	6.78	4.86	3.74	3.66	2.67	3.5	4.17	69.93	153	100	146.33
RIL 846-13	3.77	2.87	2.16	3.26	3.77	3.36	3	2.33	3.5	3	3.23	3.7	5.51	4.17	4.17	4.06	4.62	6.12	4.05	3.3	4.12	2.6	3.91	4.02	2.33	3.17	4.17	35.83	154	100	142.67
RIL 846-14	3	2.8	1.27	3.2	2.75	2.7	2.33	-	-	3.08	-	-	-	3	3.67	4.21	4.51	7.89	3.32	4.52	5.67	7.33	2.52	2.77	2	3.17	3.83	77.78	151	95	141
RIL 846-16	2.85	2.83	1.73	3.3	3.18	2.79	2.17	1.83	2.67	2.5	2.84	3.65	6.65	2	2.83	4.1	4.18	7.45	3.48	3.64	5.78	5.53	0.43	1.72	1.83	2.5	3.33	100	152	95	145.33
RIL 846-18	3.09	2.8	1.53	3.41	3.39	3.4	1.67	2	2.83	2.83	2.43	-	-	3	3	3.96	4.01	6.12	3.66	3.75	4.67	5.86	3.43	3.27	2.67	3.67	4.33	96.97	157	115	146.67
RIL 846-19	4	3.6	2.27	3.45	4	3.8	-	-	-	3	2.78	4.16	7.02	3.98	4.95	4.18	5.07	7.56	4.29	4.52	6.78	8.73	3.85	3.96	2.67	3.5	4.17	84.14	148	110	142.67
RIL 846-20	3.92	3.3	2.27	2.8	3.78	3.75	4	2	3.5	2.83	3.32	3.92	6.73	3.67	4.5	4.08	4.52	8.12	3.93	2.97	4.9	6.59	3.96	3.61	3.17	4.33	4.83	81.18	151	120	142
RIL 846-22	3.9	3.18	2.07	2.8	3.85	3.18	2.83	2.33	3	3.5	2.97	4.9	6.89	3.33	3.5	4.23	4.29	7.78	4.02	2.97	5.23	6.8	4.02	3.99	2.5	3	3.5	73.33	149	100	142.33
RIL 846-23	3.84	2.98	2.28	3.49	3.51	3.3	3.33	2	3.33	3.5	3.42	3.97	6.74	3	2.83	4.14	4.96	7.56	3.91	3.64	5.67	6.53	4.07	4.11	3.17	4.17	4.33	78.89	153	100	145.33
RIL 846-25	3.69	2.5	1.38	2.8	3.27	2.73	4.17	2.33	3.17	3.17	2.91	3.62	6.12	3.17	3.33	3.99	4.85	8.34	3.88	3.41	5.45	6.86	3.63	3.77	2.67	3.33	3.5	68.49	149	90	141.67
RIL 846-26	2.91	2.8	1.58	2.43	3.28	2.9	1.5	1.67	2.67	3.67	3.18	3.85	5.95	2.17	2.5	4.11	3.96	5.78	3.87	4.08	4.45	4.6	1.13	1.66	2.67	3	3.17	93.64	154	115	143.67
RIL 846-29	3.84	2.7	1.93	2.63	3.51	3.44	4.33	-	-	2.17	3.03	4.9	6.71	2.67	3.67	3.98	4.51	6.23	4.06	4.08	5.78	7.4	3.4	4.11	2.17	3	3.67	83.33	155	105	148
RIL 846-30	2.96	2.35	2.03	2.25	3.5	2.76	1.67	1.33	2.17	3	3.02	3.08	5.26	2.83	2.83	4.09	3.85	7.78	3.67	3.08	4.23	5.73	1.46	2.05	2.17	3	4.17	84.24	150	110	141.67
RIL 846-31	2.79	2.45	2.13	2.79	3.58	3.03	1.33	1.67	2.67	2	2.4	3.27	5.25	2.17	2.5	3.96	3.29	7.45	3.94	3.63	4.56	4.66	1.29	1.61	1.33	2.17	3.33	97.22	153	110	145.33
RIL 846-34	3.32	2.74	1.8	3.66	3.94	3.1	0.67	1.83	2.5	2.5	-	-	-	1.67	2.33	4.03	3.85	4.56	3.84	3.75	5.34	3.13	2.02	1.66	1.83	2.5	3.17	93.94	154	120	146.67
RIL 846-35	3.23	2.98	1.52	3.08	3.34	3.31	3.67	1.5	3	3.17	3.62	4.63	6.83	2.67	2.5	4.05	4.74	8	3.61	3.52	5.12	6	2.35	2.55	2.17	2.83	4.5	58.33	155	85	143.67
RIL 846-36	3.99	3.08	2.87	2.95	3.7	3.64	3.33	1.83	3.17	3.68	2.86	4.74	6.19	3.67	4.17	4.29	3.4	7.34	4.3	3.19	4.56	5.8	3.44	3.55	2	3.67	4.33	52.38	155	60	146
RIL 846-37	3.85	3.2	2.2	3.7	3.65	3.1	2.83	2.5	3.33	3.33	3.14	3.74	7.02	3.17	3.67	4.45	3.96	8.23	3.98	3.52	6.78	6.13	4.02	3.77	2	3	3.5	51.06	150	100	143.67
RIL 846-38	3.99	3.15	2.57	3.74	3.69	3.4	4	1.83	2.83	-	3.43	-	-	3.33	3.83	4.06	5.18	8.78	4.42	3.41	5.45	7	3.05	3.66	2.33	3.83	3.83	58.52	151	90	143.67
RIL 846-39	2.74	2.95	1.24	3.48	3.23	2.73	1.67	1.17	2.5	2.33	2.81	2.67	5.6	2.33	2.33	4.07	3.52	6.34	3.99	3.63	4.56	3.73	0.92	1.41	2.33	3.17	3.33	97.22	154	100	144.33
RIL 846-40	3.75	2.7	2.07	3.6	3.45	3.34	2.5	1.67	3.33	3.5	3.03	3.4	6.18	2.67	3.5	4.08	4.74	8	4.32	3.52	5.78	6.73	3.07	3.1	1.83	3.17	3.67	80.84	153	70	147.33
RIL 847-02	3.66	3.05	1.58	3.14	3.36	2.95	3.5	-	-	3.33	2.77	3.19	5.57	2.83	3.33	4.23	4.85	8.11	3.67	3.53	5.23	6.13	3.2	3.38	2.5	3.5	4	100	153	105	144.67
RIL 847-05	3.7	2.53	2.25	2.72	3.06	3.03	4.33	2.17	3	3.17	3.09	3.38	6.32	3.5	4.17	4.09	4.74	8.12	4.23	4.08	6.23	7.13	3.77	4.08	2.5	3.17	3.5	58.25	151	115	141.67
RIL 847-06	3.09	2.73	2.13	3.31	3.03	3.03	0.67	1.83	2.5	3.17	3.09	3.27	5.58	2.83	3.33	4.22	4.62	7.23	3.41	3.52	4.89	5.86	1.27	2.1	2	2.5	3.17	77.78	152	120	141
RIL 847-07	3.15	2.9	1.27	3.05	3.66	3.03	1.33	-	-	2.83	3.13	3.99	6.74	3.17	3.67	4.12	5.18	8.34	3.54	5.3	6.9	5.93	1.71	2.38	2.83	3.83	4.33	77.24	150	100	144.33
RIL 847-08	3	3.18	2.4	3.08	3.24	2.65	-	-	-	3	2.74	1.34	5.11	2.5	2.5	4.08	3.4	6.12	3.68	2.86	3.9	6.13	1.29	1.72	1.5	2.33	3.5	88.89	154	105	147.67
RIL 847-09	3.32	2.58	1.88	2.76	3.51	3.05	2.56	1.5	2.5	2.33	2.38	3.05	4.89	2.25	3.06	4.04	3.51	6.34	3.76	3.52	4.45	4.13	1.3	1.6	1.83	2.83	3.33	99.9	153	100	149
RIL 847-11	3.88	3.18	2.4	3.83	3.73	3.45	3.33	-	-	3.5	3.07	4.69	6.68	2.83	4	4.23	3.74	7.56	3.81	3.86	5.45	6	4.13	3.72	2.5	3.33	4.5	66.27	153	85	145.67
RIL 847-13	3.79	2.96	2.2	3.7	3.47	3.25	3	1.83	2.83	2.83	3.08	3.99	6.42	3.5	4.17	4.08	5.07	7.78	4.16	3.74	4.56	6.6	2.85	3.1	2.33	3	3.83	48.48	153	100	139.33
RIL 847-14	3.93	3.15	2.87	3.3	3.84	3.31	2.5	1.83	2.83	3.67	3.07	4.25	6.97	2.67	3.67	4.15	4.4	7	4.18	3.86	5.23	6.4	3.74	3.6	2.5	3.33	3.83	80	151	95	145.33
RIL 847-15	2.65	2.2	1.65	3.5	3.18	2.96	2	1.83	3	2.18	3.08	2.86	4.98	2.5	3	4.05	3.74	7.67	3.91	2.75	4	6.86	0.41	1.49	1.83	2.17	3.33	88.89	152	100	139.33
RIL 847-16	4	3.25	2.6	3.8	3.7	3.2	4.5	1.5	3	3.33	3.39	-	-	3.5	4.67	4.06	4.51	8.56	4.12	3.69	6.01	7.33	4.07	4.05	1.83	3.33	4.83	77.25	149	75	138
RIL 847-18	3.93	3.55	2.72	3.46	3.28	3.48	3.83	-	-	3.33	3.66	4.25	6.57	2.5	2.5	4.05	4.96	6.67	4.21	4.53	6.23	6.26	3.74	4.05	2.33	2.67	3.5	85.71	152	100	143.67
RIL 847-19	3.69	3.05	2.33	3.55	3.4	3.14	4.33	-	-	3.5	2.76	3.79	5.78	2.83	3.67	4.05	4.85	7.67	3.86	3.86	5.67	6.86	3.24	3.6	2	3.17	4.17	88.89	150	95	140
RIL 847-21	3.11	2.9	1.8	2.85	3.2	2.25	2.67	1.83	3	2.83	2.74	-	-	2.83	2.83	4.14	5.07	7.34	3.88	4.02	5.84	6.06	2.13	2.27	2.33	2.67	3.67	95.24	150	80	141.67
RIL 847-22	2.8	2.24	1.53	2.7	3.39	2.65	1	1.17	2.5	2.83	2.5	2.65	5.12	2	2.83	4.03	3.4	6.78	3.35	3.41	4.78	3.2	1.57	1.83	2.5	3.33	3.67	87.5	151	90	142.67
RIL 847-23	3.18	3.14	1.89	3.64	3.46	3.38	2.17	-	-	2.83	3.05	3.99	5.84	3	3.83	4.16	4.51	6.45	4	3.75	4.56	4.8	2.07	2.22	1.83	3.17	3.83	100	154	90	144.33
RIL 847-24	2.71	2.65	2.33	2.85	3.05	3.05	1.33	-	-	2.17	2.63	3.81	6.95	2.33	3	3.97	4.51	8.11	3.16	3.41	5.45	8.4	1.41	1.77	2.33	3.17	4.17	95.24	148	95	139
RIL 847-26	3.76	2.55	1.92	3.08	3.5	3.19	3.5	-	-	3.67	2.63	4.1	6.08	3.5	3.83	4.31	4.63	8.78	4.12	3.52	5.89	8.22	3.57	3.55	2.67	3.5	3.83	81.06	149	85	141.67
RIL 847-27	4.02	3.65	2.72	3.88	4	3.71	4	-	-	3.33	2.8	3.87	5.9	3.67	3.67	4.01	3.96	7.45	3.95	3.52	6.11	5.99	4.07	3.38	2.98	3.77	4.75	52.38	151	85	142.67
RIL 847-28	3.04	2.6	1.17	3.35	3.84	3.28	0.83	1.5	2.33	2.5	2.39	3.5	6.21	2.5	2.67	4.06	3.18	6.12	3.28	3.42	5.23	5.93	1.47	1.94	2	2.67	3	78.64	151	95	143.67
RIL 847-29	3.15	2.9	1.98	3.56	3.1	3.44	-	1.5	2.83	2.83	2.9	3.08	5.84	3.83	3.67	4.44	3.51	7.67	3.48	3.86	5.56	7.02	1.18	1.05	2	3.33	3.83	68.61	150	90	140.33
RIL 847-30	3.68	2.95	2.07	3.05	3.54	2.7	3.83	1.67	3	3.67	3.11	3.3	6.73	3.5	3.5	4.06	4.73	9.23	3.55	4.08	5.67	7.06	3.93	4.1	2.67	2.83	4.5	63.33	153	90	143
RIL 847-31	3.89	2.93	1.61	3.9	3.58	2.8	3.67	-	-	3.33	3.03	3.82	5.47	2.33	2.67	4.08	4.62	7.45	3.83	3.52	5.78	6	3.51	4.63	2.33	2.5	4	73.21	151	65	140
RIL 847-32	3.25	3.45	1.71	3.69	3.55	3.34	-	-	-	3.17	3.12	4.16	6.36	2.5	4.33	4.04	2.62	7.34	3.81	2.97	4.67	5.12	2.24	2.88	2.33	3.67	4.33	79.44	155	90	145.33
RIL 847-33	3.82	3	2.44	3.21	3.73	3.31	3.83	-	-	2.67	2.57	4.02	6.78	2.83	3.67	4.03	5.18	8.89	4.72	3.19	5.67	7	4.46	3.94	2.17	3.67	4.17	43.98	150	90	141.67
RIL 847-35	3.89	3.45	2.75	3.6	4	3.6	3.67	3	3.83	2.83	3.38	4.59	7.28	3.5	4.67	4.12	5.51	7.89	4.21	4.08	6.12	7.53	2.13	2.22	1.67	2.17	2.83	77.38	153	100	143
RIL 847-36	3.11	2.35	1.32	2.73	3.48	3.31	-	2	3	2.83	3.16	3.48	6.4	3	4	3.94	4.07	7.45	3.28	3.19	5.9	4.46	0.9	1.16	2.17	3.33	3.83	78.89	154	110	142
RIL 847-37	3.69	2.91	1.9	3.25	3.25	2.64	-	1.67	2.83	3.33	2.69	4.01	6.24	3.33	3.5	4.09	4.07	7.34	4.17	3.63	5.12	5.06	3.79	3.27	2.33	3.17	4	75.83	154	95	142.67
RIL 847-38	4.03	3.74	3.61	3.75	4	3.63	-	2.33	2.83	-	2.86	3.57	6.44	3.33	3.83	3.97	3.96	8	4.12	2.63	6.34	5.93	3.85	4.08	2.67	3.67	4.67	67.94	153	105	145.33
RIL 847-40	3.45	2.43	2.62	2.75	3.37	2.99	3.33	2	3.33	3.17	2.92	4.41	7.35	3.33	3.5	4.15	5.74	8.45	4.36	2.97	5.67	7.13	3.93	3.49	2.5	3.17	4.33	56.48	150	95	140
RIL 847-43	3.64	3.45	1.83	3.71	3.83	3.67	1.17	1.5	2.17	3.17	2.66	3.36	6.2	2.67	3.17	4.13	4.73	7.23	3.78	3.19	5.34	6	1.24	0.99	2.17	3	3.5	87.78	153	100	148.33
RIL 847-44	3.92	3.58	2.48	3.54	4.03	3.87	4.17	2.33	3.67	3.67	3.33	5.68	6.85	4.33	4.33	4.25	4.62	7.78	4.19	2.86	5.12	7.26	4.07	4.16	2	3.33	4	29.49	152	80	141
RIL 847-45	3.07	2.14	1.53	3.04	3.55	3.25	1.5	1.5	2.5	2.33	2.57	2.23	5.13	3	3.33	3.98	3.18	5.56	3.58	3.08	4.67	3.33	1.63	1.55	2.33	2.83	3.33	87.88	154	110	142
RIL 847-47	2.5	2.36	1.73	2.19	2.58	2.65	0.83	1.5	2.67	2.5	3.04	2.34	5.11	2.67	3.5	4.05	4.18	6.78	3.81	2.97	5	5.66	4.02	3.83	2.83	4	4.5	91.67	154	95	143.67
RIL 847-48	3.24	2.95	1.37	3.69	3.24	3.11	-	1.67	2.83	3	2.98	3.65	6.07	2.02	3.74	4	4.29	6.78	3.84	3.75	5.34	6.2	1.48	1.99	2.17	2.83	3.33	90.48	153	105	142
RIL 847-49	3.03	2.3	1.33	3.4	3.12	3.06	3	-	-	2.83	2.69	2.91	5.9	3.5	4	4.14	3.96	7.23	3.62	3.41	5.9	5.13	1.29	1.66	2	3	3.67	76.4	154	80	145.33
RIL 847-50	2.73	1.4	1.4	2.95	2.9	2.61	-	-	-	2.5	2.89	-	-	1.5	2.17	4.02	2.4	6.34	3.81	3.3	3.78	3.33	0.79	1.44	2	3	3.33	97.44	154	95	144.33
RIL 847-53	2.63	2.08	1.22	2.33	3.21	3.04	-	-	-	1.83	2.58	3.48	5.28	2	2.5	3.92	3.96	6.12	3.44	3.64	6.12	6.6	2.07	2.11	2.5	2.67	3.5	95.24	152	95	142
RIL 847-54	3.98	2.73	2.45	3.15	3.56	3.25	3.83	-	-	2.83	3.32	4.16	6.58	3.67	4	4.25	3.63	8.45	4.18	3.64	6.23	6.6	3.85	3.88	2.17	2.83	4.5	50.79	152	90	140.33
RIL 847-56	3.76	2.88	1.33	3.15	3.58	3.21	-	-	-	3.17	2.65	2.74	6.28	3.33	3.33	4.09	5.07	8.11	3.71	3.41	6.12	6.93	3.57	3.38	2.33	3.5	3.83	75.93	148	80	139
RIL 847-58	3.59	2.84	3.04	2.75	3.83	3.1	-	-	-	2.33	2.9	3.54	6.63	3.5	4.17	4.04	4.4	8	4.14	4.64	6.01	6.2	3.91	4.05	2.17	2.83	4.5	78.57	152	90	141
RIL 847-66	3.18	2.55	2.6	3	3.25	2.85	-	-	-	2.5	3.18	4.03	6.32	1.67	2.67	4.1	3.4	6.67	4.24	3.3	4.67	3.46	1.85	2.27	2.17	3.17	3.5	85.64	151	95	145.67
RIL 847-67	3.76	2.25	2.2	2.64	3.38	2.91	3.83	-	-	3.67	2.49	4.76	7.21	3.33	3.83	4.15	5.29	8.23	3.53	3.3	6.01	7.59	3.96	3.94	2.67	3.67	4.5	65.21	151	85	143.67
RIL 847-68	2.9	2.6	1.55	2.95	3.35	3.05	-	-	-	2.99	3.01	2.96	5.61	1.83	2.5	4.04	3.07	6.45	3.16	3.41	5.12	4.2	1.02	1.55	1.17	2	3.33	97.62	151	105	142
RIL 847-69	3.96	3.41	3.5	3.07	3.99	4	4	2	2.67	2.83	2.85	3.3	6.37	3	4	4.21	4.51	8.45	4.3	4.41	5.34	6.73	3.57	3.38	1.83	3	4	70.83	149	90	140
RIL 847-70	3.28	2.72	3.1	3.83	3.83	3.75	1.5	1.5	2.33	2.67	2.68	3.73	6.57	2.5	2.83	4.21	4.4	7.45	3.95	3.75	5.89	7.13	1.46	2.38	2.5	3.17	3.5	87.71	152	115	142.67
RIL 847-72	3.49	2.83	0.48	3.1	3.82	3.29	2.33	1.83	2.67	2	2.43	-	-	2.5	2.83	4.02	3.74	7.45	3.91	4.08	5.56	5.2	1.29	1.82	2	3.17	3.83	87.27	150	105	141
RIL 847-74	2.98	2.65	1.93	3.46	3.4	2.86	1.33	1.83	2.5	2.83	3.25	3.65	6.54	2.67	3.33	4.14	4.07	6.78	3.67	3.52	5.01	6.53	1.63	2.16	1.83	2.33	3.67	84.59	152	105	144.67
RIL 847-75	3.17	3.29	2.64	3.53	3.65	3.44	-	1.67	2.67	2.83	2.92	3.92	5.53	2.17	3	4.23	4.51	6.12	3.59	3.3	5.12	4.73	1.18	2.38	1.17	2.5	3.33	79.17	152	90	147
RIL 847-78	3.2	3.04	1.08	3.73	3.17	3.44	1.67	1.67	2.5	2	2.16	4.29	6.29	-	-	4.17	3.29	7.12	3.86	3.3	5.45	5	0.91	1.77	2.5	2.67	3.33	-	153	105	145.33
RIL 847-79	3.21	2.98	1.82	3.17	3.34	3.3	2.17	-	-	2.83	2.99	4.16	6.43	2.33	3.5	3.99	4.4	6.78	3.73	3.3	5.34	6.2	2.07	1.86	2.5	3.67	4.17	75.92	150	85	142.67
RIL 847-80	3.5	2.65	1.09	2.77	3.15	2.85	4	1.67	2.83	3.17	3.23	-	-	3.17	3.83	3.87	4.85	8.12	3.95	3.75	5.67	6.46	4.41	3.94	3	4.17	4.83	58.01	155	85	143.67
RIL 847-81	3.89	2.7	1.97	3.2	3.61	3.35	3	-	-	2.83	3.24	3.71	6.67	3.17	3.33	4.08	3.96	8.34	3.94	3.52	5.45	5.86	4.13	4.16	2.17	3.67	4.5	86.67	154	90	142
RIL 847-83	3.91	3.46	2.78	3.54	3.88	3.71	3.83	2.33	3	3.33	3.21	4.33	6.84	3.33	4.33	4.03	4.74	8.12	4.11	3.86	6.01	8.26	3.91	3.6	2.83	3.5	4.67	45.83	152	90	140
RIL 847-84	2.53	2.84	1.47	2.8	3.19	2.54	2.17	1.33	2.5	2.67	2.74	3.36	5.86	2.33	2.5	3.99	3.63	6.56	3.8	4.19	6.78	5.28	1.63	2.22	2.17	2.83	3.17	91.67	153	95	147
RIL 847-86	3.53	2.65	1.73	2.95	3.76	3.46	2.67	1.33	2.5	2	3.25	3.34	6.02	2.83	3.17	3.91	4.18	7.34	3.73	3.97	5.34	5.6	0.68	1.33	2.17	2.67	3.33	68.33	154	95	143.67
RIL 847-87	3.83	2.5	2.27	3.65	3.4	3.26	4.17	1.83	3.33	3.33	2.67	4.64	6.29	4	4	4.19	4.4	8.12	3.68	3.97	5.67	7.26	2.68	3.1	2.67	3.17	4	50.95	152	100	141
RIL 847-88	3.1	3.05	1.67	3.2	3.31	3.3	2.5	1.5	3.17	3.17	3.15	3.68	6.6	1.05	5.11	4.07	3.4	7.89	3.91	4.08	4.79	6.26	2.18	2.27	1.67	2.33	3.67	98.39	154	80	142.67
RIL 847-89	3.1	2.75	1.51	2.75	3.51	3.15	1.33	1.5	2.5	3	2.41	3.89	6.81	1.67	3	4.08	3.85	7.78	3.88	2.97	5.56	6.26	2.35	2.94	1.5	2.5	3.5	81.55	152	90	140
RIL 847-90	3.83	2.86	1.47	3.37	3.23	3.36	4	1.67	2.67	3.33	3.12	-	-	3.17	3.17	4.21	3.96	7.45	4.02	4.19	6.45	6.26	3.38	3.38	2.17	3.17	4	77.08	153	95	143.67
RIL 847-91	3.4	2.83	1.72	3.4	3.36	3.64	2	2.17	2.5	3.33	2.86	-	-	2.17	3	4.07	3.29	7.45	3.82	3.3	4.56	5.73	1.35	1.83	1.33	2.33	3.83	80.56	152	90	143.67
RIL 847-92	3.34	2.8	1.73	3.36	3.15	3.48	4	-	-	3.67	-	-	-	3	4.17	4.12	3.63	7.45	3.91	3.41	4.89	5.93	2.91	2.6	1.83	2.33	3.83	67.04	154	85	143.67
RIL 847-94	3.59	3.48	1.83	3.88	4.03	3.54	1.44	1.5	2.5	3.17	-	-	-	1.5	2.56	4.2	4.51	7.45	3.74	2.86	4.78	5.73	0.96	1.1	2.17	3.33	3.83	99.9	150	90	139.33
RIL 847-95	3.19	3.2	1.92	3.9	3.55	3.55	2	1.33	2.5	2.5	2.69	2.79	6.07	2.33	2.67	4.12	4.07	7.56	3.47	2.86	4.78	6.73	1.49	1.44	1.33	2	3.33	100	155	100	144.33
RIL 847-96	3.28	2.95	1.83	2.8	3.55	3.15	1.67	1.67	2.67	3.17	2.96	4.47	6.68	2.5	2.67	4.06	5.18	7.78	4.2	3.3	6.34	7.93	2.18	2.38	2.33	3	3.33	88.89	150	110	141.33
RIL 847-97	3.45	2.65	2.07	2.99	3.73	3.65	2.17	1.5	2.83	2.33	3.25	3.92	5.94	2.17	2.5	4.06	4.29	7.23	3.87	3.08	5.01	5.93	1.79	1.49	2.83	3.33	3.83	96.97	154	75	142.67
RIL 847-98	3.86	3.08	1.6	3.7	3.6	3.56	3.33	1.5	2.83	3	2.83	3.14	6.51	3.17	3.5	4.27	4.63	8.23	3.9	3.53	5.67	7.13	3.35	3.77	2.17	3.17	3.5	65.83	152	120	142.67
RIL 847-99	4	3.15	2.42	3.75	3.79	3.44	-	1.83	3.17	3.83	3.41	4.74	7.06	3.33	4.17	4.26	4.85	8.45	4.06	3.64	5.67	7.2	3.8	4.05	2.33	3.17	4.67	86.03	152	90	143.67
RIL 847-100	3.9	2.75	2.1	2.36	3.94	3.21	4.17	2.33	3	3.17	3.38	4.39	7.54	4.17	5	4.06	5.07	9.23	4.43	4.08	7.34	7.79	3.99	4.11	1.83	2.33	3.17	47.22	149	90	140
RIL 847-101	2.66	2.23	1.75	2.55	3.3	2.98	2	1.33	2.67	3.33	3.09	3.27	6.32	2.67	3.17	4.21	4.74	7.45	3.6	3.86	6.23	4.8	1.55	1.55	2.67	3.17	3.67	84.26	155	110	143.67
RIL 847-102	2.7	2.65	1.33	3.15	3.49	3.25	-	1.5	2.67	3	3.11	-	-	2.33	3.67	4.01	4.18	7.11	3.34	3.41	5.01	5.8	1.07	2.16	2.17	3.17	4	81.9	155	95	144
RIL 847-105	2.86	3.25	1.67	3.42	3.65	3.08	2.33	2	3	3.17	3.29	3.69	6.12	2.5	3.17	4.03	3.4	6.78	3.86	3.08	4.56	5.46	1.3	1.6	2.5	3.33	3.5	93.33	153	95	144.33
RIL 847-108	3.32	3.3	2.4	3.75	3.49	3.66	2	1.5	2.83	2.17	2.67	-	-	3.67	3.83	4.24	4.29	7.45	3.7	3.08	4.56	5.53	1.63	1.33	1.5	2	2.83	67.05	151	80	139
RIL 847-104	3.3	3.25	2.16	3.65	3.83	3.4	1	1.83	2.67	-	-	-	-	-	-	4.13	3.18	7.45	3.88	3.75	5.56	7.46	2.52	2.63	2.33	3.17	3.5	-	152	80	144.67

## Sheet: RIL_P2079
	DS		TWL		TDL		RDL	1996		1998
								Pullman	LeSueur	Pullman		LeSueur
								RRI	ADI		DWL	ADI
id	P2079_RB84	P2079_Ae109	P2079_Ae106_TWL	P2079_SP7_TWL	P2079_Ae106_TDL	P2079_SP7_TDL	P2079_Ae106_RDL	P2079_PLM96_RRI	P2079_LS96_ADI	P2079_PLM98_ADI	P2079_PLM98_DWL	P2079_LS98_ADI
831-01	3	1.2	45.09	37.18	37.44	41.71	25.64	3.83	4.66	2.04	67.15	1.79
831-02	3.45	3.45	39.49	28.98	22.04	35.87	12.84	3	4.66	3.45	67.57	2.79
831-03	3.32	1.07	29.96	34.14	23.31	42.11	26.3	2.3	3.83	3.21	59.03	1.79
831-04	3.52	3.59	24.06	47.78	19.11	48.24	27.94	3.22	4.83	3.54	72.95	3.13
831-05	3.69	3.58	36.32	27.81	42.54	34.21	11.45	3.21	4.66	3.95	88.53	2.96
831-07	3.47	3.79	53.52	25.94	51.41	38.34	38.57	2.8	4.83	3.62	78.23	2.29
831-08	3.26	3	41.52	20.94	39.81	33.91	-9.18	2.58	3.83	1.31	45.91	1.96
831-10	3.35	1.9	38.46	33.41	26.73	24.51	16.36	2.49	4.16	1.56	68.58	2.46
831-11	3.2	2.2	42.76	-	39.01	-	26.1	2.47	4.33	2.95	45.09	1.96
831-12	3.29	3.3	44.49	24.88	26.18	23.87	19.61	2.5	4.83	3.93	68.18	2.79
831-13	3.1	1.45	52.16	31.54	44.01	43.44	22.84	3.15	4.33	3.45	39.75	2.79
831-15	3.39	1.48	56.96	6.53	46.61	16.11	26.8	2.03	4.16	2.45	45.19	1.79
831-17	3.62	1	50.19	15.34	45.41	22.27	24.84	3.38	4.66	4.54	71.05	2.46
831-18	3.56	1.6	48.42	19.41	35.28	27.97	6.97	2.5	4.33	2.31	59.83	2.46
831-19	3.32	3.25	57.39	21.64	42.94	36.87	31.44	2.64	3.99	3.04	81.49	2.63
831-20	3.36	1.65	49.82	14.24	36.54	12.71	33.14	3.41	3.83	1.95	44.8	2.29
831-21	3.15	1.3	26.69	17.64	23.78	16.67	12.64	2.89	3.83	1.87	66.23	3.29
831-22	2.98	1.75	-	-	-	-	-	3.33	3.99	-	-	2.29
831-23	3.27	1.5	60.22	16.78	44.71	22.47	16.74	3.33	3.66	2.37	70.16	2.46
831-24	2.6	1.56	46.32	32.68	37.61	31.44	17.22	3.1	4.33	3.7	73.02	1.96
831-25	3.35	3.9	64.72	38.44	58.71	47.31	37.67	3.04	4.83	3.62	87.06	2.13
832-02	3.13	2.03	48.99	32.78	44.54	35.57	6.4	3.03	3.83	2.96	61.69	2.13
832-03	3.62	1.83	58.99	20.53	47.96	21.47	14.25	3.17	4.49	-	-	2.13
832-04	3.2	1.65	57.16	44.18	42.41	45.41	41.24	2.99	4.33	2.56	56.55	2.63
832-06	3.15	1.35	54.49	14.11	27.21	24.41	41.57	3.02	4.16	2.37	51.63	2.13
832-07	3.5	2.25	57.76	33.61	42.88	41.51	36.7	2.72	3.99	3.04	60.9	1.96
832-08	3.41	1.2	54.09	35.38	35.58	40.47	33.84	2.65	4.33	3.87	59.9	1.96
832-09	3.25	1.4	56.32	43.74	50.68	45.71	25.04	2.22	3.66	4.04	72.44	1.79
832-10	3.78	1.8	40.13	12.91	17.88	3.21	5.02	3.95	4.83	2.79	57.54	2.29
832-11	3.64	3.9	-	-	-	-	-	3.14	4.83	-	-	2.96
832-12	3.4	1.7	54.06	35.24	44.84	36.51	5.24	2.85	3.49	3.29	69.59	2.29
832-13	3.5	3.13	56.29	23.18	38.31	1.97	15.54	2.95	4.66	3.87	77.3	2.29
832-14	3.29	3.36	60.56	34.11	45.24	23.17	19.54	3.54	4.33	4.46	86.54	2.29
832-15	3.3	1.75	51.99	21.61	35.68	3.27	12.94	2.32	3.83	2.71	55.78	2.13
832-16	3.67	1.73	54.09	-	42.31	-	23.27	3.05	4.33	-	-	2.46
832-17	3.39	3.25	53.99	20.54	37.28	33.24	15.65	2.13	4.33	2.21	45.67	2.96
832-18	3.07	1.3	48.52	12.71	41.71	10.84	21.24	3.08	3.49	3.95	73.29	1.96
832-19	3.41	1.3	-	-	-	-	-	3.35	4.16	-	-	1.96
832-20	3.67	3.73	-	-	-	-	-	3.04	4.66	-	-	2.13
832-21	3.66	2.48	-	-	-	-	-	3.83	4.66	-	-	2.46
832-22	3.8	2.24	-	-	-	-	-	3.41	4.33	-	-	1.96
832-24	3.63	3.85	45.89	24.01	36.58	25.51	8.64	2.89	4.99	3.62	82.65	2.46
832-25	3.4	1.2	51.49	18.68	39.64	30.07	12.85	3.52	4.33	1.81	63.18	2.29
832-26	3.35	3.75	56.06	52.56	40.64	36.74	18.77	2.56	4.49	-	-	3.13
832-27	3.42	3.7	44.66	50.68	30.98	42.14	11.14	2.99	4.33	2.54	75.79	3.46
832-28	2.92	2.9	37.22	36.84	-	33.24	-5.99	2.68	4.66	3.29	66.62	2.63
832-29	3.24	1.5	52.82	38.34	40.11	27.34	18.47	2.6	3.66	3.56	77.9	1.96
832-30	3.37	1.67	51.72	30.71	46.18	28.41	21.17	3.27	4.16	1.87	57.27	2.13
832-31	3.37	3.79	52.89	33.48	47.14	31.77	18.74	2.83	4.66	3.04	72.01	3.13
832-32	3.42	3.25	58.79	55.03	43.36	52.24	19.82	2.15	4.16	2.62	66.39	2.29
832-33	3.57	3.85	37.22	53.24	37.48	53.44	38.91	3.63	4.83	2.81	74.69	3.46
833-01	3.37	3.55	62.39	40.58	54.01	48.67	50	3.67	4.33	2.06	-	2.13
833-02	3.65	1.65	43.66	15.98	31.58	7.61	39.66	4.31	4.66	2.06	42.79	2.13
833-03	3.59	3.78	37.69	40.14	22.94	31.44	31.77	2.94	4.16	3.68	69.65	3.13
833-04	3.25	1.58	44.52	-	27.48	-	24.64	3.35	3.99	3.37	84.02	1.79
833-06	3.21	1.32	41.06	40.58	20.84	33.27	23.54	3.54	3.49	2.56	72.98	2.29
833-07	3.1	3.65	46.09	35.34	31.11	15.71	38.97	2.32	4.66	4.7	72.47	2.46
833-08	3.62	3.9	32.59	27.74	9.98	16.47	17.11	3.41	4.66	2.71	54.32	2.96
833-09	3.75	1.94	40.22	32.28	29.21	32.74	27.27	3.29	3.83	2.54	64.73	1.96
833-10	3.54	1.85	47.62	47.88	41.61	42.31	39.61	3.39	3.83	2.54	65.58	2.63
833-12	3.16	1.35	45.64	40.84	48.41	43.94	33.82	-	-	1.56	59.38	2.13
833-14	3.75	2.15	47.86	48.48	45.44	47.01	41.3	3.45	4.16	3.04	68.1	1.96
833-15	3.54	3.3	63.29	52.04	54.04	55.74	21.07	2.71	4.33	1.87	75.1	2.63
833-16	3.44	3.85	49.52	-	37.11	-	21.84	3.45	4.33	3.62	73.84	2.46
833-17	2.95	1.1	60.72	33.31	54.38	39.66	18.57	2.52	3.99	2.37	62.36	1.96
833-18	3.65	3.73	47.12	60.01	29.38	54.41	8.34	3.59	4.83	3.45	71.09	2.69
833-19	3.71	3.95	57.79	41.81	49.44	41.34	23.8	4	4.66	3.68	73.75	3.13
833-21	3.35	3.5	59.42	-	55.84	-	10.66	2.87	4.49	1.87	49.5	2.29
834-01	3.55	2.02	46.19	24.58	41.61	27.11	20.02	2.94	3.66	1.87	49.37	2.13
834-02	3.42	3.84	52.29	39.04	45.54	44.54	0.31	4.09	4.66	4.21	75.17	2.46
834-03	3.21	3.54	38.09	31.51	32.14	32.11	2.44	3.92	4.83	1.31	71.65	2.96
834-04	2.71	1.55	40.79	34.21	30.54	37.77	15.51	2.67	3.99	2.71	54.02	2.29
834-05	3.42	3.25	45.66	46.61	40.01	47.01	12.77	2.53	3.83	3.29	77.92	2.63
834-06	2.73	2.1	35.49	38.74	30.44	34.21	28.61	3.2	4.66	1.81	43.36	2.13
834-07	3.3	3.57	63.36	41.48	56.41	52.21	28.44	2.18	4.66	3.45	-	3.13
834-08	3.6	3.5	44.49	49.38	45.38	50.74	26.26	3.22	4.66	3.04	59.59	3.13
834-09	2.8	3.68	-	-	-	-	-	2.8	4.49	-	-	2.29
834-10	3.83	2.17	35.76	8.74	26.68	9.17	-5.99	3.42	3.99	1.87	58.42	2.29
834-11	3.85	3.89	45.56	37.41	31.34	33.34	18.2	3.35	4.99	2.68	79	2.79
834-12	2.95	1.05	52.46	38.64	42.08	44.87	20.94	2.6	3.99	3.54	45.01	1.96
834-13	3.38	1.59	52.72	21.24	31.58	27.51	19	3.33	4.16	2.81	73.26	2.46
834-14	3.45	3.31	48.12	33.88	39.18	47.37	11.9	3.38	4.49	2.87	69.24	3.13
834-15	3.05	1.17	60.36	45.61	31.04	36.91	25.17	2.3	3.99	3.87	71.26	2.46
834-16	3.4	2.8	64.86	47.54	46.21	48.87	46.27	2.87	3.66	2.71	75.11	2.13
834-17	2.78	1.15	38.22	25.48	28.84	26.84	23.87	2.57	3.49	3.31	76.3	2.13
834-18	3.63	3.85	47.82	33.04	33.74	32.21	31.04	2.99	4.66	4.04	62.81	2.96
834-19	2.87	3.39	58.36	25.11	37.94	16.34	2.4	2.75	4.33	3.96	76.1	2.96
834-20	3.44	3.8	33.56	43.01	31.54	45.67	18.77	3.93	4.99	2.37	42.76	2.63
834-22	3.9	3.43	38.26	39.58	43.94	41.51	13.04	2.79	4.49	4.18	68.17	2.96
834-23	3.52	3.88	50.46	30.71	42.44	39.04	39.34	2.93	4.83	4.45	64.78	2.79
834-24	3.15	3.85	50.32	40.31	42.58	45.27	22.54	2.89	4.49	3.96	81.55	2.79
834-25	3.86	1.77	34.36	24.38	13.11	25.04	28	3.27	3.33	3.81	65.69	2.13
834-26	3.01	1.3	41.52	41.11	35.74	50.84	31.06	2.29	3.66	3.71	82.81	2.46
834-27	3.82	2.2	38.89	36.11	20.68	39.44	31.01	4.25	4.66	2.12	57.73	2.29
834-28	3.06	3.3	38.09	43.61	34.66	51.41	9.12	2.53	4.83	2.04	-	2.29
834-29	3.44	1.42	25.59	38.94	-	44.37	16.04	3.74	4.33	2.68	70.59	2.46
834-30	3.35	1.55	-	41.38	-	45.74	-	2.42	3.99	1.81	43.61	2.29
834-31	3.37	1.37	25.89	23.08	7.78	38.11	24.57	3.28	3.99	2.87	45.75	1.79
834-32	3.46	1.4	49.66	-	34.04	-	28.27	3.35	4.49	3.45	-	2.13
834-33	3.45	3.6	49.92	24.54	31.94	40.64	18.3	2.69	4.66	4.06	84.79	2.79
835-01	3.3	1.85	28.79	34.44	22.18	45.17	8.3	3.01	3.83	3.04	57.29	2.46
835-02	3.5	3.68	42.16	40.58	33.24	44.27	9.96	2.95	4.66	3.31	80.76	2.96
835-03	2.86	2.26	21.19	54.41	12.81	57.57	15.74	3.55	4.49	2.06	60.63	1.63
835-04	2.67	1.21	43.22	34.84	43.08	39.61	17.6	3.01	4.33	3.04	61.31	2.46
835-05	3.44	3.6	39.82	29.71	21.91	36.34	46.94	3.34	4.49	2.87	73.7	2.96
835-06	3.68	3.36	-	-	-	-	-	3.07	4.16	-	-	2.79
835-07	2.98	3.25	53.26	34.94	37.78	38.21	29.44	2.62	4.33	3.73	78.78	2.96
835-10	3.6	0.9	38.32	5.84	32.61	23.01	10.07	3.31	4.16	3.56	71.43	2.13
835-11	3.67	2.03	48.26	56.54	41.18	56.67	19.2	3.53	4.33	2.54	69	1.96
835-13	3.31	1.43	40.29	45.34	30.01	48.84	25.94	2.07	4.16	-	-	2.29
835-14	3.59	2.5	45.52	26.21	31.74	29.24	44.8	3.69	3.99	3.45	57.1	2.46
835-15	3.02	1.2	40.42	24.74	31.58	25.21	23.47	3.33	4.16	1.95	82.52	-
835-16	3.1	1.55	35.79	20.11	30.44	31.54	22.75	2.81	3.49	2.21	65.39	1.79
835-18	2.52	3.74	52.02	23.71	44.21	30.94	30.5	3.7	4.83	2.71	69.21	2.29
835-19	3.42	1.58	39.39	33.24	35.24	29.64	19.7	2.7	3.99	2.37	73.91	2.29
835-20	3.38	1.11	53.52	32.28	48.24	38.47	51.88	3.12	4.16	2.56	65.71	2.46
835-21	3.3	3.56	53.62	46.91	36.78	49.27	24.7	3.4	4.49	3.45	63.22	3.13
835-22	3.56	1.95	44.02	25.21	28.64	21.17	45.5	3.31	3.83	4.7	84.16	2.29
835-23	3.5	1.5	54.19	26.14	42.34	37.61	42.17	2.94	4.16	4.43	68.45	2.13
835-24	3.38	1.48	58.69	28.41	45.68	39.31	4.94	3.85	3.83	2.37	66.12	2.46
835-25	3.74	3.8	46.76	24.71	31.24	32.77	38.37	2.9	4.66	3.31	81.86	3.63

## Sheet: AB_E11
	DS		2019
			Riec-sur-Belon			Dijon-Epoisses
			RRI	ADI		ADI			Flo1
id	E11_RB84	E11_Ae109	E11_RI19_RRI	E11_RI19_ADI1	E11_RI19_ADI2	E11_DI19_ADI1	E11_DI19_ADI2	E11_DI19_ADI3	E11_DI19_Flo1
E11.1	1.17085	-0.696473	4.05	2.56667	3.76	1.48298	3.37727	6.88529	151.507
E11.3	2.99051	0.134268	3.98334	1.83085	2.6116	1.49	3.24333	6.83	154
E11.4	2.72144	-0.474707	4.35	2.1	4.09333	2.49	4.64333	6.83	152.667
E11.5	3.10102	1.53911	4.41667	2.9	4.22667	1.32291	4.45122	6.73667	159.058
E11.7	2.37852	-0.27785	3.80333	2.16667	3.89333	2.75667	4.44333	7.03	153.333
E11.8	2.20115	0.598957	3.59667	2.36667	4.22667	2.29	4.77667	6.83	151.667
E11.9	-1.38838	-0.166469	3.72333	2.03333	2.76	0.756667	2.97667	6.16333	150
E11.10	3.021	-1.09936	3.83	2.56667	3.96	2.42333	5.64333	6.96333	151.333
E11.13	1.55356	0.960319	3.97	2.7	3.76	2.09	3.64333	6.89667	153
E11.14	1.91619	-0.166322	4.1134	2.21681	3.85111	2.35667	4.31	6.49667	152
E11.16	2.30147	1.01824	3.49667	2.16667	4.29333	2.49	4.57667	6.49667	153
E11.17	1.6336	0.733944	3.79834	2.43085	4.0116	2.15667	4.64333	6.36333	150
E11.18	2.91382	-0.782535	3.61	2.23333	3.56	2.02333	3.51	6.83	152.667
E11.19	0.942973	-3.57838	3.58333	2.23333	3.56	2.29	5.31	6.83	153.667
E11.20	2.26554	-3.9363	3.86333	1.67573	3.47342	-	-	-	-
E11.21	2.45607	-1.37723	3.93333	2.9	5.22667	2.29	3.77667	6.09667	151
E11.23	0.874302	0.763502	4.09667	2.5	3.69333	1.95667	3.91	6.83	151.667
E11.24	3.44393	1.99115	4.07667	1.56667	2.69333	1.55667	3.24333	5.83	153
E11.25	1.75149	2.27929	4.51667	2.23333	3.02667	1.75667	3.31	5.83	155
E11.26	2.87487	0.0186071	3.09	1.9	2.69333	2.02333	3.37667	6.49667	151.667
E11.27	3.85986	3.26253	3.39	2.23333	2.69333	1.62333	4.84333	7.23	160.333
E11.28	-1.5698	0.211519	3.31667	1.9	3.56	1.82333	3.77667	6.69667	152.667
E11.29	4.26565	1.14842	4.10333	2.16667	3.56	2.09	3.57667	5.83	159.667
E11.30	3.95777	1.41946	4.02333	2.23333	3.42667	1.75667	3.57667	7.09667	150.333
E11.31	3.00733	0.0158084	3.83667	1.96667	2.56	1.29	3.64333	6.49667	155
E11.32	1.19159	-0.197811	3.44	2.31213	4.29333	1.55667	2.91	5.16333	158
E11.33	3.64811	-0.320805	3.13	2.65701	3.16511	2.46411	3.98648	6.75089	156.558
E11.34	0.178062	1.74874	4.10333	2.56667	3.36	2.22333	4.71	6.16333	154
E11.35	-1.98022	3.1232	3.92333	2.1	3.22667	2.55667	4.71	6.83	151
E11.36	5.837	2.58899	3.59	2.56667	4.09333	2.15667	4.84333	6.96333	151.333
E11.37	0.84529	2.28347	3.21667	2.5	3.49333	1.82333	4.17667	6.16333	151.667
E11.38	4.25361	2.59907	3.90333	2.83333	4.56	2.35667	4.77667	6.96333	152.333
E11.41	3.90047	-0.183498	4.11	2.16667	3.16	2.02333	4.84333	7.49667	156.667
E11.42	-3.0231	-2.62898	3.31667	2.23333	2.82667	-	-	-	-
E11.43	6.04301	1.74803	4.03	2.9	4.49333	1.95667	3.91	6.49667	152.333
E11.44	5.66894	0.403344	3.41	2.23333	3.89333	2.22333	4.57667	6.49667	152
E11.45	2.08058	3.43073	3.89	1.56667	2.82667	2.22333	3.57667	5.83	153.333
E11.46	4.34229	0.67109	4.01667	2.23333	3.22667	2.09	4.24333	6.83	152
E11.48	3.52817	1.44901	3.95667	3.16667	4.36	2.69	4.97667	6.83	150.333
E11.49	6.79282	0.656491	4.32333	2.63333	4.42667	2.09	3.31	6.16333	155
E11.50	3.55674	1.65462	-	-	-	2.62333	3.84333	6.69667	153
E11.51	0.847197	0.402545	4.04333	2.7	3.76	1.82333	3.77667	6.03	154.333
E11.52	3.44418	-0.615974	3.8	2.23333	3.02667	2.42333	3.77667	6.83	153.667
E11.53	-1.01135	0.32938	4.06667	2.23333	3.16	2.42333	4.84333	6.63	152.333
E11.54	3.94491	1.01798	4.0534	2.21681	3.45111	2.09	3.37667	6.96333	155
E11.55	3.28546	1.96375	3.24333	3.23333	4.42667	2.49	4.71	6.89667	152.667
E11.56	4.27246	3.37727	3.79	2.7	3.62667	2.69	4.91	6.83	153.667
E11.57	2.01346	1.24827	3.89	2.83333	4.36	1.49	4.31	7.43	150.333
E11.58	2.73263	0.737054	4.09667	2.23333	2.36	1.49	2.31	4.49667	158.667
E11.60	-1.11244	0.438894	3.83	2.23333	3.62667	1.75667	3.57667	7.09667	153.333
E11.62	1.12964	0.211483	3.13333	2.5	3.49333	2.02333	3.44333	6.16333	154.333
E11.65	-0.0353479	-0.166469	3.97667	2.96667	4.82667	2.35667	3.64333	6.16333	154
E11.66	3.43492	1.12111	4.15667	2.36667	3.69333	1.75667	4.64333	6.36333	156.333
E11.67	3.86146	0.211716	3.83	1.5	3.49333	1.55667	3.64333	6.83	152.667
E11.68	-1.32408	-0.357884	3.71667	1.9	2.42667	1.08298	3.64333	4.49667	158
E11.69	3.90047	2.27638	4.27	2.56667	3.29333	1.69	2.84333	6.16333	150.667
E11.70	1.03203	0.442118	3.73	2.83333	4.42667	2.22333	4.31	6.96333	153.333
E11.71	1.79291	0.599083	3.81	2.7	4.16	1.88298	5.12561	6.7379	150.558
E11.72	2.39203	0.211321	3.74333	2.96667	4.69333	1.89	3.77667	6.83	152.333
E11.73	0.667713	-0.180711	4.15667	3.36667	4.56	2.09	2.77667	6.49667	156
E11.77	-1.80549	-0.183338	3.72023	2.77106	4.2256	-	-	-	-
E11.78	3.88557	1.40288	4.02333	2.56667	4.62667	2.22333	4.37667	6.03	160
E11.79	-0.811525	-2.28129	3.47	1.83333	2.69333	1.69	3.17667	5.83	154
E11.80	-0.215174	0.526486	3.78333	2.43333	3.76	3.02333	3.44333	5.83	153.667
E11.81	0.734696	0.74653	4.03667	2.5	3.56	2.15667	3.84333	6.49667	157.333
E11.83	3.23537	2.00144	3.81	1.96667	3.42667	1.69	3.24333	5.29667	160.333
E11.85	2.31051	1.46148	4.56333	2.36667	3.09333	1.42333	3.37667	4.49667	156.667
E11.86	1.35709	0.830278	3.75	2.63333	3.49333	1.82333	3.24333	6.23	157.667
E11.87	-0.521888	-0.358208	3.58333	1.9	2.89333	1.55667	4.24333	6.83	152
E11.89	1.09119	3.61535	3.14667	2.56667	4.29333	2.02333	4.04333	6.83	158.667
E11.92	2.3226	0.125828	3.99	2.16667	3.29333	1.49	3.97667	6.89667	154.333
E11.93	1.51739	0.358381	4.03	2.76667	3.82667	1.42333	3.57667	5.69667	157.667
E11.94	0.0713902	0.015806	4.25333	3.43333	4.69333	1.95667	3.37667	5.49667	151.667
E11.95	3.17409	-0.166377	3.98333	2.3	3.69333	2.82333	5.11	6.83	152.333
E11.96	4.52849	1.97351	3.71	2.3	3.96	1.49	4.64333	6.83	151.333
E11.97	2.21148	0.0185508	3.68333	2.36667	3.89333	1.42333	4.17667	6.76333	150
E11.98	-2.26784	1.40639	3.56897	1.89168	4.04555	1.82333	3.51	6.83	152.667
E11.99	-0.111391	2.85771	4.18333	2.43333	3.69333	2.09	3.51	6.76333	153
E11.100	4.65005	-0.211039	4.02333	2.5	3.42667	1.55667	4.71	5.89667	154.667
E11.101	-1.33916	1.4461	3.83667	2.56667	2.89333	0.882982	3.22561	4.7379	158.558
E11.102	-0.5273	0.402621	3.88333	2.56667	3.76	2.29	4.24333	6.83	153.333
E11.103	-0.00202142	0.228141	3.87	2.03333	3.76	1.49	3.37667	5.49667	158
E11.105	3.9168	0.820213	4.07333	2.23333	4.22667	2.55667	4.44333	6.83	152.667
E11.106	2.61461	0.582395	4.05	2.56667	3.29333	2.09	3.57667	6.36333	159.333
E11.107	1.79273	0.449425	3.82333	2.23333	3.89333	1.89	3.77667	4.83	159.333
E11.108	1.52038	0.462537	3.95	2.56667	4.02667	1.42333	3.71	6.83	159.667
E11.109	3.3766	-3.73177	3.93219	1.65701	2.16511	-	-	-	-
E11.110	3.07758	-0.545624	3.16667	2.43333	3.42667	2.62333	4.37667	6.49667	152.333
E11.111	1.32939	-1.15011	4.31	2.63333	3.29333	2.35667	3.57667	5.83	154
E11.113	1.01263	3.61655	3.92333	2.23333	3.42667	1.49	3.57667	5.49667	159.333
E11.115	2.76445	0.733604	4.25667	2.63333	3.42667	1.75667	3.31	6.56333	150.667
E11.116	2.76345	0.449899	3.97667	3.1	3.56	-	-	-	-
E11.117	3.45607	1.6923	4.17	2.16667	3.82667	1.89	3.11	6.16333	159.667
E11.121	-1.93827	-2.27482	3.42333	1.96667	3.56	2.09	4.84333	6.89667	153.333
E11.124	2.62122	0.533712	3.60667	2.56667	4.22667	2.89	5.17667	6.83	151.333
E11.127	2.056	0.738382	3.10667	2.56667	3.56	2.15667	4.17667	7.23	151.667
E11.128	2.27631	2.2989	3.87	1.83333	2.96	1.75667	3.84333	6.83	154
E11.130	-1.29742	-3.64181	3.86333	2.7	3.36	2.42333	3.91	6.29667	152
E11.131	3.46651	2.00555	3.73333	2.23333	3.02667	2.62333	3.77667	6.49667	153
E11.132	2.37523	-2.62601	3.99667	1.3	2.62667	-	-	-	-
E11.133	-1.93024	-1.71984	3.70333	2.83333	4.22667	2.15667	3.84333	6.83	153
E11.134	2.07158	1.72474	4.13667	2.56667	4.22667	2.82333	5.04333	6.83	151.667
E11.135	-1.71374	-0.0799456	3.69667	2.23333	3.49333	2.42333	4.64333	6.89667	152
E11.137	-1.02264	-0.8524	3.26333	2.36667	4.22667	1.38298	3.64064	6.25504	153.435
E11.138	-0.0746507	0.022593	3.62333	2.56667	4.02667	2.15667	4.31	7.49667	152.667
E11.139	1.41331	0.360932	3.40333	2.63333	3.56	1.42333	3.71	5.63	154.333
E11.140	2.92817	0.525091	3.99	2.7	4.29333	2.15667	4.51	6.76333	153.333
E11.141	2.52508	0.0192278	3.65	2.63333	4.62667	2.62333	4.51	7.09667	151.667
E11.142	2.73106	0.752949	3.81333	3.16667	3.89333	2.82333	4.64333	6.83	151.667
E11.143	0.838276	2.28602	4.31667	2.43333	3.36	2.09	4.37667	6.49667	154
E11.145	-0.134898	0.967375	3.63834	2.33085	2.7116	1.42333	2.97667	6.16333	159
E11.146	3.10974	0.452529	4.22081	1.83726	2.70885	1.49	3.57667	5.43	157
E11.149	2.05022	0.248435	4.03667	2.56667	4.49333	2.09	4.84333	6.96333	152.333
E11.150	6.04643	1.98505	4.12333	2.56667	4.49333	2.42333	4.24333	6.43	151.333
E11.153	3.51744	0.524793	3.87	2.03333	3.02667	1.89	3.04333	6.49667	151
E11.156	5.13017	-0.394126	4.19667	2.9	4.02667	2.42333	5.51	6.49667	152
E11.158	2.89415	1.48898	3.79667	2.23333	3.56	1.62333	4.37667	6.76333	151.667
E11.159	2.86191	-0.81675	-	-	-	1.29	3.37667	4.69667	158.333
E11.160	1.36818	0.500676	3.99	2.76667	3.82667	1.89	3.44333	6.83	153.333
E11.161	2.76241	0.660652	3.95667	2.1	3.56	2.09	3.91	6.83	156
E11.162	0.79505	-0.761206	4.13667	2.16667	3.49333	0.823333	3.31	4.83	159.333
E11.163	4.91066	-0.760557	3.54333	2.23333	3.82667	2.29	5.24333	7.56333	150.667
E11.164	3.90047	-0.397226	4.02	2.63333	3.82667	1.82333	4.64333	6.23	153
E11.165	2.08834	0.533099	4.14667	2.23333	3.36	1.89	3.37667	6.09667	158
E11.166	0.280226	-1.81024	4.21667	2.56667	3.56	1.69	3.84333	5.76333	154
E11.167	3.93693	2.57171	4.52333	2.56667	4.02667	1.69	3.71	5.83	158.667
E11.168	1.97498	-0.320887	4.23	2.03333	3.69333	1.69	3.04333	5.49667	159
E11.169	2.78434	0.491827	4.14667	2.56667	4.42667	-	-	-	-
E11.171	1.9237	2.74426	4.01667	1.96667	3.22667	2.49	5.51	7.16333	152.333
E11.177	1.67911	0.816954	3.44333	1.96667	3.62667	2.02333	4.57667	6.83	154.667
E11.179	4.79318	1.46096	4.48333	2.43333	3.76	1.82333	3.24333	6.96333	156
E11.180	0.883133	0.737054	3.76333	2.03333	3.49333	2.22333	3.64333	5.83	156.333
E11.181	1.8997	0.329051	4.42333	2.23333	3.22667	1.55667	3.24333	6.63	154.667
E11.182	0.976323	0.848604	3.85	2.36667	4.29333	2.62333	4.44333	6.83	155
E11.183	0.763551	-0.628771	4.11667	2.23333	3.69333	1.75667	3.51	6.63	159
E11.185	1.11344	0.121403	3.98333	3.23333	4.22667	2.69	3.91	6.16333	151
E11.187	1.23141	0.318781	4.14333	2.63333	3.62667	1.89	3.64333	6.43	153.667
E11.188	2.59349	3.21719	3.51081	2.73726	3.70885	2.29	3.57667	4.89667	155.667
E11.189	4.35313	1.08312	3.94333	2.16667	3.09333	1.55667	3.24333	5.83	152.667
E11.190	1.587	0.895871	4.13333	2.36667	3.22667	1.62333	3.31	4.89667	154.333
E11.191	2.50298	1.24671	4.09	2.9	3.89333	2.82333	3.97667	6.16333	156
E11.193	2.85391	1.00055	4.08667	2.63333	4.09333	2.49	4.84333	6.83	155
E11.194	-1.46334	-2.27211	3.70333	2.16667	3.49333	1.29	2.97667	6.89667	154
E11.196	1.05383	-0.0773573	4.31667	1.96667	2.96	1.02333	3.51	5.36333	159
E11.197	2.41936	3.5733	3.83	2.7	3.56	2.15667	3.97667	6.16333	156.333
E11.198	2.07343	1.49166	3.62637	2.71213	4.10329	2.42333	3.91	6.83	153
E11.199	1.2873	2.02155	3.90667	2.56667	3.29333	1.55667	4.11	6.83	152.667
E11.201	-1.99458	-0.555782	3.72333	2.76667	3.29333	1.68298	4.62561	6.2379	153.058
E11.205	3.3851	3.37739	4.37667	2.7	3.36	2.47	4.97667	6.89667	150.333
E11.206	1.43588	0.236494	4.35	2.56667	4.09333	1.89	3.37667	6.83	153
E11.210	0.876995	-2.61863	4.05667	2.5	3.96	2.35667	2.97667	6.83	152.667
E11.212	-0.692673	0.959918	3.20333	2.43333	3.16	1.82333	3.51	5.89667	154.333
E11.213	2.45778	-0.358531	4.20333	2.43333	4.09333	1.95667	3.71	7.23	153
E11.214	3.28973	-0.0983043	4.10333	2.96667	4.02667	2.09	4.11	6.56333	152.667
E11.215	3.64004	0.349615	4.01333	3.23333	4.49333	2.09	4.51	6.83	151.667
E11.217	2.26488	1.35087	3.39	2.7	3.96	2.02333	4.84333	6.96333	151.667
E11.218	0.899946	-0.280454	4.17	2.63333	4.30885	1.49	3.44333	5.76333	154
E11.219	2.18211	0.0226451	3.83667	3.16667	4.56	1.75667	4.17667	6.83	152.333
E11.221	2.03167	0.0226459	4.58333	2.03333	3.49333	2.29	3.84333	6.09667	158
E11.222	2.38251	0.0265695	4.07	2.9	3.69333	2.55667	3.97667	6.49667	153.333

## Sheet: AB_EL
	DS		2021
			Riec-sur-Belon			Dijon-Epoisses
			RRI	ADI		ADI			Flo1
id	EL_RB84	EL_Ae109	EL_RI21_RRI	EL_RI21_ADI1	EL_RI21_ADI2	EL_DI21_ADI1	EL_DI21_ADI2	EL_DI21_ADI3	EL_DI21_Flo1
EL.1	-0.760913	0.43578	4.37333	2.88333	4.27333	3.26333	4.26	8.09333	147
EL.2	0.955631	3.20456	4	3.41667	4.60667	3.13	4.99333	8.22667	145
EL.3	-0.16031	-0.0106854	4.35667	3.41667	4.27333	3.59667	5.26	7.82667	146
EL.4	-0.764467	0.116525	4.21667	2.75	4.20667	3.33	4.39333	7.69333	148.333
EL.5	0.347696	2.28969	4.34667	3.75	4.27333	3.48667	4.99333	7.96	148.333
EL.6	-0.119994	-2.5521	4.35	3.35	4.47333	2.73	3.72667	7.29333	153.667
EL.7	-0.0866698	-0.363481	4.14333	2.68333	3.87333	2.93	4.06	7.69333	148.667
EL.9	-0.161567	-0.558917	4.25	3.21667	4.07333	2.06333	4.66	7.02667	150
EL.10	-0.795647	1.56049	4.31333	3.28333	4.60667	3.26333	5.26	7.82667	148
EL.11	-0.772891	-1.63516	4.07667	3.41667	4.14	2.93	4.99333	8.02818	146.667
EL.13	-0.79609	1.37231	4.08333	3.01667	3.54	2.81	4.06	6.82667	150
EL.14	1.22704	2.1465	4.40333	3.08333	4.40667	2.59667	4.06	7.62667	152.667
EL.15	0.34841	0.669635	4.33667	4.15	5.87333	3.93	5.66	7.82667	148.333
EL.16	-0.145933	1.257	3.23279	1.98605	3.24331	3.99667	5.32667	7.42667	151.333
EL.17	0.748305	0.96704	4.29	2.88333	4.34	3.26333	5.26	7.09333	149.667
EL.18	0.750107	2.38329	4.54	3.75	5.34	3.53	5.52667	8.02667	148.333
EL.20	0.257552	0.576931	4.72667	3.48333	4.54	3.59667	5.19333	7.89333	154
EL.21	-0.761629	1.36566	3.86333	3.08333	4.54	3.06333	4.99333	7.89333	148
EL.25	1.52383	-0.797437	4.44333	3.35	4.74	3.26333	4.59333	8.42667	145.667
EL.26	-0.789173	0.218436	4.27667	3.28333	5.14	2.19667	4.19333	7.82667	148
EL.27	-0.772891	1.90788	4.28	3.41667	4.74	2.93	4.92667	7.09333	150
EL.28	0.256216	0.366045	3.76333	3.68333	4.80667	4.39667	5.72667	7.76	147
EL.30	-0.165007	-0.375593	3.81333	2.48333	4.14	2.99667	4.59333	7.96	149.333
EL.31	-0.770189	-0.467746	4.31534	2.54555	3.84331	1.93	3.46	6.29333	153.333
EL.32	-0.171475	0.00919284	4.79333	3.15	4.60667	2.53	4.66	7.89333	150.333
EL.33	0.938793	0.126204	3.90233	3.13136	5.14331	2.73	4.26	7.29333	153.667
EL.34	0.955263	-0.0781857	4.16333	3.41667	4.47333	3.79667	5.52667	8.16	150.667
EL.35	0.687464	-0.883864	4.60333	2.55	4.07333	3.06333	4.92667	7.82667	148.333
EL.37	-0.187367	-0.906029	4.15667	3.55	4.6346	3.93	5.12667	7.09333	151.333
EL.38	-0.770342	0.293094	4.33	3.48333	4.94	3.73	5.06	7.92818	148.333
EL.39	-0.216457	1.37094	4.26667	3.08333	5.27333	-	-	-	-
EL.40	1.00918	1.04281	4.37667	3.35	4.40667	2.99667	5.66	8.02667	148.667
EL.41	0.177756	-1.24475	-	-	-	3.46333	5.66	7.82667	147
EL.42	-1.87876	-0.752671	4.53333	3.61667	4.47333	2.99667	4.46	7.56	148.667
EL.45	0.750107	0.357993	4.31	3.01667	3.94	3.06333	4.52667	7.49333	149.333
EL.46	-1.50563	0.0694587	3.86667	2.81667	4.40667	2.39667	3.72667	8.22667	150
EL.47	0.34841	-1.62343	3.96	2.35	3.80667	2.99667	4.66	7.56	149.333
EL.48	1.21434	1.07665	3.75279	3.28605	4.84331	3.19667	5.32667	7.62667	149
EL.49	1.01977	0.166975	4.03667	3.28333	4.67333	3.33	4.32667	7.16	154.667
EL.50	0.443698	1.52711	4.93652	4.3387	4.74209	2.53	4.06	6.76	152.667
EL.51	-2.04266	-1.09213	4.21	2.55	3.74	1.33	2.79333	6.29333	154.333
EL.52	0.881064	0.274089	4.28667	2.41667	4.14	-	-	-	-
EL.54	0.256216	0.0349231	4.01667	2.95	4.54	3.06333	4.86	8.22667	148.333
EL.56	0.513323	1.71891	4.58	3.55	4.60667	3.79667	4.92667	7.82667	149
EL.57	-0.19527	1.63543	3.93667	3.75	4.34	3.46333	5.19333	7.82667	149.667
EL.58	0.697238	0.5126	3.95667	2.41667	3.87333	3.19667	4.99333	7.36	153
EL.59	-1.48258	3.06504	-	-	-	1.59667	3.79333	6.76	152.333
EL.60	-0.0182984	-0.629	4.12333	3.75	4.94	-	-	-	-
EL.61	-2.17679	-1.19252	-	-	-	2.46333	3.52667	6.22667	154
EL.62	0.686642	-0.977377	3.99333	2.95	4.47333	2.73	4.66	7.82667	149
EL.64	1.61813	1.40187	4.42667	4.15	5.34	3.06333	5.46	8.09333	148.333
EL.65	-2.63451	1.25491	-	-	-	1.79667	3.39333	5.36	153.667
EL.67	0.697887	-0.408442	4.18	3.15	5.40667	2.66333	4.26	7.62667	148
EL.69	-0.193348	1.87289	4.37	3.68333	4.40667	2.99667	6.12667	8.16	147.667
EL.70	-0.133226	0.928451	3.84	3.15	4.27333	3.06333	4.46	7.72818	148.333
EL.71	0.336066	-0.368748	4.13667	2.55	3.94	3.19667	3.92667	7.76	149
EL.72	0.566522	-1.70755	4.12667	2.28333	3.47333	3.79667	5.99333	7.56	148.667
EL.73	0.93127	2.37092	4.19	3.48333	5.00667	2.93	4.99333	7.69333	147.333
EL.74	0.256452	0.474893	4.15667	3.48333	4.87333	2.99667	4.12667	7.82667	150.333
EL.75	-0.0845001	1.23671	4.02667	3.28333	3.87333	3.86333	5.06	7.69333	150.333
EL.80	0.306197	-0.125452	3.87333	3.15	3.94	3.66333	4.92667	7.76	153
EL.82	-0.760846	2.0173	4.08333	2.88333	3.94	3.66333	5.79333	8.02667	148
EL.83	-1.95876	0.0532965	4.32667	2.41667	3.47333	2.66333	4.06	6.82667	150
EL.84	0.35258	-1.94461	4.56333	3.08333	4.00667	2.93	3.99333	7.09333	150
EL.85	-1.47131	-0.252189	4.61333	3.75	4.80667	2.33	4.12667	6.69333	153
EL.86	-0.783908	-0.116684	-	-	-	2.13	2.99333	6.82667	151.333
EL.88	0.349459	1.00063	4.18667	3.28333	4.40667	3.26333	5.46	8.29333	149
EL.89	1.35024	0.937177	4.37333	2.28333	3.47333	3.46333	5.12667	7.56	148.333
EL.91	-0.774392	0.592058	3.82	3.81667	4.87333	3.06333	5.39333	7.96	148
EL.92	0.405423	0.833567	4.06	3.55	4.20667	4.13	5.06	7.22667	148
EL.93	0.53816	0.790192	3.78333	2.21667	3.74	3.26333	5.12667	7.69333	149.667
EL.94	0.393805	1.9252	3.93333	3.95	5.00667	3.79667	5.19333	8.09333	149
EL.95	-0.776837	0.278642	4.04	2.81667	3.87333	3.66333	5.72667	7.62667	148
EL.96	-0.186886	1.40633	3.84333	3.75	4.47333	3.46333	5.26	7.56	149.667
EL.97	0.45765	0.196132	4.10667	3.08333	4.54	2.86333	5.06	7.69333	149.333
EL.98	-0.201789	0.981586	3.91333	3.15	3.94	3.53	5.99333	7.62667	153.333
EL.99	-0.771394	1.85115	3.79	3.15	4.54	3.26333	4.26	7.69333	149.333
EL.100	-1.35459	-0.5394	3.68	3.48333	4.34	4.26333	5.72667	7.96	147.667
EL.102	1.54746	-1.12995	3.56667	2.41667	3.27333	1.66333	3.86	6.49333	153.333
EL.103	0.294742	-0.90167	3.99667	3.75	4.80667	2.79667	4.32667	7.69333	148
EL.104	-0.0175445	-0.102182	4.54667	2.61667	4.20667	2.13	2.86	7.29333	147
EL.105	1.36339	-1.12668	4.60333	3.61667	5.00667	2.79667	4.46	7.69333	148.333
EL.106	1.79758	0.316929	-	-	-	2.59667	3.92667	7.82667	147
EL.107	1.4386	1.71	4.45333	3.28333	5.27333	2.19667	4.06	7.22667	147
EL.108	0.585947	-0.0553001	4.09333	2.95	4.00667	3.06333	4.43867	6.62364	147.333
EL.109	1.07099	2.08857	4.07333	3.95	5.07333	4.39667	6.32667	7.96	147.333
EL.110	-0.76959	0.0734737	4.22333	3.61667	5.00667	2.73	4.86	8.02667	147.333
EL.111	-0.159021	0.937664	4.20333	3.35	4.27333	3.33	4.86	7.56	148.333
EL.112	1.37588	0.384584	4.63	3.15	3.94	3.39667	4.72667	7.69333	148
EL.113	0.954753	-0.246252	4.40034	3.41667	4.40667	3.86333	5.59333	7.76	149.333
EL.114	-0.186886	1.89488	4.46333	3.55	5.54	3.33	4.26	7.96	144.667
EL.115	0.75028	1.11076	4.05333	3.08333	4.54	3.66333	4.86	7.96	150.333
EL.116	-0.773199	0.868204	3.94667	3.21667	4.20667	1.86333	3.32667	6.76	149.333
EL.117	0.867028	0.730975	3.95333	2.88333	3.94	4.06333	5.86	7.36	147.333
EL.118	-0.125753	1.74804	3.96333	2.95	4.14	4.39667	5.59333	7.29333	151
EL.120	1.13289	0.710635	4.28	3.01667	4.34	3.66333	5.52667	7.82667	150
EL.121	0.0595596	0.160471	4.30667	3.28333	5.07333	3.06333	4.86	7.49333	149
EL.122	-0.7725	-1.21994	3.84667	2.81667	3.80667	3.53	5.52667	8.56	149.333
EL.124	-2.15956	-0.414365	4.34333	2.55	3.87333	3.93	4.59333	7.69333	150
EL.126	-0.775564	-0.66447	3.91667	2.75	3.80667	3.66333	5.52667	7.09333	148.667
EL.127	1.15541	-0.555746	3.63333	2.35	3.80667	3.73	4.99333	6.42667	149.333
EL.128	1.15513	0.488974	3.57667	2.68333	3.87333	3.02667	4.12667	7.62667	149
EL.129	-0.1111	0.783274	4.4	2.21667	3.54	3.13	4.46	7.62667	151
EL.130	0.697646	-0.166513	4.13	2.75	3.74	3.06333	5.06	7.82667	146
EL.131	-3.76278	2.1486	4.77667	2.44555	3.74331	2.73	3.79333	7.42667	150
EL.132	0.394507	0.98069	4.09333	3.88333	4.94	3.73	5.39333	8.02667	146.333
EL.135	0.819059	2.37271	3.79333	3.01667	4.34	3.37333	4.79333	7.82667	150
EL.137	-0.766815	1.7582	3.68667	3.28333	4.1346	2.33	4.32667	6.69333	148.333
EL.138	-0.120126	1.99639	3.72	2.75	4.07333	2.73	4.86	7.36	150
EL.139	-0.184634	-0.543895	4.28333	2.88333	3.94	3.33	5.19333	7.62667	147.667
EL.140	-0.19361	0.238741	3.74667	3.21667	4.67333	4.06333	5.52667	7.96	149.333
EL.141	-0.182924	-1.60471	4.00667	3.41667	4.67333	2.73	4.52667	7.42667	149
EL.142	0.751884	1.13512	4.07667	3.88333	4.80667	3.66333	4.46	7.76	148.667
EL.143	-0.78029	-0.421737	3.9	2.61667	3.47333	2.33	3.79333	6.09333	153.333
EL.144	-0.774989	-0.156187	3.89	2.75	4.67333	3.33	4.59333	7.82667	149
EL.145	0.614538	-0.896764	4.09333	3.48333	4.27333	3.59667	5.19333	7.69333	147.333
EL.147	-1.38767	0.988816	4.16667	3.28333	5.00667	3.79667	5.12667	8.42818	150.333
EL.148	-0.763961	-0.851772	4.12	3.01667	4.34	-	-	-	-
EL.151	0.697281	-0.294013	3.73	3.28333	4.67333	2.99667	4.86	7.89333	147.667
EL.152	-0.752948	1.65524	4.20667	3.41667	4.40667	3.59667	5.52667	8.16	148
EL.153	-0.121708	1.63001	3.96667	3.15	4.20667	3.93	5.32667	7.16	148.333
EL.154	-2.2585	-0.258487	-	-	-	2.13	3.06	6.16	156
EL.155	1.30526	0.626614	4.57	3.41667	4.80667	3.06333	3.46	7.69333	147
EL.157	-0.19527	1.01336	3.69233	3.43136	4.24331	3.98333	5.12667	7.62667	150.333
EL.159	-0.183187	-0.986352	4.14279	3.48605	3.64331	2.99667	5.12667	7.69333	150.333
EL.160	-1.40276	-0.169614	3.7	2.88333	4.60667	3.46333	4.99333	7.76	149.667
EL.161	1.16747	0.525157	4.15333	4.01667	4.94	3.39667	5.66	7.82667	147.333
EL.162	-0.772891	1.26394	4.50333	3.35	4.54	3.33	4.99333	8.02667	149
EL.163	0.306197	0.103425	3.68	3.08333	4.27333	3.26333	4.66	7.49333	154.667
EL.165	0.687325	0.683731	4.69	2.68333	4.27333	3.26333	4.19333	8.02667	148.667
EL.166	-0.767663	1.02341	3.70667	3.21667	4.20667	3.19667	4.52667	7.89333	148.667
EL.167	-1.39704	0.947967	3.88667	3.41667	4.00667	3.13	4.79333	8.16	150
EL.168	1.70159	0.368594	4.49	3.68333	4.54	3.46333	4.92667	8.02667	148.333
EL.169	-1.4271	0.050905	3.90667	2.35	4.27333	2.99667	4.12667	7.69333	149.667
EL.170	-0.19361	-0.983165	3.86333	2.81667	4.34	3.66333	5.66	7.96	148.333
EL.171	-0.0218449	0.605558	-	-	-	2.33	3.46	6.82667	153
EL.172	-0.789173	1.76844	4.27667	3.48333	4.94	3.93	6.19333	8.09333	147.333
EL.174	-0.190355	0.578904	-	-	-	3.59667	5.72667	7.69333	149
EL.175	-1.35459	1.70607	3.83333	2.81667	4.54	2.99667	4.92667	8.02667	150
EL.176	1.00854	0.837279	4.37	3.48333	5.00667	4.33	5.66	8.22667	147
EL.177	0.517116	0.37336	3.89233	3.63136	4.34331	2.26333	3.72667	6.82667	153.333
EL.179	0.807757	-0.219251	4.22333	3.21667	4.47333	3.46333	5.72667	7.96	147.667
EL.180	-0.770968	-0.768584	4.42667	3.68333	4.67333	2.46333	4.39333	7.36	148.667
EL.181	0.444804	0.102545	3.90333	2.88333	4.20667	3.73	5.06	7.76	147
EL.182	0.295166	-0.399148	4.40667	2.95	3.87333	2.66333	4.32667	7.82667	147.333
EL.183	-1.41449	0.0411459	4.46333	2.75	4.54	3.53	4.66	7.36	151.333
EL.184	0.638934	0.651292	4.62	3.15	5.07333	3.79667	5.46	7.89333	149.667
EL.185	0.378306	0.355369	4.45	3.88333	5.07333	4.46333	5.79333	7.96	148.667
EL.186	-0.159822	-1.60136	3.73667	2.88333	3.47333	2.59667	3.59333	6.36	154.333
EL.187	1.69778	-0.779895	4.34333	2.81667	3.54	2.66333	4.39333	7.22667	148.667
EL.188	0.305116	0.69903	4.20667	2.88333	4.00667	3.66333	4.79333	7.22667	150.667
EL.189	1.61926	2.57031	4.18333	3.48333	5.27333	3.46333	5.19333	8.16	149.667
EL.190	0.638934	2.01065	3.97667	3.08333	4.87333	3.59	4.72667	7.49333	148.667
EL.191	-0.778701	1.06903	4.35667	3.01667	4.87333	2.66333	3.99333	7.49333	148.667
EL.192	0.348188	-0.0878121	4.11	3.28333	4.60667	3.19667	4.86	8.09333	148.333
EL.193	0.297452	0.719475	3.66	2.95	3.80667	1.93	2.92667	6.62667	148.333
EL.194	1.54618	0.669188	3.75733	4.43136	5.74331	3.26333	5.72667	7.69333	147.667
EL.196	-0.774989	1.36266	3.87667	2.88333	3.80667	2.9	4.19333	7.76	150.667
EL.197	0.739463	1.70937	4.08333	3.28333	5.20667	2.66333	4.86	8.29333	149
EL.199	-0.198033	-0.392381	4.09667	2.21667	3.47333	2.59667	4.12667	7.09333	148.667
EL.200	2.28854	1.06178	4.61	3.55	4.87333	3.46333	5.66	7.82667	148
EL.201	0.750618	1.91616	4.35	3.08333	4.20667	2.93	4.46	8.56	148
EL.202	-0.19361	-1.23878	3.71	3.35	4.14	3.53	5.26	8.02667	151
EL.204	-0.0176568	0.274647	3.75667	3.41667	4.60667	3.53	5.06	7.96	150.667
EL.206	0.510764	0.405135	4.07667	2.55	4.54	-	-	-	-
EL.208	-1.45859	-0.335153	4.09	3.61667	4.14	-	-	-	-
EL.210	-0.0151029	-1.51082	3.96	2.21667	3.54	3.39667	5.46	7.89333	150.333
EL.211	1.3017	-0.0193155	3.56667	2.68333	3.80667	3.93	5.59333	8.16	152
EL.212	-0.798566	-1.2419	3.65333	2.48333	3.47333	3.33	4.19333	7.29333	151.333
EL.213	0.868284	0.179572	4.11	2.55	4.47333	2.99667	4.26	7.62667	151.333
EL.214	1.43903	1.61635	4.21667	4.08333	4.87333	4.13	5.86	8.16	148
EL.215	0.467966	1.90084	4.21333	2.81667	4.34	3.59667	5.39333	8.02667	147.333
EL.216	-0.0134227	1.81739	4.05667	3.15	4.20667	2.93	4.26	7.96	149.667
EL.217	-0.100515	0.116525	4.41	2.88333	4.67333	3.19667	5.12667	7.92818	148.667
EL.219	-0.129968	1.29214	3.90333	3.15	4.54	2.59667	4.66	8.29333	147
EL.221	0.294387	2.86368	4.38	2.81667	4.14	3.53	5.39333	7.56	154.333
EL.222	0.360561	1.04466	4.09	2.55	3.80667	2.59667	3.86	7.29333	148.667
EL.222a	0.639702	0.542085	-	-	-	-	-	-	-

## Sheet: Variable_Information
Aphanomyces euteiches resistance variables description:
ADI : Aerial Disease Index
ATH : Athena (USA)
Dead : % Dead plants
DI : Dijon-Epoisses (France)
DS : Disease Severity
DWL : % Dried Weight Losses
LS : LeSueur (USA)
PLM : Pullman (USA)
RDL : % Root Dried Weight Losses
REN : Rennes (France)
RI : Riec-sur-Belon (France)
RRI : Root Rot Index
TDL : % Top Dried Weight Losses
TPX : Templeux (France)
TWL : % Top Wet Weight Losses
Blooming or morphological variables description:
Flo1 : Number of calendar days to 50 % bloom
Flo2 : Number of calendar days to 100 % bloom
DW : Dwarfism
HT : Height of plants
Comments :
Ae78, Ae85, Ae87, Ae106, Ae109, RB84, and SP7 are seven pure-cultured strains of Aphanomyces euteiches
ADI1, ADI2, and ADI3 correspond to the first, second, and third aerial decline index notations in the season, respectively
Number following (ATH, DI, LS, PLM, REN, RI, TPX) corresponds to the experimental year, e.g. DI09 for Dijon 2009
