# Supplementary material for: Advanced backcross QTL analysis and comparative mapping with RIL QTL studies and GWAS provide an overview of QTL and marker haplotype diversity for resistance to Aphanomyces root rot in pea (Pisum sativum)
Source: Front Plant Sci. 2023 Sep 28;14:1189289. doi: 10.3389/fpls.2023.1189289 (PMC10569610; doi:10.3389/fpls.2023.1189289)
Supplement: Supplementary Table 2 — Consensus marker map and genotyping data used in this study. 1st sheet: consensus marker map DORA including 16,647 markers used to genotype one or several of the seven populations used in this study, synonymous marker names from Duarte et al. (2014) and Tayeh et al. (2015) are indicated in the second column; Genotyping matrices from: (2nd sheet) the pea-Aphanomyces collection (10,824 filtered markers), (3rd to 6th sheets) RIL populations derived from the crosses Baccara x PI180693, Baccara x 552, DSP x 90-2131, and Puget x 90-2079, respectively (1,866, 1,082, 950, and 669 filtered markers, respectively), and (7th to 8th sheets) AB populations derived from the crosses Eden x E11 and Eden x LISA, respectively (993 and 478 filtered markers, respectively). 9th sheet: coding information of reference parental alleles presented in previous genotyping datasets. [file Table_2.xlsx]

## Sheet: DORA_Genetic_Map
DORA consensus marker map				Physical position from Kreplak et al. (2019)		Pea-Aphanomyces Collection	RILs populations				Advanced backcross populations
Marker	Synonym marker	Linkage group	Position (cM Haldane)	Chromosome	Position (pb)		RIL_BPI	RIL_B552	RIL_D2131	RIL_P2079	AB_E11	AB_EL		X	Common marker
PsCam014142_9648_503		I	0	2	311327
PsCam048914_31566_1690		I	0	2	357076	X
PsCam016921_10518_200		I	0.3	2	456660	X
PsCam024787_14085_1428		I	0.3	2	429473	X
PsCam042343_26415_2153		I	0.3	2	341255	X
Ps103528		I	0.506344	-	-	X	X	X	X
PsCam011281_7672_645		I	0.6	2	1442928	X
PsCam041226_25766_356		I	0.6	2	611774	X	X	X	X
PsCam045001_28735_758		I	0.6	2	736981
PsCam049950_32561_344		I	0.6	2	1323744	X
PsCam050667_33238_1769		I	0.6	2	633726	X						X
Ps000325		I	0.6	2	607781
Ps001271		I	0.6	2	380926
Ps001282		I	0.6	2	1332036
Ps001420		I	0.6	2	633237
Ps001490		I	0.6	2	1442752
Ps102378		I	0.636036	-	-	X	X	X	X		X
PsCam004787_3611_167		I	0.7	2	973750	X
PsCam036271_21419_2711		I	0.7	2	1008618
PsCam016550_10354_911		I	0.8	2	1455774
PsCam035314_20504_460		I	0.8	2	1373073	X
PsCam036172_21320_1822		I	0.8	2	1360672	X
PsCam036497_21635_1202		I	0.8	2	1459133
PsCam042410_26474_1168		I	0.8	2	1188873	X
PsCam042773_26817_1621		I	0.8	2	1389667	X
PsCam044934_28676_4889		I	0.8	2	1477840	X
PsCam052189_34560_416		I	0.8	2	1421907	X
PsCam053957_35679_340		I	0.8	2	1409478	X
PsCam021720_12213_534		I	1.2	2	1765780	X
PsCam052691_34923_355		I	1.2	2	2022223	X
Ps001214		I	1.2	-	-
eSSR75-377		I	1.2	-	-		X
Ps001419		I	1.7	2	2540288
Ps001539		I	1.7	2	2540288
PsCam018479_11151_100		I	1.9	2	2185240	X
Ps141903		I	1.96216	-	-	X	X	X	X
PsCam001276_1071_1222		I	2.1	2	2208572	X
PsCam058370_38826_426		I	2.1	2	2206899
PsCam004613_3461_1286		I	2.2	2	2896805	X
PsCam012665_8568_222		I	2.2	2	2894462	X
PsCam017274_10719_335		I	2.2	2	2779287	X
PsCam046768_30078_534		I	2.2	2	2784081
PsCam049862_32477_1350		I	2.2	2	2875332	X	X	X	X		X	X
Ps001212		I	2.2	-	-
Ps001322		I	2.2	-	-
PsC11359p239		I	2.2	2	3633404
FBPaldo		I	2.2	-	-
PsCam014316_9749_164		I	2.3	2	2983508	X
PsCam018405_11124_220		I	2.3	2	3569818	X
PsCam026911_15638_150		I	2.3	-	-	X
PsCam049920_32532_897		I	2.3	2	2465570	X
PsCam044840_28591_4158		I	2.5	2	3521672	X
PsCam000629_547_6809		I	2.9	2	4354242	X
PsCam013537_9195_822		I	2.9	2	4805326
PsCam014583_9847_997		I	2.9	2	3776830	X
PsCam025257_14427_2316		I	2.9	2	4764074	X
PsCam034405_19798_553		I	2.9	2	3572672	X						X
Ps001529		I	2.9	2	3572772
eSSR338-224		I	2.9	-	-		X
PsCam000781_674_963		I	3	2	2195249
PsCam042966_27003_800		I	3	2	2062472	X
PsC17051p214		I	3	2	1361942
PsCam012743_8604_3287		I	3.1	2	3633465	X
PsCam029544_17623_127		I	3.1	2	3758067
PsCam039215_24180_507		I	3.1	2	4685463	X
PsCam049351_31988_1896		I	3.1	2	4706516
PsCam060155_40137_2665		I	3.1	2	4652025
PsCam026960_15675_447		I	3.2	2	4861143
PsCam000644_562_794		I	3.4	2	4890203
PsCam001833_1500_383		I	3.4	2	5085841
PsCam014211_9692_1189		I	3.4	2	5095576	X
PsCam025211_14393_3081		I	3.4	2	5230947	X
PsCam031395_18441_748		I	3.4	2	5267622
PsCam034741_20107_1647		I	3.4	2	5245974
PsCam035677_20851_182		I	3.4	2	5229215	X
PsCam036022_21174_1690		I	3.4	-	-
PsCam042135_26245_3402		I	3.4	2	5182815	X
PsCam043034_27067_594		I	3.4	2	4893110
PsCam049560_32187_2924		I	3.4	2	4864121	X
PsCam050681_33250_670		I	3.4	2	5137824
PsCam060089_40083_2981		I	3.4	2	4962078	X			X	X	X
Ps102192		I	4.20593	-	-	X	X		X		X
PsCam007118_5290_920		I	4.4	2	5578228	X
PsCam013181_8933_1122		I	4.4	2	5665801	X
Ps001330		I	4.4	2	5582288
Ps001503		I	4.4	2	6340847
Ps001531		I	4.4	2	5695980		X		X
PsCam042632_26683_1732		I	4.7	2	5776307
PsC26587p172		I	4.7	2	6341741
PsC7005p423		I	4.7	2	4764379
PsCam010400_6992_207		I	5.1	2	6683765	X
PsCam028055_16544_470		I	5.1	2	6370125	X
PsCam035756_20926_3029		I	5.1	2	6809625	X				X		X
PsCam038497_23525_337		I	5.1	2	6821680
PsCam041116_25690_476		I	5.1	2	6716883
PsCam044880_28624_2502		I	5.1	2	6437134
PsCam046026_29582_1492		I	5.1	2	6546056	X
PsCam049554_32181_2692		I	5.1	2	6774172	X
PsCam051136_33671_594		I	5.1	2	6687674
PsCam051189_33715_997		I	5.1	2	6340871
PsCam057527_38112_995		I	5.1	2	6673001	X
PsCam057566_38149_1416		I	5.1	2	6562671	X
PsCam008088_5811_329		I	5.3	2	4642558
Ps001192		I	5.3	2	6738273
Ps001363		I	5.3	2	6803595
Ps001702		I	5.3	2	6520642
PsCam001693_1402_686		I	5.5	2	6738374	X
PsCam011749_8025_528		I	5.5	2	6684705	X
PsCam018519_11162_506		I	5.5	2	6786130	X
PsCam035588_20763_2329		I	5.5	2	6787536	X
PsCam038232_23276_966		I	5.5	2	7211178
PsCam047148_30291_263		I	5.5	2	6935283
PsCam049908_32520_353		I	5.5	2	7182241
PsCam057728_38288_761		I	5.6	2	7932831
PsC15776p227		I	5.6	2	8074576
PsCam000188_164_1114		I	5.7	2	8099372	X
PsCam000193_169_711		I	5.7	2	8444763	X
PsCam000586_508_403		I	5.7	2	7367351	X
PsCam004842_3654_288		I	5.7	2	7813549	X
PsCam005641_4258_827		I	5.7	2	7759483	X
PsCam008138_5832_370		I	5.7	2	7371144	X
PsCam012257_8340_326		I	5.7	2	7872773	X
PsCam027060_15764_316		I	5.7	2	8280328
PsCam027486_16112_49		I	5.7	-	-					X		X
PsCam034278_19687_3879		I	5.7	2	7938710	X
PsCam036697_21825_2690		I	5.7	2	7845824	X
PsCam039890_24738_965		I	5.7	2	8075467	X
PsCam042261_26348_1718		I	5.7	2	8506247	X
PsCam042658_26708_1398		I	5.7	2	7874339	X
PsCam044411_28289_65		I	5.7	2	7762135	X
PsCam049232_31871_1477		I	5.7	2	8073293
PsCam049506_32136_1554		I	5.7	2	8028139	X
PsCam049965_32576_48		I	5.7	2	7765358	X
PsCam057704_38269_752		I	5.7	2	8680699	X
Ps001267		I	6.5	2	6776392
Ps001381		I	6.5	-	-
PsCam022621_12715_80		I	7.3	2	9254011	X
PsCam027536_16152_70		I	7.3	2	9048145	X
PsCam038419_23454_1774		I	7.3	2	8949116	X	X			X
PsCam043029_27063_141		I	7.3	2	8793555	X
Ps001424		I	7.3	2	10389596
Ps001466		I	7.3	2	11391418
PsCam009688_6478_61		I	7.5	2	9545325
PsCam017139_10653_753		I	7.5	2	9543991
PsC11597p484		I	7.5	2	17957946
PsC20526p286		I	7.5	2	19046329
PsC3880p181		I	7.5	2	9532397
PsCam012336_8388_150		I	7.8	2	9165567
PsCam015197_10056_3329		I	7.8	2	9486372	X
PsCam017611_10852_1518		I	7.8	2	9082046	X
PsCam026834_15575_2048		I	7.8	2	9891757	X
PsCam034702_20070_2297		I	7.8	2	9160589	X
PsCam036048_21199_1331		I	7.8	2	9676867	X
PsCam036112_21261_3107		I	7.8	2	9453579	X
PsCam036136_21284_4240		I	7.8	2	9362911	X
PsCam038836_23836_1689		I	7.8	2	9500113	X
PsCam040196_24985_826		I	7.8	2	10175893
PsCam043106_27135_1066		I	7.8	2	9235683	X
PsCam045085_28810_1649		I	7.8	2	9344846	X
PsCam045490_29155_339		I	7.8	2	9168096	X
PsCam048050_30806_539		I	7.8	2	10070350	X
PsCam059764_39860_245		I	7.8	2	9532457	X
Ps900156		I	7.8265	-	-
Ps001388		I	8.1	2	7178853
Ps001415		I	8.1	2	8073600
PsC21549p66		I	8.1	2	18282722
PsC5240p234		I	8.1	2	16941447
W19_1600		I	8.1	-	-
PsCam036434_21574_831		I	8.2	2	10161078	X
PsCam000674_586_2533		I	8.4	2	10391302	X
PsCam001743_1436_3064		I	8.4	2	10460660
PsCam005317_4034_825		I	8.4	2	10369674	X
PsCam007215_5346_1250		I	8.4	2	9603421	X
PsCam020785_11580_2034		I	8.4	-	-
PsCam037238_22336_980		I	8.4	2	10501007
PsCam048787_31441_42		I	8.4	2	10236852	X
PsCam051691_34156_651		I	8.4	2	10409620	X
PsCam052379_34705_538		I	8.4	2	10157957	X
PsCam054792_36098_805		I	8.4	2	9648444	X
PsC22864p300		I	8.7	2	16459298
PsCam004641_3486_964		I	9.1	2	11874430	X
PsCam016796_10434_1451		I	9.1	2	12177039	X
PsCam036795_21918_1883		I	9.1	2	12622996	X
PsCam037093_22200_275		I	9.1	2	11821199	X
PsCam039601_24511_411		I	9.1	2	12202485	X
PsCam044106_28031_2204		I	9.1	2	12700693	X
PsCam044561_28407_874		I	9.1	2	12315537
PsCam046085_29622_163		I	9.1	2	12490329	X
PsCam046150_29669_1843		I	9.1	2	11639972	X
PsCam049765_32385_392		I	9.1	2	11390441	X	X	X		X		X
PsCam059699_39815_305		I	9.1	2	11392887	X
Ps001232		I	9.1	2	12276983
Ps001294		I	9.1	2	10372818
Ps001310		I	9.1	-	-
Ps001318		I	9.1	-	-
Ps001397		I	9.1	2	9234315	X	X				X	X
CI002M08		I	9.1	-	-
CNE07J09		I	9.1	-	-
CNE07O03		I	9.1	-	-
PsCam001112_944_2204		I	9.5	2	13974286	X
PsCam006846_5096_505		I	9.5	2	12372006	X
PsCam013008_8796_1382		I	9.5	2	12074854	X
PsCam027503_16124_598		I	9.5	2	14177985	X
PsCam030439_18027_184		I	9.5	2	14025351	X
PsCam034368_19764_4951		I	9.5	2	13811591	X
PsCam037924_22981_817		I	9.5	2	12168284	X
PsCam038239_23281_249		I	9.5	2	13709687	X
PsCam038464_23497_923		I	9.5	2	11844266	X
Ps001631		I	9.9	2	14264155
eSSR65-393		I	9.9	-	-
Ps134921		I	10.1351	-	-	X	X			X	X
PsCam001740_1433_1102		I	10.3	2	13122907	X
PsCam012850_8655_836		I	10.3	2	13138744	X
PsCam027787_16348_2041		I	10.3	2	12773456	X
PsCam030771_18146_1236		I	10.3	2	13599748	X
PsCam034638_20011_1602		I	10.3	2	13530091	X
PsCam037676_22748_284		I	10.3	2	13291143	X
PsCam039420_24360_328		I	10.3	2	13193958	X
PsCam043861_27830_517		I	10.4	-	-
PsCam050321_32911_2995		I	10.5	2	14726516	X
PsCam055999_36890_2366		I	10.5	2	14838606	X
Ps001475		I	10.5	2	14945063
PsCam012955_8751_558		I	10.9	2	14940515	X						X
PsCam013026_8813_2760		I	10.9	2	14953361	X
PsCam044143_28060_1723		I	10.9	2	14937233	X
PsCam012608_8539_86		I	10.95	2	14950623	X
PsCam039413_24354_151		I	10.95	2	15003653	X
C20		I	10.95	-	-
PsCam035943_21097_618		I	11	2	15544192	X
PsCam037667_22739_2214		I	11	2	15525207	X
PsCam054948_36204_1972		I	11	2	15407578	X
PsCam000976_833_870		I	11.05	2	15509647	X
PsCam043995_27937_4584		I	11.1	2	16230029
Ps123863		I	11.293	-	-		X	X	X			X
PsCam043712_27699_551		I	11.4	2	16469329
PsCam043759_27741_1041		I	11.4	2	16458633	X
Ps001218		I	11.5	2	17639726
Ps900243		I	11.5298	-	-	X	X				X
PsCam045393_29071_1392		I	11.7	2	16498068	X
PsCam049905_32518_756		I	11.7	2	16451460	X
PsCam026880_15612_492		I	11.8	2	16561082	X
PsCam033970_19464_544		I	11.8	2	16857395	X
Ps001437		I	11.9	2	18484400
PsCam001167_984_360		I	12	2	16920334	X
PsCam008331_5911_76		I	12	2	18032004	X
PsCam010983_7434_479		I	12	5	41407883	X
PsCam023300_13154_1928		I	12	2	17638580
PsCam025445_14561_3448		I	12	2	17744442	X
PsCam037915_22972_1876		I	12	2	16974889	X
PsCam040006_24826_692		I	12	2	17344049	X
PsCam045731_29356_608		I	12	2	16916721	X
PsCam050849_33408_565		I	12	2	16941505
Ps001374		I	12	2	17866073		X		X
AGO2-226	Ps900243	I	12	-	-	X	X				X
Ps001117		I	12.3	-	-
P11_600		I	12.35	-	-				X
PsCam031104_18330_154		I	12.4	2	17525388	X
PsCam027097_15795_2351		I	12.5	2	18482390
PsCam000056_47_487		I	12.7	2	17715687
PsCam001438_1200_1664		I	12.7	2	17868114	X
PsCam004481_3365_270		I	12.7	2	19206762	X
PsCam004901_3707_144		I	12.7	2	19525706	X
PsCam004927_3731_4143		I	12.7	2	19213358	X
PsCam026783_15531_1278		I	12.7	2	17730703
PsCam033312_19032_920		I	12.7	2	19826505	X
PsCam034033_19520_385		I	12.7	2	17919689	X
PsCam035883_21040_911		I	12.7	2	19389881	X
PsCam036301_21447_1658		I	12.7	2	17152954	X
PsCam037525_22604_965		I	12.7	2	19045420	X
PsCam039402_24344_1051		I	12.7	2	18370985	X
PsCam045937_29510_675		I	12.7	2	17958007	X
PsCam048706_31379_974		I	12.7	2	18089878	X
PsCam050156_32756_102		I	12.7	2	18554199	X
PsCam058177_38669_294		I	12.7	2	17938706	X
PsCam059109_39365_100		I	12.7	2	18372169	X
Ps001484		I	12.7	2	16238826
TNE03N14		I	12.7	-	-
PsCam036055_21206_1420		I	12.8	2	19872918	X
PsCam052147_34529_688		I	12.8	2	19114623	X						X
PsCam057653_38225_1804		I	12.8	2	19111059	X
Ps001471		I	13.2	-	-
PsCam010266_6905_103		I	13.7	2	20958459
PsCam027813_16367_770		I	13.7	2	20733329
PsCam029306_17472_962		I	13.7	2	21085298
PsCam048511_31233_2391		I	13.7	-	-
PsCam059552_39708_612		I	13.7	2	21030409	X
AA121		I	13.8	-	-				X
PsCam001587_1315_611		I	13.9	-	-	X
PsCam055095_36297_812		I	13.9	-	-	X
PsCam007072_5257_2137		I	14.2	2	21369383	X
PsCam014063_9584_1290		I	14.2	2	21378302	X
PsCam045511_29173_2426		I	14.2	2	21350228	X
PsCam006674_4955_2053		I	14.3	2	21550578
PsCam038007_23059_1003		I	14.3	-	-	X
PsCam042896_26935_984		I	14.3	2	21468499	X
Ps001367		I	14.3	-	-
Ps001741		I	14.3	-	-
Ps001834		I	14.3	2	21348171
PsCam035688_20862_1514		I	14.7	-	-	X
PsCam054965_36218_1447		I	14.7	2	21853208	X						X
TNE3B23c		I	15.1	-	-
eSSR45-436		I	15.1	-	-
PsCam000703_612_2215		I	15.6	-	-	X			X	X
PsCam038145_23194_631		I	15.6	-	-	X
PsCam038961_23951_1537		I	15.6	-	-
PsCam039346_24295_394		I	15.6	2	22251410
PsCam043118_27147_693		I	15.6	-	-
PsCam043813_27789_409		I	15.6	-	-	X
PsCam044824_28577_841		I	15.6	-	-	X
PsCam049614_32239_2604		I	15.6	-	-	X
PsCam003050_2391_194		I	15.9	-	-	X
PsCam037633_22708_1994		I	16	2	22653148	X
PsCam041646_26011_421		I	16.1	2	24413121
PsCam049171_31814_345		I	16.1	2	23124088	X
PsCam052302_34650_2405		I	16.1	2	24430818	X
Ps001154		I	16.15	-	-
Ps001174		I	16.15	2	24697299
Ps001268		I	16.15	-	-
Ps001341		I	16.15	-	-
Ps001423		I	16.15	2	21953319	X		X
PsCam040352_25116_606		I	16.2	2	23726225	X
PsCam046618_29990_250		I	16.2	2	23749982	X
PsCam049046_31691_2931		I	16.2	2	24461998	X
PsCam029639_17671_322		I	16.3	2	23985527	X
PsCam033717_19264_2388		I	16.3	2	24131275	X
PsCam049770_32390_420		I	16.3	2	21952360	X
PsCam050704_33272_308		I	16.3	2	24597743	X
PsCam051746_34203_1521		I	16.3	2	23689753	X
PsCam000620_539_1116		I	16.4	2	24785378
PsCam038293_23332_462		I	16.4	2	25014120
PsCam043104_27133_2101		I	16.4	2	24810738	X
PsCam044071_28002_68		I	16.4	-	-	X
PsCam046158_29676_2042		I	16.4	2	24637848
PsCam049895_32508_3381		I	16.4	-	-	X
PsCam057543_38127_156		I	16.4	2	24697311	X
PsCam057598_38177_662		I	16.4	2	24647155	X
Ps001457		I	16.4	2	25171356
eSSR396-303		I	16.5	-	-
Ps110077		I	16.9946	-	-	X	X		X		X
PsCam015065_10016_1673		I	17.1	2	24877811	X
PsCam039552_24469_385		I	17.1	2	24936451
PsCam048214_30959_189		I	17.7	2	25344548	X
Ps136116		I	17.7386	-	-	X	X				X
PsCam001692_1401_90		I	17.8	2	25173221
PsCam036007_21159_3369		I	17.8	2	25596146	X
PsCam038169_23218_1387		I	17.8	-	-
PsCam038384_23421_86		I	17.8	-	-	X
PsCam049645_32269_1370		I	17.8	2	26057951	X
PsCam002089_1697_1877		I	18	2	25529885	X
PsCam002954_2326_532		I	18	2	28665175
PsCam005831_4380_586		I	18	2	28660848
PsCam042978_27013_536		I	18	2	28991409	X
PsCam043213_27238_2492		I	18	2	23456454	X
PsCam046138_29658_1282		I	18	2	30109432	X	X	X	X		X
PsCam000078_66_1871		I	18.2	2	30062192
PsCam006916_5149_1109		I	18.2	2	28972814	X
PsCam027425_16063_2953		I	18.2	2	29062976	X
PsCam010734_7219_1010		I	18.4	2	31153573
PsCam036419_21559_125		I	18.7	2	30283876	X
PsCam048453_31185_1413		I	18.7	2	30293996	X
PsCam055389_36489_321		I	18.7	2	31637955
Cop1C		I	18.7	-	-
eSSR464-259		I	18.7	-	-
ACCox		I	19.1	-	-
PsCam000692_604_684		I	19.5	2	31547380	X
PsCam057268_37898_3043		I	19.5	-	-	X
PsCam001049_894_1330		I	20	2	32550341	X
PsCam034127_19603_314		I	20	2	32565256	X
PsCam049768_32388_1026		I	20	2	29148629
Ps101246		I	20.1183	-	-	X	X	X	X
PsCam051804_34252_2030		I	20.6	2	31990510	X
TNE03L02		I	21	-	-
PsCam004586_3439_659		I	21.1	2	31960181	X	X				X
PsCam006720_4995_1874		I	21.1	-	-	X
Ps001351		I	21.1	2	29676263
TE005M12		I	21.1	-	-
TNI4L23		I	21.1	-	-
C20b		I	21.1	-	-
PsCam004602_3451_1649		I	21.2	2	32068142	X
PsCam043069_27099_2764		I	21.2	2	32040292	X
PsCam058297_38767_130		I	21.2	2	32569713	X
Ps001162		I	21.2	2	30156214
PsCam037720_22790_1962		I	21.3	2	32541198	X
Ps115178		I	21.3227	-	-	X	X				X
Ps125382		I	21.5036	-	-	X	X	X
Ps104666		I	21.5453	-	-	X	X	X
PsCam023926_13592_52		I	21.6	-	-
PsCam037678_22750_1322		I	21.6	2	28588316
PsCam039033_24018_45		I	21.6	2	33524069	X
PsCam043119_27148_1421		I	21.6	2	37956911	X
PsCam046656_30014_769		I	21.6	2	37974287	X
PsCam047138_30284_236		I	21.6	-	-	X
PsCam055288_36424_288		I	21.6	-	-
PsCam005217_3951_701		I	21.9	2	33356175
PsCam011632_7939_923		I	21.9	2	33169232	X
PsCam040792_25450_574		I	21.9	-	-
Ps154523		I	22.0046	-	-	X	X
Ps161430		I	22.0463	-	-	X	X	X
PsCam009835_6597_298		I	22.1	3	395884350	X
PsCam011310_7695_1687		I	22.1	2	33196117	X
PsCam044641_28458_485		I	22.1	2	33449076
PsCam047774_30658_161		I	22.1	2	28522334	X
PsCam021347_11989_882		I	22.3	2	26240707
PsCam023270_13130_304		I	22.3	2	38082715	X
PsCam037799_22864_515		I	22.3	2	40408618	X
PsCam048538_31255_752		I	22.3	2	38095744	X
PsCam049392_32028_1115		I	22.3	2	38102367	X
PsCam056149_37020_1416		I	22.3	2	40058292	X
PsCam036307_21453_995		I	22.35	2	40523894	X
Ps001167		I	22.35	2	38085587
Ps001305		I	22.35	2	38111912
PsCam017112_10638_290		I	22.4	2	38112013	X
PsCam043417_27427_2106		I	22.4	2	40521616	X
PsCam019024_11302_75		I	22.6	2	40576150	X
PsCam037810_22874_721		I	22.9	2	41727448	X
PsCam004920_3725_2179		I	23	2	41820972	X
PsCam010288_6922_322		I	23	2	41142663
PsCam013500_9167_602		I	23	2	41019214	X
PsCam026957_15672_322		I	23	2	40642866	X
PsCam034155_19628_955		I	23	2	41921538	X
PsCam036709_21837_341		I	23	2	44036914	X
PsCam040935_25555_93		I	23	2	41433774
PsCam042819_26861_1734		I	23	2	45877618	X
PsCam046402_29856_1285		I	23	2	41117726	X
PsCam048100_30851_896		I	23	2	44034817	X
PsCam057773_38321_1174		I	23	2	41957194
PsCam058026_38541_687		I	23	2	41113808	X
Ps000092		I	23	-	-
Ps001378		I	23	-	-
PsCam013943_9487_1711		I	23.3	2	43293992	X
PsCam027512_16132_544		I	23.3	2	43747898
PsCam033292_19021_228		I	23.3	2	43347844	X
PsCam034517_19901_951		I	23.3	2	43308436	X
PsCam056955_37650_230		I	23.3	2	40972291
Ps001302		I	23.3	2	44252599
Ps001314		I	23.3	2	41921194
eSSR342-172		I	23.3	-	-
PsCam047015_30216_548		I	23.5	2	46230097
Ps001227		I	23.5	2	49357653
PsCam002551_2039_538		I	23.6	2	46307176	X
PsCam000026_21_1049		I	23.7	2	44816295	X
PsCam024807_14101_285		I	23.7	2	43989669	X
PsCam034564_19945_1936		I	23.7	2	44823470
PsCam039143_24117_183		I	23.7	2	43820823
Ps000323		I	23.7	2	44043534
PsCam004604_3453_2146		I	23.9	2	44571215	X
PsCam009813_6582_473		I	23.9	2	44710922
PsCam035328_20518_2007		I	23.9	2	44576846	X
PsCam043272_27292_903		I	23.9	2	44253355	X
PsCam057418_38025_783		I	24	2	44375254	X
K16.1375		I	24	-	-
PsCam035480_20662_1680		I	24.1	2	47528867
PsCam036276_21424_834		I	24.1	2	46880105	X
PsCam036902_22015_1092		I	24.1	2	47292343	X
PsCam045486_29151_923		I	24.1	2	47351377	X
PsCam054728_36042_757		I	24.1	2	46971277	X
PsCam057738_38296_1700		I	24.1	2	47523459	X
PsCam042235_26326_3584		I	24.4	2	47667338	X
PsCam052852_35023_1700		I	24.4	2	47679249
PsCam056577_37369_293		I	24.4	2	47662169	X						X
PsCam021150_11862_336		I	24.5	2	48579722	X
PsCam042685_26734_1336		I	24.5	2	48003028	X
Ps144873		I	24.5235	-	-	X	X	X			X
Ps112412		I	24.7461	-	-	X	X	X
PsCam004244_3203_260		I	24.8	2	48583682	X
PsCam016801_10436_696		I	24.8	2	50151266	X
PsCam036713_21841_963		I	24.8	2	47748814	X
PsCam037405_22490_94		I	24.8	2	50153756	X
PsCam037629_22704_1591		I	24.8	2	50680374	X
PsCam039634_24537_327		I	24.8	2	49410772	X
Ps122998		I	24.8296	-	-	X	X	X
PsCam034094_19574_1221		I	24.85	2	51305604
PsCam042547_26602_537		I	24.9	2	51000784	X
PsCam056188_37051_1246		I	24.9	2	52264961	X
Ps001175		I	24.9	-	-
Ps127145		I	25.4002	-	-		X	X
PsCam000389_341_996		I	25.5	2	50557105	X
PsCam021050_11793_863		I	25.5	2	52266041
PsCam032316_18757_1196		I	25.5	2	50357960
Ps110617		I	25.5672	-	-	X	X	X			X
Ps160794		I	25.7203	-	-	X	X				X	X
PsCam025877_14874_163		I	25.8	2	51804029	X
PsCam038341_23379_1876		I	25.8	2	58296998	X
PsCam056091_36967_338		I	25.8	2	51808742	X
PsCam058991_39286_123		I	25.8	2	51800859	X
PsCam006168_4602_348		I	26.1	2	52425203
PsCam025690_14755_919		I	26.1	2	57251688	X
PsCam045130_28850_2259		I	26.1	2	56659117	X
PsCam051365_33870_1790		I	26.1	2	53031935	X
PsCam058391_38842_514		I	26.1	2	60060887
PsCam002164_1747_916		I	26.3	2	52425847	X
PsCam024956_14219_84		I	26.3	2	55606326	X
PsCam025718_14774_820		I	26.3	2	55831714	X
PsCam036855_21974_2617		I	26.3	2	61270705	X
Ps137391		I	26.3326	-	-		X	X			X
Ps153981		I	26.3604	-	-	X	X				X
Ps103610		I	26.5414	-	-	X	X	X			X
PsCam002548_2036_690		I	26.8	2	58503854	X
PsCam026361_15220_232		I	26.8	2	58962715	X
PsCam034768_20132_1067		I	26.8	2	58961503	X
PsCam053122_35197_131		I	26.8	2	57857071	X
PsCam009026_6178_380		I	27.2	2	64708237
PsCam023373_13212_894		I	27.2	2	64701522	X
PsCam041498_25926_247		I	27.2	2	65929703
Ps001408		I	27.2	-	-		X
Ps001507		I	27.2	2	58464890
PsC6065p170		I	27.5	2	65835451
Ps120103		I	27.5851	-	-	X	X	X	X		X	X
Ps117406		I	27.6268	-	-	X	X	X			X
Ps105549		I	27.766	-	-	X	X		X		X
Ps131335		I	27.7938	-	-	X	X				X
PsCam001460_1217_130		I	27.9	2	66768086	X
PsCam027703_16282_326		I	27.9	2	66957588	X
PsCam044269_28172_525		I	27.9	2	66163900	X
PsCam057745_38299_631		I	27.9	7	77773500	X
Ps144392		I	27.9887	-	-	X	X	X	X		X
PsC23798p68		I	28	2	67980449
PsCam003814_2915_740		I	28.1	2	68876935	X
PsCam005219_3953_563		I	28.1	2	66543611	X
PsCam007876_5702_806		I	28.1	2	66488225	X
PsCam021480_12073_837		I	28.1	2	70178555
PsCam024764_14068_3962		I	28.1	2	66537494	X
PsCam034355_19752_2308		I	28.1	2	67368073	X			X
PsCam035546_20725_3146		I	28.1	2	68711875	X
PsCam038028_23080_2367		I	28.1	2	68717358	X
PsCam048840_31493_2532		I	28.1	2	67358463	X
Ps124058		I	28.2479	-	-		X
PsCam007201_5338_118		I	28.4	2	67373343
Ps158588		I	28.4592	-	-	X	X		X		X
PsCam000339_300_733		I	28.6	2	68801570	X
PsCam016968_10548_686		I	28.6	2	67980510
PsCam025730_14782_336		I	28.6	2	68908365
PsCam034084_19566_649		I	28.6	2	68925883
PsCam043012_27046_517		I	28.6	2	68918465	X
PsCam044271_28174_1308		I	28.6	2	78851991	X
Ps001226		I	28.6	-	-
Ps001359		I	28.6	-	-
Ps001443		I	28.6	-	-
PsCam038971_23961_1519		I	29.3	2	74567716	X
TI001I23-245	Ps900119	I	29.3	-	-	X	X	X			X
Ps157142		I	29.4521	-	-	X			X		X
PsCam002396_1922_609		I	29.6	2	75216597	X
PsCam011815_8066_443		I	29.6	2	74959387
PsCam024171_13749_621		I	29.6	2	77226525	X
PsCam031281_18393_2684		I	29.6	2	74982747
PsCam059685_39805_125		I	29.6	2	79931341	X	X		X		X	X
Ps001447		I	29.6	-	-
AB132-405		I	29.6	-	-		X		X
Ps158219		I	29.7399	-	-	X	X	X	X		X
PsCam001155_975_802		I	29.9	2	75830976	X
PsCam006973_5189_369		I	29.9	2	77957275	X
PsCam009847_6606_1153		I	29.9	2	75374634	X
PsCam034726_20092_342		I	29.9	2	77805323	X
PsCam038652_23667_1009		I	29.9	2	75695888	X
PsCam039333_24284_89		I	29.9	2	75775566
PsCam039819_24685_1334		I	29.9	2	75921694	X
PsCam045830_29430_1094		I	29.9	2	75786583	X
PsCam050178_32776_868		I	29.9	2	76045050	X
PsCam055191_36358_664		I	29.9	2	79159023
C12.1800		I	30	-	-
Ps900119		I	30.0974	-	-	X	X	X			X
PsCam000706_615_1656		I	30.1	2	75722287
PsCam013797_9384_223		I	30.1	2	76048855
PsCam023089_12988_568		I	30.1	2	78988846
PsCam026762_15513_1619		I	30.1	2	75534558	X
PsCam033791_19330_1800		I	30.1	2	75797714	X
Ps160937		I	30.5948	-	-	X	X		X
PsCam000599_520_200		I	30.6	2	77572780	X
PsCam033922_19420_1094		I	30.6	2	77414927	X
PsCam036778_21903_992		I	30.6	2	81478121	X
PsCam038676_23690_1430		I	30.6	2	80470984	X
PsCam039913_24755_605		I	30.6	2	79641708	X
PsCam042240_26331_2524		I	30.6	2	78249622	X
PsCam042797_26840_1894		I	30.6	2	77523222	X
PsCam045025_28757_125		I	30.6	2	78205853	X
PsCam048423_31155_1317		I	30.6	2	79312869	X
PsCam048459_31190_1034		I	30.6	2	79382495	X
PsCam048487_31213_1658		I	30.6	2	78157480	X
PsCam049864_32479_408		I	30.6	2	79368513
PsCam050131_32736_308		I	30.6	2	78241439	X
PsCam057513_38099_1875		I	30.6	2	80238513	X
PsCam004782_3606_489		I	30.8	2	80961684	X
PsCam051633_34105_1329		I	30.8	2	81028484	X
PsCam040389_25143_344		I	30.9	2	80823451	X
Ps159717		I	30.9057	-	-	X	X	X
Ps159616		I	30.9368	-	-		X				X
Ps142394		I	30.9679	-	-	X	X	X			X
Ps153151		I	30.999	-	-	X	X	X
PsCam009560_6375_2289		I	31	2	82983792	X
PsCam021748_12226_1585		I	31	2	81258674	X
Ps139753		I	31.0301	-	-	X	X		X
PsCam035769_20938_1690		I	31.05	2	83025684	X
Ps001325		I	31.05	2	79371142
Ps134068		I	31.0922	-	-	X	X	X
PsCam048140_30887_135		I	31.1	2	80794299	X
Ps129936		I	31.1389	-	-	X	X	X
Ps130096		I	31.201	-	-	X	X	X	X
PsCam005196_3937_1340		I	31.4	2	83593311	X
Ps154217		I	31.4187	-	-	X	X		X
PsCam001540_1278_267		I	31.5	2	82904321	X
PsCam004574_3430_4815		I	31.5	2	82513689	X
PsCam010135_6815_520		I	31.5	2	88502244	X
PsCam037666_22738_291		I	31.5	2	88471160	X
PsCam039270_24232_573		I	31.5	2	82903052	X
PsCam049375_32011_2003		I	31.5	2	83094298	X						X
PsCam053504_35407_144		I	31.5	2	83694708	X
PsCam056065_36945_529		I	31.5	2	86181129	X
Ps001234		I	31.5	-	-
Ps001441		I	32	2	84896785
Ps130478		I	32.2269	-	-	X	X	X	X		X	X
PsCam000099_85_1906		I	32.6	2	89490125	X		X	X		X
PsCam004152_3140_367		I	32.6	2	88467750	X
PsCam007240_5362_221		I	32.6	2	84896725	X
PsCam012884_8689_1547		I	32.6	2	81389129	X
PsCam059519_39684_330		I	32.6	2	83648852
Ps001516		I	32.6	2	86026977
Ps137438		I	32.8954	-	-	X	X	X
PsCam037233_22331_1938		I	32.9	2	84722773	X
Ps151405		I	32.9877	-	-	X	X		X
PsCam048927_31579_257		I	33	2	88606735	X
PsCam049002_31648_855		I	33	2	86957139	X
Ps001254		I	33	-	-
Ps001513		I	33	2	99754583
Ps001530		I	33	2	97355455
Ps131418		I	33.1631	-	-	X	X		X
Ps158988		I	33.2369	-	-	X	X		X
PsCam000623_542_2652		I	33.5	2	89747220	X
PsCam010988_7438_1110		I	33.5	2	89088949	X
PsCam035902_21059_931		I	33.5	2	89741863
PsCam038031_23083_1202		I	33.5	2	89241405
PsCam046540_29945_113		I	33.5	2	89258163	X
PsCam049034_31679_1695		I	33.5	2	89273571	X
PsCam050293_32884_1383		I	33.5	2	86025863	X
PsCam003233_2516_420		I	33.6	2	93457350	X
PsCam048090_30843_84		I	33.7	2	91575978	X
Ps136843		I	33.7446	-	-	X	X				X
Ps113657		I	33.7631	-	-	X	X	X	X	X	X
Ps116546		I	33.7815	-	-	X	X				X
PsCam000019_15_80		I	33.8	2	96244758	X	X	X	X	X		X
PsC1494p559		I	34	-	-
R13_1800		I	34.05	-	-
PsCam009894_6639_347		I	34.6	2	88298092
PsCam012596_8533_212		I	34.6	2	87893231
PsCam012721_8594_1986		I	34.6	2	89877188	X
PsCam023897_13570_233		I	34.6	2	92361116	X
PsCam033923_19421_1267		I	34.6	2	90167795	X
PsCam039107_24085_124		I	34.6	2	92291609	X
PsCam049567_32194_1484		I	34.6	2	88073650	X
PsCam050570_33144_1441		I	34.6	2	90787540	X
PsCam057987_38508_48		I	34.6	2	90024902
Ps001391		I	34.6	2	91970329
Ps001483		I	34.6	2	89462524
Ps001650		I	34.6	2	89465134
Ps153599		I	34.9897	-	-	X	X	X	X	X	X
PsCam043853_27823_136		I	35.3	-	-	X
PsCam045551_29209_145		I	35.3	2	93208797	X
Ps001259		I	35.3	2	93208659
Ps001384		I	35.3	2	96820423
PsCam004546_3404_623		I	35.8	2	96480089	X
PsCam038635_23651_897		I	35.8	2	94840073
PsC15052p124		I	35.8	2	90168741
PsCam000415_364_1746		I	36.4	2	95959743	X
PsCam000515_451_2246		I	36.4	2	95964891	X
PsCam001317_1101_1041		I	36.4	2	96870486	X
PsCam011154_7570_1167		I	36.4	2	95659133	X
PsCam020814_11599_460		I	36.4	2	96846756	X
PsCam020841_11621_1579		I	36.4	2	96873251	X
PsCam034395_19788_649		I	36.4	2	96869688	X
PsCam035911_21068_2476		I	36.4	2	97291682	X
PsCam038294_23333_1399		I	36.4	2	96827944
PsCam043977_27920_696		I	36.4	2	97351618	X
PsCam046693_30034_670		I	36.4	3	104896969
PsCam049439_32075_1874		I	36.4	2	96820524	X
Ps141804		I	36.6256	-	-	X	X		X	X	X
PsCam003819_2918_852		I	36.7	2	98117289	X
PsCam024930_14199_759		I	36.7	2	98873802	X
PsCam035964_21116_3106		I	36.7	2	97809132	X	X		X	X	X	X
PsCam042278_26362_642		I	36.7	2	98235969
PsCam050966_33514_420		I	36.7	2	97762423	X
Ps144291		I	36.7593	-	-	X	X
Ps158482		I	36.9148	-	-	X	X
Ps125812		I	36.937	-	-	X	X		X
PsCam057474_38071_737		I	37	2	98644338	X
Ps162716		I	37.0333	-	-	X	X		X	X	X
Ps140324		I	37.063	-	-		X		X	X
Ps150368		I	37.0926	-	-		X		X	X
PsCam003282_2551_151		I	37.1	2	99120869
PsAS2		I	37.1	-	-
PsCam014118_9627_254		I	37.2	2	98780937	X
PsCam029441_17565_2307		I	37.2	2	99754684	X
Ps152573		I	37.2037	-	-	X	X
Ps128969		I	37.3741	-	-	X	X
Ps126240		I	37.3889	-	-	X	X			X	X
PsCam038503_23530_1871		I	37.5	2	99757399
PsCam056894_37606_1859		I	37.5	2	99822052
Ps138108		I	37.5444	-	-	X	X		X	X	X	X
PsCam020938_11700_2395		I	37.6	2	101295209
PsCam035421_20607_898		I	37.6	2	101296213
PsCam051260_33781_1512		I	37.6	2	101290612
PsCam054183_35806_528		I	37.6	2	99728344	X
Ps132796		I	37.6481	-	-	X	X		X
PsCam038108_23158_1389		I	37.8	2	102244976
PsCam038697_23708_1000		I	37.8	2	102047207
PsCam036358_21502_1291		I	37.9	2	102113913	X
PsCam042519_26575_4261		I	37.9	2	102439199	X
PsCam000292_256_1877		I	38	2	102459020
PsCam045345_29030_1298		I	38	2	102468791	X
PsCam026143_15061_364		I	38.5	2	102902781	X
PsCam045042_28773_4306		I	38.5	2	102902003	X
PsCam045699_29329_409		I	38.5	2	103933066	X	X		X	X	X	X
PsCam048376_31111_259		I	38.5	-	-
PsCam051768_34223_1841		I	38.5	2	102904733	X
PsCam042895_26934_1186		I	38.6	2	103193612
Ps142818		I	38.667	-	-	X	X		X	X	X
PsCam000357_316_1140		I	38.7	2	103316839
PsCam000395_347_213		I	38.7	2	103555297	X
PsCam011022_7464_1139		I	38.7	2	103350969	X
PsCam018890_11268_413		I	38.7	2	102746771	X
PsCam020122_11475_329		I	38.7	2	102747374	X
PsCam035404_20592_2631		I	38.7	2	103198245	X
PsCam037859_22919_706		I	38.7	2	103656093	X
PsCam047171_30305_572		I	38.7	2	103672769	X
PsCam047347_30413_663		I	38.7	2	103311685
PsCam049583_32210_346		I	38.7	2	103328385	X
PsCam052313_34658_122		I	38.7	2	103675784	X
PsCam037334_22426_676		I	38.8	2	103954023	X
Ps001177		I	38.8	2	103333634
Ps001361		I	38.8	2	102903475
Ps001422		I	38.8	-	-
PsCam020892_11660_2221		I	38.9	2	104285933
PsCam001933_1572_445		I	39	2	104338932
PsCam021287_11947_281		I	39	2	104343268	X
PsCam034506_19891_1074		I	39	2	104419181
PsCam036071_21221_2719		I	39	2	104672369	X
PsCam050690_33259_1648		I	39	2	104621717	X
PsCam029308_17474_1688		I	39.1	2	106604303	X
PsCam058167_38660_606		I	39.1	2	104823369	X
PsCam050175_32773_1041		I	39.2	2	104736607
PsCam030906_18250_2646		I	39.3	2	104584020
Ps142073		I	39.3791	-	-	X	X		X		X
PsCam000741_645_2977		I	39.6	2	104994730	X
PsCam004719_3555_2146		I	39.6	2	107372584	X
PsCam027312_15970_580		I	39.6	2	107775669	X
PsCam034510_19894_337		I	39.6	2	107320012	X
PsCam049704_32327_2274		I	39.6	2	113608058	X
PsCam056289_37135_2198		I	39.6	2	105777782	X
Ps001172		I	39.6	2	107151853
Ps001221		I	39.6	2	104583223
Ps001279		I	39.6	-	-
Ps001429		I	39.6	-	-
Ps001472		I	39.6	2	107526159
AA474	AA474-443	I	39.6	-	-		X		X
PsCam034588_19969_779		I	39.8	2	105785029
PsCam042477_26535_2966		I	39.9	2	104931618	X
PsC4785p156		I	39.9	2	97355666
PsCam012289_8358_406		I	40.2	2	108367000	X
PsCam034298_19705_1292		I	40.2	2	107513462
PsCam039161_24134_709		I	40.2	2	108014509	X
PsCam050623_33195_626		I	40.2	2	108371702	X
Ps001252		I	40.2	2	105783911
PsCam000378_331_1787		I	40.5	2	110582590
PsCam005384_4084_1303		I	40.5	2	113783512
PsCam011227_7628_757		I	40.5	2	110574281
PsCam012951_8747_186		I	40.5	2	114098554	X
PsCam013871_9435_75		I	40.5	2	110575160	X
PsCam021577_12135_599		I	40.5	2	110567094	X
PsCam030152_17921_448		I	40.5	2	114963826
PsCam034904_20248_99		I	40.5	2	109746485	X
PsCam035254_20449_1201		I	40.5	2	113217969	X
PsCam037751_22820_721		I	40.5	2	112786053	X
PsCam037986_23038_1304		I	40.5	2	114221426	X
PsCam039621_24529_134		I	40.5	2	111950347	X
PsCam044892_28635_3962		I	40.5	2	115864036	X						X
PsCam049582_32209_3216		I	40.5	2	109780439	X
PsCam055867_36782_297		I	40.5	2	110568488	X
PsCam060103_40095_1627		I	40.5	2	115605024	X
PsCam060254_40220_447		I	40.5	2	109977140	X
Ps001298		I	40.5	-	-
PsCam010494_7057_111		I	40.6	2	113268334	X
PsCam022091_12427_148		I	40.6	2	114959665	X
PsCam046084_29621_880		I	40.7	2	115433435	X
PsCam036939_22051_132		I	40.8	2	113771015	X
PsCam056818_37545_604		I	40.8	2	114650834	X
PsCam000177_153_1369		I	40.9	2	115435147	X
PsCam005546_4188_964		I	40.9	2	114723638		X		X
PsCam041015_25618_503		I	40.9	2	113659099	X
PsCam048755_31410_8061		I	40.9	2	114669991	X
Ps001233		I	40.9	2	115604386
P5NI1F23_32	Ps900257	I	40.9	-	-
PsCam035940_21094_2890		I	41.1	2	115716608	X
PsCam001500_1249_323		I	41.4	2	115701167	X
PsCam006689_4968_1561		I	41.4	2	118924922	X
PsCam014292_9739_305		I	41.4	2	117790264	X
PsCam018145_11028_363		I	41.4	2	117791522	X
PsCam026984_15697_3116		I	41.4	2	119088292	X
PsCam029360_17513_1016		I	41.4	2	119095909
PsCam033955_19450_4706		I	41.4	2	118733129
PsCam044215_28124_231		I	41.4	2	123471158
PsCam048544_31261_785		I	41.4	2	117312601	X
PsCam006242_4658_70		I	41.9	2	116887901	X
PsCam027580_16190_490		I	41.9	2	119526510
Ps001488		I	41.9	2	131020621
Ps001738		I	41.9	2	130916446
PsCam045205_28916_2454		I	42.4	2	121955000	X
PsCam055545_36587_81		I	42.4	2	119547198
PsCam023653_13412_234		I	43	2	123439865
PsCam029319_17482_2512		I	43	2	126423523	X
PsCam033467_19119_1543		I	43	2	119618264	X
Ps900297		I	43.0908	-	-	X				X	X
PsCam051236_33757_239		I	43.2	2	125522003	X
PsC9531p143		I	43.2	2	114804455
PsCam037957_23010_1556		I	43.4	2	123886684	X
PsCam039437_24374_451		I	43.4	-	-	X
PsCam045448_29117_407		I	43.4	2	125544964	X
Ps001467		I	43.4	2	128247795
PsCam000479_419_311		I	43.5	2	141744292	X
PsCam025047_14283_733		I	43.5	2	169117610	X
PsCam027561_16174_671		I	43.5	2	141689910
PsCam054334_35881_182		I	43.5	2	128939951	X
PsC28567p452		I	43.5	2	108372109
PsCam000880_751_490		I	43.6	2	125185833	X
PsCam037449_22531_467		I	43.6	2	125677299	X
PsCam037610_22685_782		I	43.6	2	125649090	X
PsCam043653_27643_843		I	43.6	2	130815118	X
PsCam002096_1702_3351		I	43.9	2	128247574	X
PsCam003038_2383_332		I	43.9	2	129243723	X
PsCam006927_5154_844		I	43.9	2	129043519	X
PsCam007054_5243_2392		I	43.9	2	127327255
PsCam009683_6473_576		I	43.9	2	129266832	X
PsCam027095_15794_457		I	43.9	2	130126524	X
PsCam031080_18319_259		I	43.9	2	128958131	X
PsCam036351_21495_1108		I	43.9	2	127303548	X	X		X		X	X
PsCam055413_36506_405		I	43.9	2	129070212
PsCam059344_39538_2323		I	43.9	2	128138716
Ps000595		I	43.9	2	141305240
Ps001086		I	44.1	2	288176084
Ps001133		I	44.1	2	292216007
PsC15474p86		I	44.1	2	146031198
PsCam030000_17841_425		I	44.3	2	139064787	X
PsCam050301_32892_2683		I	44.3	2	129889249	X
PsCam023817_13518_533		I	44.6	2	131049970
PsC21121p132		I	44.6	2	141687727
PsC3653p280		I	44.6	2	127329116
G10.1800		I	44.6	-	-
PsCam002723_2163_137		I	44.9	2	139146111	X
PsCam006240_4656_334		I	44.9	2	139158582	X
PsCam021474_12069_519		I	44.9	2	133285243	X
PsCam037275_22371_228		I	44.9	2	132133910
PsCam048083_30837_2918		I	44.9	2	133604716	X
PsCam049117_31760_1742		I	44.9	2	142889844	X
AA155	AA155-365	I	45	-	-		X			X
Ps137838		I	45.1603	-	-	X	X		X		X
PsCam000536_467_561		I	45.2	2	141350049	X
PsCam044080_28008_3770		I	45.2	2	133907721	X
PsCam050195_32791_1277		I	45.2	2	132888140	X
PsCam058172_38665_609		I	45.2	2	134815602	X
PsCam038453_23487_1945		I	45.3	2	140002036	X
PsCam040968_25577_281		I	45.3	2	135460372	X
PsCam023127_13019_141		I	45.4	2	136902563	X
PsCam052242_34602_415		I	45.4	2	141305053	X
PsCam057585_38165_637		I	45.4	2	138978866	X
Ps155005		I	45.4241	-	-	X	X				X
PsCam037124_22229_1706		I	45.5	2	138573110	X
TI4G20_190	Ps900047	I	45.55	-	-		X
PsCam018494_11155_306		I	45.6	2	141440687	X			X	X		X
PsC20834p134		I	45.7	2	275918885
PsCam001918_1563_606		I	45.8	2	141685069	X
PsCam031772_18590_219		I	45.8	2	144883203	X
PsCam036317_21463_1650		I	45.8	2	141686485	X
PsCam055772_36727_369		I	45.8	2	142298306	X
Ps162369		I	45.8591	-	-	X	X	X	X	X
PsCam031638_18535_176		I	45.9	2	141767350	X
PsCam036646_21778_1737		I	45.9	2	142008752	X
PsCam000183_159_2566		I	46.1	2	144229986	X
PsCam029303_17470_2100		I	46.1	2	145609333	X
PsCam044222_28130_1173		I	46.1	2	143516769	X
PsCam054754_36068_4160		I	46.1	2	145240202	X
PsCam059294_39493_2808		I	46.1	2	144941506	X
Ps000419		I	46.1	2	145759642
Ps000939		I	46.1	2	177902577		X	X	X
Ps001082		I	46.1	2	178044535
Ps163654		I	46.2564	-	-	X	X	X	X	X
PsCam032753_18881_167		I	46.3	2	146648535	X
PsCam031515_18485_353		I	46.4	2	146647681
Ps134776		I	46.5845	-	-		X	X	X	X
Ps116246		I	46.6018	-	-		X	X	X	X
Ps129437		I	46.6364	-	-	X	X	X	X	X
PsCam038185_23233_1470		I	46.7	2	296393540
PB11-479		I	46.7	-	-
AD04.1000		I	46.7	-	-
V03.1250		I	46.7	-	-
PsCam042213_26306_452		I	46.8	2	146027040	X
Ps152565		I	46.8955	-	-	X	X	X	X	X
Ps148065		I	46.8955	-	-	X	X	X		X
AC31_3		I	46.9	-	-
AD147	AD147-352	I	46.9	-	-			X	X	X
Ps142604		I	47.1373	-	-	X	X	X	X	X
Ps160675		I	47.2927	-	-	X	X			X	X	X
PsCam001943_1581_1389		I	47.3	2	161362797	X
PsCam002727_2166_545		I	47.3	2	169108112	X
PsCam002971_2339_204		I	47.3	3	257748561	X
PsCam003504_2708_311		I	47.3	2	180257623	X
PsCam004903_3709_2211		I	47.3	-	-	X
PsCam007598_5553_563		I	47.3	2	163170680	X
PsCam010587_7116_270		I	47.3	2	214507606	X
PsCam011688_7978_2391		I	47.3	2	239058542	X
PsCam013538_9196_67		I	47.3	2	177605393	X
PsCam013650_9281_504		I	47.3	2	163266084	X
PsCam015072_10018_309		I	47.3	2	164540322
PsCam018585_11183_322		I	47.3	2	160346703
PsCam024976_14232_861		I	47.3	2	161050483	X
PsCam025302_14455_304		I	47.3	2	170377748	X
PsCam026135_15056_328		I	47.3	2	161050049
PsCam026972_15687_424		I	47.3	2	154023089
PsCam029501_17600_254		I	47.3	2	172807073
PsCam030245_17954_409		I	47.3	2	190441372	X
PsCam030860_18216_1331		I	47.3	2	159921980
PsCam033781_19320_2010		I	47.3	2	165957915
PsCam033964_19459_2814		I	47.3	2	167536348	X
PsCam034131_19607_704		I	47.3	2	159465651	X
PsCam034566_19947_1053		I	47.3	2	190099363	X
PsCam035469_20652_4279		I	47.3	2	200494086	X
PsCam036879_21994_449		I	47.3	2	163259859	X
PsCam038176_23224_164		I	47.3	2	165511751	X
PsCam040735_25408_585		I	47.3	2	167870012
PsCam043252_27276_769		I	47.3	2	154167380	X
PsCam043626_27620_423		I	47.3	2	196450244
PsCam044042_27976_1303		I	47.3	2	176720405	X
PsCam045222_28930_625		I	47.3	2	167534106	X
PsCam045256_28957_932		I	47.3	2	155378276	X
PsCam046075_29616_1120		I	47.3	2	160793229	X
PsCam048001_30779_90		I	47.3	2	157478990	X
PsCam048936_31588_94		I	47.3	2	194806175
PsCam052314_34659_1127		I	47.3	2	337444211
PsCam052641_34889_742		I	47.3	2	170164596	X
PsCam054070_35741_451		I	47.3	2	161174637	X
PsCam054552_35986_513		I	47.3	2	176939210
PsCam054741_36055_2601		I	47.3	2	166472230	X
PsCam060106_40098_541		I	47.3	2	157023044	X
PsCam060219_40187_1818		I	47.3	2	165407330	X
Ps000626		I	47.3	2	190099954
Ps001061		I	47.3	2	189788573
PSU81288		I	47.3	-	-				X
PsCam004754_3580_1182		I	47.5	2	226026759	X
PsCam004878_3684_1559		I	47.5	1	321588505	X
PsCam007569_5537_293		I	47.5	2	278862675
PsCam019041_11307_244		I	47.5	2	189683014	X
PsCam020765_11567_1428		I	47.5	2	160946677	X			X
PsCam025082_14309_170		I	47.5	2	193516428	X
PsCam031353_18426_1981		I	47.5	2	270818059
PsCam034583_19964_1485		I	47.5	2	177902470	X
PsCam035890_21047_645		I	47.5	2	233254248	X
PsCam043003_27037_2785		I	47.5	2	265415785
PsCam054028_35721_409		I	47.5	2	193450964	X
PsCam057073_37741_3245		I	47.5	2	193431644	X
PsCam033492_19129_860		I	47.6	2	233256121	X
PsCam038427_23462_246		I	47.6	-	-
PsCam029205_17395_2228		I	47.7	2	269548375	X
PsCam045356_29041_1086		I	47.7	2	270820657
PsCam001194_1008_1461		I	47.8	2	276511172	X
PsCam017044_10594_1515		I	47.8	2	270581946	X
PsCam000468_410_1719		I	47.9	2	274021323	X
PsCam001936_1575_3908		I	47.9	2	272731747
PsCam012632_8552_417		I	47.9	2	274490274
PsCam025447_14563_584		I	47.9	2	274564006	X
PsCam027330_15986_625		I	47.9	2	277648227
PsCam056099_36973_2410		I	47.9	2	273044929	X
PsCam057576_38156_569		I	47.9	2	276016248	X
HYP2-56	Ps900364	I	47.9	-	-
AA67	AA67-403	I	47.9	-	-		X			X
PsCam018270_11075_502		I	48	2	278863742
PsCam021441_12051_950		I	48	2	273955930	X
PsCam037921_22978_553		I	48	2	273949472	X
PsCam045801_29407_580		I	48	2	274477156	X
PsCam059963_39991_1278		I	48	2	274449950	X
Ps001583		I	48	-	-
PsCam040469_25211_119		I	48.1	2	273907363
PsCam044367_28254_62		I	48.1	2	274744105	X
PsCam057793_38340_1232		I	48.1	2	273250826	X
PsCam000271_237_1343		I	48.3	2	286795269
PsCam003417_2645_4374		I	48.3	2	279808568
PsCam003920_2988_237		I	48.3	2	285523922
PsCam004811_3628_1727		I	48.3	2	278140245	X
PsCam005344_4053_466		I	48.3	2	291631697	X
PsCam006653_4938_359		I	48.3	2	279458878	X
PsCam007908_5716_134		I	48.3	2	285008066
PsCam013092_8863_142		I	48.3	2	291477309
PsCam013203_8952_346		I	48.3	2	291476511	X
PsCam014158_9657_331		I	48.3	2	299313495	X			X	X	X
PsCam015055_10011_202		I	48.3	2	279187235	X
PsCam016996_10566_2015		I	48.3	2	289845877	X
PsCam018123_11019_126		I	48.3	2	282334516	X
PsCam023994_13635_83		I	48.3	2	277315111	X
PsCam027842_16388_336		I	48.3	2	286287991
PsCam034135_19611_599		I	48.3	2	282811215	X
PsCam034824_20184_648		I	48.3	-	-
PsCam034828_20188_342		I	48.3	2	282212026	X
PsCam034859_20213_60		I	48.3	2	288907604	X
PsCam034934_20270_1647		I	48.3	2	285522204	X
PsCam037503_22584_718		I	48.3	2	279786346	X
PsCam038318_23356_495		I	48.3	2	293798304
PsCam038699_23709_1225		I	48.3	2	282663193
PsCam042486_26542_2945		I	48.3	2	278164647	X
PsCam043460_27466_155		I	48.3	2	282501824	X
PsCam048284_31026_170		I	48.3	2	275918415	X
PsCam049210_31851_713		I	48.3	2	286618977
PsCam049531_32160_320		I	48.3	2	275639454
PsCam049564_32191_786		I	48.3	2	286871627	X
PsCam050954_33503_482		I	48.3	2	256109707
PsCam055186_36353_66		I	48.3	2	275919402	X
PsCam059116_39370_43		I	48.3	2	285061540
PsCam059497_39667_545		I	48.3	2	292836792	X
PsCam059722_39829_431		I	48.3	2	285852719
Ps000784		I	48.3	-	-
Ps000845		I	48.3	2	295061168
Ps000941		I	48.3	2	286794318
Ps001045		I	48.3	2	282559267
Ps001132		I	48.3	2	295370713
Ps001559		I	48.3	2	295062370
F08.1200		I	48.3	-	-
Ps132480		I	48.8944	-	-	X	X	X	X	X	X
PsCam012644_8559_352		I	49.3	2	292584588
Ps000877		I	49.5	2	295345563
TI001C05		I	49.5	-	-
PsCam007768_5652_54		I	49.7	2	292555140
Ps163643		I	50.051	-	-	X	X			X
Ps146939		I	50.1153	-	-	X	X			X	X	X
PsCam001982_1613_888		I	50.6	2	295345472
PsCam000111_96_127		I	50.8	2	293025780	X
PsCam001137_960_1102		I	50.8	2	282574296	X
PsCam007047_5237_1385		I	50.8	2	296403026	X
PsCam014448_9799_618		I	50.8	2	292973305
PsCam025615_14696_914		I	50.8	2	292953988	X
PsCam036604_21737_514		I	50.8	2	295061478	X
PsCam038723_23733_493		I	50.8	2	294179714	X
PsCam042657_26707_3457		I	50.8	2	293762006	X
PsCam043666_27656_829		I	50.8	2	298662129	X
PsCam044964_28704_2062		I	50.8	2	293190099	X
PSU51918	PSU51918-164	I	50.8	-	-					X
Ps103695		I	50.8382	-	-	X	X			X	X
PsCam000068_58_408		I	50.9	2	297732878
PsCam000567_496_1491		I	50.9	2	298656898	X
PsCam004945_3745_1016		I	50.9	2	293738882	X
PsCam020849_11627_1940		I	50.9	2	298745314
PsCam044028_27966_2328		I	50.9	2	298750281	X
Ps001113		I	51.1	-	-
PsCam034322_19724_4404		I	51.2	2	299729541
PsCam056462_37277_104		I	51.2	2	300009155
PsCam036353_21497_526		I	51.3	2	300161927
PsC6329p79		I	51.3	2	314673779
PsCam010377_6978_116		I	51.4	-	-	X
PsCam036656_21787_1954		I	51.4	2	300434977
AA37		I	51.8	-	-		X			X
PsCam002633_2095_526		I	52.3	2	302075753	X
PsCam011468_7814_150		I	52.3	2	301952886	X
PsCam023363_13203_509		I	52.3	2	302633897	X		X		X	X
PsCam025704_14766_874		I	52.3	2	301793421	X
PsCam031206_18370_574		I	52.3	2	303819665
PsCam039203_24171_503		I	52.3	2	301845835	X
PsCam044157_28073_332		I	52.3	2	302078271	X
PsCam045311_29001_2527		I	52.3	2	300591973
PsCam045325_29014_1642		I	52.3	2	302480892	X
PsCam045520_29182_1801		I	52.3	2	304064268	X
PsCam046182_29691_923		I	52.3	2	300555943
PsCam050687_33256_475		I	52.3	2	302665868	X
PsCam035384_20572_2629		I	52.4	2	302805938	X
PsCam007102_5277_358		I	52.6	2	305060191
PsCam021348_11990_509		I	52.6	2	303679802
Ps000779		I	52.7	2	302018207
PsCam056093_36969_2291		I	52.8	2	309704190	X
Ps160449		I	52.9117	-	-	X	X				X	X
Lb5_10		I	53	-	-
Ps146786		I	53.1615	-	-	X	X
Ps140610		I	53.1702	-	-	X	X
PsCam027376_16025_474		I	53.2	2	307545487	X
PsCam038247_23289_1866		I	53.2	2	310307292	X
PsCam037533_22612_2902		I	53.4	2	310842588	X
Ps143400		I	53.4286	-	-	X	X	X		X
Ps160378		I	53.5492	-	-	X	X	X		X
PsCam049016_31662_1504		I	53.6	2	311156000
Ps142971		I	53.6785	-	-	X	X	X		X
Ps109226		I	53.6785	-	-	X	X	X		X
PsCam002374_1907_151		I	53.8	2	311591829
PsCam010520_7070_199		I	53.8	2	311799951	X
PsCam011651_7951_862		I	53.8	2	312656627	X
PsCam017253_10706_3115		I	53.8	2	312119632	X
PsCam021298_11955_373		I	53.8	2	313718754
PsCam025558_14650_245		I	53.8	2	313289675
PsCam025915_14900_622		I	53.8	2	311819188	X
PsCam037534_22613_212		I	53.8	2	311537882
PsCam038573_23593_729		I	53.8	2	313931669	X
PsCam045902_29485_399		I	53.8	2	313353744	X
PsCam048471_31201_156		I	53.8	2	313680258
PsCam048939_31591_1207		I	53.8	2	312233556
Ps000771		I	53.8	-	-
Ps001156		I	53.8	2	313289477
Ps001185		I	53.8	-	-
Ps001434		I	53.8	-	-
Ps147789		I	53.9886	-	-	X	X
Ps121893		I	54.0058	-	-	X	X	X
PsCam005476_4146_162		I	54.2	2	312204975	X
PsCam020351_11513_245		I	54.2	2	313292270	X
Ps121242		I	54.2126	-	-	X	X	X
PsCam037828_22891_1254		I	54.3	2	314673840
PsCam005698_4292_59		I	54.6	2	319658846	X
PsCam035777_20945_1586		I	54.6	2	319544048	X
PsCam038664_23679_864		I	54.6	2	314106931	X
PsCam039744_24623_391		I	54.6	2	322008503
PsCam040189_24979_226		I	54.6	2	323913057	X
PsCam051975_34388_687		I	54.6	2	324461713
G16_1200		I	54.7	-	-
PsCam001805_1480_112		I	54.8	2	333615499	X
PsCam012435_8447_298		I	54.8	2	320251851	X
PsCam048109_30857_584		I	54.8	2	320251045	X
PsCam054828_36126_183		I	54.8	2	320025415	X
PsCam001596_1322_301		I	55.1	2	325796409	X
PsCam011629_7936_808		I	55.1	2	324719474	X
PsCam024828_14119_1046		I	55.1	2	326561499
PsCam029130_17343_61		I	55.1	2	323131388	X
PsCam035929_21086_450		I	55.1	2	325625311
PsCam036755_21882_1944		I	55.1	2	325458818	X	X			X	X	X
PsCam037897_22954_2120		I	55.1	2	323664998	X
PsCam040611_25320_133		I	55.1	2	325669454
PsCam057096_37759_223		I	55.1	2	323135302	X
PsCam057553_38137_135		I	55.1	2	324598511	X
Ps001166		I	55.1	2	320251115		X	X
Ps001198		I	55.1	2	325777766
PsCam050125_32730_639		I	55.2	2	326805345	X
Ps158529		I	55.3353	-	-	X	X	X
PsCam058660_39035_199		I	55.4	2	327061874
PsCam011543_7869_70		I	55.8	2	329440323
PsCam029848_17779_109		I	55.8	2	329427891	X
PsCam036313_21459_349		I	55.8	2	329576175	X
PsCam005164_3914_485		I	55.9	2	329019375	X
PsCam001794_1472_655		I	56	2	329938149	X
PsCam007214_5345_655		I	56	2	330422084
PsCam010746_7228_725		I	56	2	328508360	X
PsCam025432_14552_2318		I	56	2	330628932	X
PsCam027832_16382_1067		I	56	2	331163841	X
PsCam033728_19274_1847		I	56	2	330577992	X
PsCam040211_24998_691		I	56	2	331097963
PsCam041318_25820_400		I	56	2	330375828
PsCam046726_30053_147		I	56	2	330989095	X
PsCam059970_39995_201		I	56	2	331184752	X
Ps001239		I	56.3	2	337135278
Ps001275		I	56.3	-	-
Ps001371		I	56.3	2	337097712
PsCam000821_707_826		I	56.6	2	333867663	X						X
PsCam021689_12197_316		I	56.6	2	333872843	X
PsCam027165_15851_2129		I	56.6	2	333943355	X
PsCam027248_15916_461		I	56.6	2	331777159	X
PsCam034546_19930_1841		I	56.6	2	334568718	X
PsCam034976_20296_644		I	56.6	2	333796901	X
PsCam044199_28109_1503		I	56.6	2	334745759	X
PsCam049163_31806_1279		I	56.6	2	334273995	X
PsCam050113_32718_1593		I	56.6	2	333769859	X
PsCam054962_36215_660		I	56.6	2	333836389	X
PsCam060244_40210_2713		I	56.6	2	333841442	X
PsCam021036_11782_868		I	56.8	2	335190012	X
PsCam028072_16553_178		I	56.8	2	333763259
PsCam003924_2990_265		I	57.3	2	334925197	X
PsCam026732_15486_2011		I	57.3	2	335118740	X
PsCam036300_21446_461		I	57.3	2	335170088	X
PsCam037768_22836_192		I	57.3	2	334937441
PsCam039684_24583_478		I	57.3	2	335120269	X
PsCam043181_27207_269		I	57.3	2	335140012	X
PsCam048574_31287_163		I	57.3	2	335040261	X
PsCam000892_760_483		I	57.4	2	334799676
PsCam021418_12034_292		I	57.4	2	335558025	X
PsCam038251_23292_212		I	57.4	2	334797510	X
PsCam050974_33522_157		I	57.4	2	334935301	X
PsCam000266_233_1348		I	57.6	2	335856533	X
PsCam005540_4184_223		I	57.6	2	337064601	X
PsCam005835_4383_416		I	57.6	2	337014833	X
PsCam006988_5198_1771		I	57.6	2	335532362	X
PsCam014054_9578_1167		I	57.6	2	336286999	X
PsCam043132_27161_136		I	57.6	2	337021101	X
PsCam048549_31265_1491		I	57.6	2	335667917	X
PsCam048562_31276_82		I	57.6	2	336947375	X		X		X	X
Ps001258		I	57.6	2	336286622
PsCam001955_1591_337		I	58	2	337483734
PsCam006705_4983_2216		I	58	2	340253993
PsCam012967_8761_1044		I	58	2	338202859
PsCam035391_20579_1057		I	58	2	340249822
PsCam045259_28959_868		I	58	-	-	X
PsCam045560_29217_516		I	58	2	338402108	X
PsCam047024_30222_63		I	58	2	337720223
PsCam051721_34184_1064		I	58	2	337481919	X
Ps001248		I	58	2	343237867
PsCam034030_19518_236		I	58.1	2	337728406	X
PsCam045604_29253_2042		I	58.1	2	337735664	X
PsCam011093_7520_1366		I	58.15	-	-	X
PsCam003014_2365_511		I	58.2	2	338205986	X
PsCam006898_5137_3136		I	58.2	2	338247854	X
PsCam047802_30675_488		I	58.2	2	338204177	X
PsCam040763_25428_244		I	58.3	2	338373662	X
PsCam056951_37648_384		I	58.3	2	338311478
PsCam027866_16405_263		I	58.4	2	344852702	X
PsCam035892_21049_1202		I	58.4	2	341715030	X
PsCam038654_23669_965		I	58.4	2	339029368	X
PsCam044599_28432_802		I	58.4	2	339027714	X
PsCam027183_15863_1294		I	58.5	2	340187573	X
PsCam031865_18617_316		I	58.5	2	341710646	X
PsCam037258_22355_719		I	58.6	2	344851870	X
PsCam037685_22757_1477		I	58.6	2	343360712	X
PsCam039475_24405_430		I	58.6	2	341683165	X
PsCam039600_24510_68		I	58.6	2	341096430	X	X	X		X
PsCam048937_31589_2232		I	58.6	2	342260775	X
PsCam051007_33551_730		I	58.6	2	341818193	X
Rgp		I	58.6	-	-
PsCam011404_7767_239		I	58.7	2	346530661	X
PsCam033315_19034_312		I	58.7	2	343403238	X
PsCam042361_26431_710		I	58.7	2	345466405	X						X
PsCam030625_18098_146		I	59	2	346507128
Ps134758		I	59.0298	-	-		X	X
PsCam031160_18352_1502		I	60	2	347677608
PsCam034560_19941_108		I	60	2	347694389	X
PsCam036329_21475_2289		I	60	2	347735491	X
PsCam036355_21499_1960		I	60	2	347309593	X
PsCam041277_25795_733		I	60	2	348374460	X
PsCam044024_27962_4324		I	60	2	349181998	X
PsCam002826_2237_792		I	60.4	2	351867486	X
PsCam006879_5121_1819		I	60.4	2	350225130	X
PsCam045988_29551_522		I	60.4	2	351375660	X
eSSR268-273		I	60.4	-	-
A11.1000		I	60.4	-	-
PsCam030678_18115_265		I	60.6	2	352851476	X
PsC11273p217		I	60.6	2	353594687
PsCam000865_739_2212		I	60.9	2	353598259	X
PsCam037144_22248_875		I	60.9	2	353594747	X
PsCam049332_31969_760		I	60.9	2	353421881	X
PsCam056615_37399_1718		I	60.9	2	353601018	X
Ps000012		I	60.9	2	353835804
Ps001537		I	60.9	2	354778668
PsCam021739_12222_467		I	61.1	2	354324649	X	X	X			X
PsCam001213_1023_1625		I	61.4	2	356014962	X
PsCam014194_9683_285		I	61.4	2	354325305
PsCam034383_19778_664		I	61.4	2	357659088
PsCam036797_21920_3475		I	61.4	2	357620291	X
PsCam046203_29709_908		I	61.4	2	356843032	X
PsCam046694_30035_759		I	61.4	2	357755506	X
Ps001105		I	61.6	2	355308292
PsCam042390_26457_1578		I	61.9	2	357195503	X						X
PsCam043292_27311_2361		I	61.9	2	362432240	X
PsCam043332_27348_139		I	61.9	2	358156003	X
PsCam047447_30477_150		I	61.9	2	362218037	X
Ps000782		I	61.9	2	358155828
Ps000800		I	61.9	2	356075663
Ps000927		I	61.9	2	362950260
PsCam039096_24074_1470		I	62	2	358150641	X
PsCam046277_29764_452		I	62	2	357669975	X
PsCam035845_21005_3701		I	62.3	2	359980197	X
PsCam010212_6867_583		I	62.6	2	362633246	X
PsCam025788_14814_157		I	62.6	2	362633902	X
PsCam036965_22076_1652		I	62.6	2	362098917	X
PsCam035562_20740_2096		I	62.8	2	362742915
PsCam050540_33117_2718		I	62.9	2	362838771	X
Ps000994		I	63	3	13726621
PsC10193p491		I	63	-	-
PsCam035595_20770_2205		I	63.1	2	362862307	X
PsCam054720_36037_2380		I	63.1	2	362977572
PsCam035615_20790_1530		I	63.2	2	363331275	X
PsCam016757_10403_1071		I	63.3	2	363476460	X
PsCam017243_10700_2564		I	63.3	2	362961706	X
PsCam018236_11062_182		I	63.3	2	363887031
PsCam023521_13320_864		I	63.3	-	-
PsCam023549_13339_588		I	63.3	2	363885584	X
PsCam036749_21876_309		I	63.3	2	363913232	X
PsCam043172_27199_1835		I	63.3	2	363976894	X
PsCam049517_32147_1336		I	63.3	2	363770341	X
PsCam056780_37516_268		I	63.3	2	363978400	X
Ps000830		I	63.3	-	-
PsCam003687_2831_308		I	63.4	2	364068435	X
PsCam042713_26760_1106		I	63.4	2	363660085	X
PsCam051301_33815_706		I	63.4	2	364070208	X
PsCam002213_1787_673		I	63.5	2	363708344
PsCam045194_28907_337		I	63.5	2	363604986	X
PsCam049737_32358_613		I	63.5	2	363104608
PsCam001773_1456_633		I	63.6	2	366337179
PsCam007698_5615_107		I	63.6	2	364810306	X
PsCam026136_15057_624		I	63.6	2	366138782
PsCam035379_20567_3389		I	63.6	2	364695547
PsCam039009_23996_83		I	63.6	2	365793022	X
PsCam043470_27476_995		I	63.6	2	366165092
PsCam044301_28199_1222		I	63.6	2	365153307	X
PsCam055890_36801_201		I	63.6	2	364809670
PsCam060171_40151_1646		I	63.6	2	366125920	X
PsCam060221_40189_1004		I	63.6	2	366140059
Y02_1500		I	63.7	-	-
PsCam005313_4031_1148		I	63.8	2	367001153	X
PsCam034023_19512_2015		I	63.8	2	366640613	X
PsCam001003_854_449		I	63.9	2	366878079	X
PsCam034001_19492_2834		I	64	2	362928059
AB28	AB28-392	I	64	-	-		X
PsCam047053_30238_237		I	64.1	2	367266758
PsCam009497_6326_813		I	64.2	2	367742759	X
PsCam011577_7896_804		I	64.2	2	368076855	X
PsCam042575_26628_3522		I	64.2	2	367393566
Ps000803		I	64.2	2	366166022
PsCam000453_395_924		I	64.8	2	368128477
PsCam000640_558_2771		I	64.8	2	369771764	X
PsCam006656_4940_1317		I	64.8	2	368240907
PsCam010959_7413_2818		I	64.8	2	368237843	X
PsCam020896_11663_294		I	64.8	2	368032285	X
PsCam023172_13054_7535		I	64.8	2	368175763
PsCam023428_13252_1135		I	64.8	2	368030338	X
PsCam038196_23242_682		I	64.8	2	367925838	X	X	X			X
PsCam038992_23980_1234		I	64.8	2	368300899	X
PsCam043062_27092_1991		I	64.8	2	370111072	X
PsCam046809_30105_515		I	64.8	2	369633407	X
PsCam048207_30952_1078		I	64.8	2	368069506	X
PsCam016250_10296_180		I	65	2	368336522	X
PsCam028096_16571_362		I	65	2	368324496	X
Ps001064		I	65	-	-
Ps001662		I	65	-	-
PsCam007736_5637_235		I	65.2	2	368575462	X
PsCam020967_11721_845		I	65.2	2	369598702	X
PsCam038986_23975_339		I	65.2	2	369603098	X
PsCam044095_28021_2731		I	65.2	2	368577917	X
PsCam032934_18928_187		I	65.3	2	369086932	X
Ps108601		I	65.3317	-	-	X	X	X			X
PsCam015796_10216_476		I	65.4	2	371276461
PsCam018769_11233_2735		I	65.4	2	369470847	X
PsCam035452_20635_1494		I	65.4	2	370270045	X
PsCam036050_21201_598		I	65.4	2	370834056	X
PsCam037267_22363_982		I	65.4	2	370907410
PsCam038058_23110_479		I	65.4	2	370414908	X
PsCam038746_23756_1458		I	65.4	2	372872553
PsCam042702_26750_1809		I	65.4	2	370542317	X						X
PsCam044130_28051_527		I	65.4	2	370847012	X
PsCam045484_29149_807		I	65.4	2	370271553
PsCam048359_31095_646		I	65.4	2	370460439	X
PsCam049041_31686_3211		I	65.4	2	371039657
Ps000778		I	65.4	2	372869058
PsCam056543_37344_487		I	65.6	2	372156084	X
Ps000811		I	66.1	2	368057949
TI001C11		I	66.1	-	-
PsCam036267_21415_2674		I	66.3	2	372867782	X
PsCam004291_3234_22		I	66.8	2	374047896
PsCam020767_11569_273		I	66.8	2	374042385
PsCam027164_15850_2267		I	66.8	2	374274783	X
PsCam035330_20520_789		I	66.8	2	374251608	X
PsCam037092_22199_600		I	66.8	2	374049327
PsCam040636_25337_298		I	66.8	2	374047307
PsCam051955_34372_148		I	66.8	2	374050969	X
PsCam052573_34841_834		I	66.8	2	374159447	X
PsCam050474_33053_1719		I	67.1	2	374544150
PsCam050556_33131_1485		I	67.1	2	374410776
PsCam059681_39801_596		I	67.1	2	374429759
PsCam004655_3497_2967		I	67.4	2	374979440	X
PsCam035630_20805_999		I	67.4	2	374931221
PsCam042689_26738_238		I	67.4	2	374947785	X
PsCam045306_28996_949		I	67.4	2	374226979	X
PsCam045711_29339_2259		I	67.4	2	375180702	X
PsCam048794_31448_1922		I	67.4	2	375068445	X
PsCam000444_388_330		I	67.7	2	374430793	X
PsCam009823_6591_556		I	67.7	2	375786487	X	X	X			X	X
PsCam013960_9503_2035		I	67.7	2	375838605
PsCam014049_9573_460		I	67.7	2	376130972
PsCam015404_10115_459		I	67.7	2	375785422
PsCam039164_24137_499		I	67.7	2	375508888
PsCam042380_26448_2174		I	67.7	2	375492474
PsCam045045_28776_2981		I	67.7	2	378851121	X
Ps000856		I	67.7	2	374227562
Ps001068		I	67.7	-	-
Ps001144		I	67.7	2	375835746
Ps001304		I	67.7	2	370902286
TE002L04		I	67.7	-	-
PsCam033757_19299_1925		I	68.1	2	376272685
PsCam015178_10049_574		I	68.3	2	376407614	X
PsCam035739_20912_1396		I	68.3	2	378007777	X
Ps000802		I	68.3	-	-
Ps101132		I	68.4204	-	-	X	X	X			X
PsCam036102_21251_2309		I	68.5	2	378197080
PsCam042626_26677_1781		I	68.5	2	378241346	X
PsCam033373_19071_1531		I	68.6	-	-
PsCam053647_35494_271		I	68.6	7	409537326	X
R11_730		I	68.8	-	-
PsCam002008_1633_987		I	69	2	378585472	X
PsCam004267_3218_1257		I	69	2	378448070	X
PsCam004929_3733_81		I	69	2	378482932	X
PsCam008552_5995_211		I	69	2	378480480	X
PsCam034587_19968_1701		I	69	2	380408221	X
PsCam036923_22035_89		I	69	2	378810204	X
PsCam042911_26950_440		I	69	2	378476051	X
PsCam045095_28818_1712		I	69	2	378496366
PsCam046830_30114_857		I	69	2	378582881	X
PsCam051836_34275_418		I	69	2	379324913	X
eSSR462-450		I	69	-	-		X
PsCam001931_1570_847		I	69.4	2	381345729	X
PsCam035273_20468_1317		I	69.4	2	379464795	X
PsCam038851_23850_2311		I	69.4	2	379664826	X
PsCam000313_276_258		I	69.6	2	381171454	X
PsCam038075_23126_2709		I	69.6	2	380990984
PsCam038202_23247_1373		I	69.6	2	379955506
PsCam042750_26795_95		I	69.6	2	379967461
PsCam048128_30875_2199		I	69.6	2	337170516	X
PsCam048842_31495_3769		I	69.6	2	381183132	X
PsCam049042_31687_1085		I	69.6	2	337242447	X
Ps900165		I	69.6029	-	-		X				X	X
PsCam037441_22523_86		I	69.8	2	381447939
Ps145876		I	69.834	-	-	X	X	X			X
PsCam055342_36458_74		I	69.9	2	381531664	X
PsCam011019_7462_968		I	70	2	381481460	X
PsCam021143_11856_177		I	70	2	381654534
PsCam031915_18629_682		I	70	2	381667625	X
Ps000949		I	70	2	382312618
Ps111960		I	70.0515	-	-	X	X	X			X
PsCam002303_1847_114		I	70.2	2	382757161	X
PsCam043426_27435_2499		I	70.2	2	381988310	X
PsCam056063_36943_1341		I	70.2	2	381997139	X
Ps000825		I	70.2	2	381669406
Ps000887		I	70.2	2	381988684
Ps000958		I	70.2	2	381656618
TNI1D02-117	Ps900041	I	70.2	-	-
eSSR46-153		I	70.2	-	-		X
eSSR47-290		I	70.2	-	-		X
PsCam044815_28569_2304		I	70.25	2	382248496	X
PsCam005408_4098_645		I	70.3	2	382214629	X
PsCam051050_33591_156		I	70.3	2	382433714
PsCam052774_34980_235		I	70.3	2	382309465	X
PsCam010210_6866_559		I	70.4	2	382759881
PsCam013331_9051_197		I	70.4	2	383051389	X
PsCam025507_14613_751		I	70.4	2	382459993
PsCam027591_16196_1480		I	70.4	2	382314111	X
PsCam028211_16657_1105		I	70.4	2	382323189	X
PsCam042717_26764_1200		I	70.4	2	382875198	X
PsCam042798_26841_1863		I	70.4	2	382324816	X
PsCam044335_28228_1408		I	70.4	2	382491025	X
PsCam046314_29792_43		I	70.4	2	382679999
PsCam053021_35132_1121		I	70.4	2	382702032
PsCam056820_37547_780		I	70.5	2	383244327	X
Ps001052		I	70.5	-	-
PsCam021013_11764_664		I	70.6	-	-
PsCam036033_21184_1510		I	70.6	2	383429796	X
PsCam057677_38246_4426		I	70.6	2	383330361	X
Ps000100		I	70.6	2	382489802
Ps000920		I	70.6	2	382489802
FENR		I	70.7	-	-
PsCam033953_19448_946		I	70.8	2	383463566	X
PsCam006768_5038_2559		I	70.9	2	383639943	X
PsCam012007_8186_308		I	70.9	2	383743133	X
PsCam017147_10656_1294		I	70.9	2	384282352	X
PsCam032009_18654_447		I	70.9	2	383817809	X
PsCam050013_32621_1693		I	70.9	2	383584449	X
PsCam058957_39263_355		I	70.9	2	383972130	X
Ps000959		I	70.9	2	386005066
Ps001100		I	70.9	-	-
Ps001840		I	70.9	-	-
TNI001F1		I	70.9	-	-
PsCam026116_15044_398		I	71	2	385708416	X
PsCam036200_21348_2162		I	71.1	2	384530548
Ps001110		I	71.2	2	386248748		X
PsCam037001_22111_262		I	71.3	2	385263985	X
PsCam038997_23985_1317		I	71.3	2	385452895	X
PsCam049094_31738_1194		I	71.3	2	384784844
PsCam051654_34124_183		I	71.3	2	384723871	X
FENR1		I	71.4	-	-
PsCam011602_7913_407		I	71.5	2	385727971
PsCam028682_16989_247		I	71.5	2	385838007	X
PsCam038514_23539_1197		I	71.5	2	386044001	X
Ps125091		I	71.6282	-	-	X	X	X			X
PsCam036227_21375_2027		I	71.7	2	385842045	X
PsCam046459_29892_634		I	71.7	2	385949470	X
PsCam050791_33353_402		I	71.7	2	386007758	X
PsCam001639_1357_609		I	72.2	2	386252844	X
PsCam005662_4271_409		I	72.2	2	386536012	X
PsCam035540_20719_3287		I	72.2	2	386416650	X
PsCam043389_27402_1140		I	72.2	2	386250120
PsCam059437_39619_868		I	72.2	2	386542206	X
PsCam026792_15539_1045		I	72.4	2	386683682	X
PsCam006760_5031_1154		I	72.6	2	386849587	X
Ps119093		I	72.6068	-	-	X	X
Ps115675		I	72.6883	-	-	X	X
PsCam040975_25583_49		I	72.7	2	387147747	X
PsCam043595_27592_372		I	72.7	2	387068711	X
PsCam048346_31084_951		I	72.7	2	387539291	X
PsCam048194_30939_773		I	72.8	2	388440692	X
PsCam043290_27309_1229		I	72.9	2	387339064
PsCam049639_32263_644		I	72.9	2	387250594	X
PsCam051520_34004_141		I	72.9	2	387591891
Ps150606		I	73.232	-	-	X	X	X			X	X
PsCam001320_1103_655		I	73.3	2	388383018	X
PsCam037983_23035_1497		I	73.3	2	388699768	X		X
PsCam038229_23273_1436		I	73.3	2	388468554	X
PsCam049263_31902_695		I	73.3	2	388380407	X
PsCam006362_4743_236		I	73.5	2	389041624	X
PsCam025871_14871_1333		I	73.5	2	389056994
PsCam050155_32755_788		I	73.5	2	389073518	X
Ps001067		I	73.5	-	-		X
PsCam000683_595_295		I	73.6	2	389515087
PsCam012928_8729_1953		I	73.6	2	389255617
PsCam033340_19051_816		I	73.6	2	389172056	X
PsCam037995_23047_1646		I	73.6	2	389336630	X
PsCam040225_25012_700		I	73.6	2	389468318
PsCam045552_29210_1493		I	73.6	2	389591598	X
AB56_1	AB56-363	I	73.85	-	-		X
Ps135952		I	73.9203	-	-		X	X
PsCam007664_5590_511		I	74.1	2	389808806
PsCam027347_16000_223		I	74.1	2	389811696	X
PsCam034759_20123_327		I	74.1	2	389815481	X
PsCam037833_22895_714		I	74.1	2	390001130
PsCam038721_23731_110		I	74.1	2	390040130	X
PsCam058323_38791_470		I	74.1	2	390025331	X
PsCam050215_32810_245		I	74.2	2	390066624
PsCam026154_15068_262		I	74.25	2	390576093	X
PsCam037161_22265_149		I	74.3	2	390122380	X
PsCam036119_21268_2229		I	74.4	2	390362616
Ps129342		I	74.5405	-	-	X	X	X			X
PsCam053796_35578_322		I	74.6	2	390694866	X
Ps113779		I	74.8468	-	-	X	X
PsCam004792_3613_1480		I	74.9	2	390484195	X
PsCam009815_6584_1036		I	74.9	2	391150078	X
PsCam011795_8054_346		I	74.9	2	391669280	X
PsCam038939_23933_370		I	74.9	2	390724949
PsCam041224_25764_344		I	74.9	2	391741960	X
PsCam058211_38700_282		I	74.9	2	390565632
Ps106302		I	74.9464	-	-	X	X				X
PsCam001451_1211_847		I	75	2	391534510	X
PsCam002481_1988_114		I	75	2	391612193	X
PsCam006133_4578_318		I	75	2	391536019	X
PsCam006660_4943_69		I	75	2	391777663	X
PsCam010798_7275_900		I	75	2	391775647	X
PsCam017238_10695_546		I	75	2	391457620
PsCam044949_28691_2359		I	75	2	391515430	X	X				X	X
PsCam048901_31554_2009		I	75	2	391558137	X
PsCam052286_34635_150		I	75	2	391606068	X
Ps159290		I	75.0339	-	-	X	X
Ps139794		I	75.1018	-	-	X	X				X
PsCam019379_11364_394		I	75.4	2	391994772	X
PsCam037055_22164_1497		I	75.4	2	393118055	X
PsCam037195_22297_1687		I	75.4	2	391986419	X
PsCam036209_21357_2463		I	75.6	2	393171790
PsCam049222_31862_1021		I	75.6	2	393185246
D21		I	75.7	-	-
Ps153219		I	75.8147	-	-	X	X	X			X
PsCam023179_13060_592		I	75.9	2	393500902
PsCam024452_13904_2712		I	75.9	2	393626064	X
PsCam031316_18407_1095		I	75.9	2	393272271	X
PsCam036746_21873_1061		I	75.9	2	394163558	X
PsCam057884_38421_871		I	75.9	2	393315670	X
PD21-226		I	75.9	-	-		X	X
PsCam028645_16963_358		I	76.2	2	394773883	X
Ps146439		I	76.2447	-	-	X	X				X
Ps130123		I	76.2787	-	-		X	X		X
PsCam003421_2648_287		I	76.3	2	396046306	X
PsCam014559_9836_1190		I	76.3	2	395226922	X
PsCam023108_13002_1474		I	76.3	2	395220232	X
PsCam038644_23659_2085		I	76.3	2	394127418	X
PsCam038847_23847_130		I	76.3	2	395562840	X
PsCam050365_32952_442		I	76.3	2	395348176	X
Ps144780		I	76.3013	-	-		X	X		X
Ps115663		I	76.3013	-	-		X	X		X
PsCam038355_23393_2636		I	76.4	2	395883701	X
Ps139170		I	76.4824	-	-	X	X
PsCam009568_6380_961		I	76.5	2	396178186
PsCam035363_20552_960		I	76.5	2	396193751	X
PsCam036765_21890_822		I	76.5	2	396190568	X
Ps000817		I	76.5	2	394127138
Ps126981		I	76.6408	-	-	X	X	X		X	X	X
PsCam000524_458_401		I	77.1	2	393237153
Ps143192		I	77.6705	-	-	X	X
PsCam000035_30_3218		I	77.7	2	396914967	X						X
PsCam048158_30905_283		I	77.7	2	396878182
PsCam035874_21031_3149		I	77.8	2	396707698	X
PsCam043783_27763_548		I	77.8	2	397014750	X
Ps133721		I	77.9082	-	-	X	X	X
Ps134836		I	77.9647	-	-	X	X	X			X
Ps101554		I	78.0439	-	-	X	X	X			X
PsCam035717_20891_1555		I	78.1	2	394279858
Ps139148		I	78.1232	-	-	X	X	X			X
PsCam045074_28800_2676		I	78.4	2	397891295	X
PsCam048674_31358_394		I	78.8	2	397043948	X
PsCam000922_782_37		I	79.3	2	398462639	X	X	X		X		X
PsCam002313_1856_629		I	79.3	2	398509124
PsCam049732_32353_2908		I	79.3	2	398652074	X
PsCam051334_33843_1604		I	79.3	2	398628897	X
Ps111175		I	79.3754	-	-	X	X	X		X
PsCam025900_14891_1699		I	79.8	2	398394383	X
PsCam045467_29134_106		I	79.8	2	399372721	X
PsCam048399_31133_1211		I	79.8	2	399318538	X
PsCam053015_35129_176		I	79.8	2	399838983	X
PsCam057622_38197_235		I	79.8	2	399365368	X
PsCam060216_40185_1835		I	79.8	2	398896544
PsCam023294_13149_1307		I	79.9	2	397999333	X
PsCam000594_515_1130		I	80	2	400029478
PsCam051183_33710_83		I	80	2	402429209
Ps105642		I	80.2258	-	-	X	X	X		X	X	X
PsCam000964_822_1107		I	80.3	2	402431709	X
PsCam017102_10631_1396		I	80.3	2	400397850
PsCam028110_16581_284		I	80.3	2	400515910
PsCam039435_24373_812		I	80.3	2	402415244	X
PsCam039972_24801_797		I	80.3	2	400580254
PsCam042720_26767_2034		I	80.3	2	402843709	X
PsCam046167_29682_1689		I	80.3	2	402489191
Ps132386		I	80.4195	-	-	X	X	X		X	X
PsCam042826_26868_90		I	80.5	2	401081693	X
PsCam046088_29624_710		I	80.5	2	401023927	X
PsCam042781_26824_3129		I	80.6	2	399292008	X
PsCam049635_32259_1241		I	80.6	2	398285177	X
Ps161741		I	80.6994	-	-	X	X	X		X
PsCam013577_9227_257		I	81	2	403277933
PsCam030006_17845_195		I	81	2	402031081	X
PsCam033750_19293_1643		I	81	2	402928737	X						X
PsCam034962_20288_433		I	81	2	402012730	X
PsCam036388_21529_1054		I	81	2	402033538	X
PsCam037150_22254_1988		I	81	2	402102895	X
PsCam045251_28952_1106		I	81	2	405378276
PsCam056516_37325_3886		I	81	2	403318019
PsCam059786_39872_166		I	81	2	403503390
PsCam001999_1627_289		I	81.4	2	405874112	X
PsCam006876_5119_1237		I	81.4	2	405928384	X
PsCam010737_7221_2026		I	81.4	2	405555278	X
PsCam010953_7408_1969		I	81.4	2	402078389	X
PsCam021210_11900_1186		I	81.4	2	404646085	X
PsCam043921_27879_442		I	81.4	2	403635696	X
PsCam047120_30275_481		I	81.4	2	404642656	X
PsCam050219_32814_1066		I	81.4	2	402200307
Ps100218		I	81.4745	-	-	X	X	X		X
Ps130328		I	81.5176	-	-	X	X	X		X
PsCam034040_19525_175		I	81.7	2	406393645	X
PsCam052570_34839_205		I	81.7	2	406160271	X
PsCam053693_35519_154		I	81.7	2	405876197
PsCam054683_36032_145		I	81.7	2	406148594	X
PsCam025539_14636_1697		I	82.05	7	120342871
PsCam038890_23887_520		I	82.05	-	-
PsCam009856_6611_651		I	82.2	2	406598843
PsCam006661_4944_1672		I	82.4	2	406555434	X
PsCam037231_22329_2623		I	82.4	2	406533524	X
PsCam048907_31560_3783		I	82.4	2	406928769
PsCam051073_33614_391		I	82.4	2	406958207	X
PsCam052659_34903_421		I	82.4	2	406798255
PsCam057507_38094_565		I	82.4	2	408060011	X
PsCam057940_38469_1027		I	82.4	2	403625951
PsCam059320_39515_2595		I	82.4	2	407904452	X
PsCam039469_24399_913		I	82.6	2	407836023
PsCam005330_4044_627		I	82.7	2	408279918	X
PsCam031770_18588_607		I	82.7	2	408368538
PsCam046181_29690_1812		I	82.7	2	408288857	X
PsCam050808_33369_647		I	82.7	2	408819843	X
Ps128477		I	83.0892	-	-	X	X	X		X	X
PsCam031033_18302_4320		I	83.1	2	409401282	X
PsCam037746_22815_1195		I	83.1	2	409730788	X	X	X		X
PsCam038348_23386_1058		I	83.1	2	409287957
PsCam043223_27248_545		I	83.1	2	409150200
PsCam045028_28759_2059		I	83.1	2	408871723	X	X	X		X	X	X
PsCam050363_32950_3325		I	83.1	2	409504536
Ps001099		I	83.5	-	-
PsC8865p668		I	83.5	2	408487666
PsC9266p386		I	83.5	2	407030837
AF016458-181		I	83.5	-	-		X
subt		I	83.5	-	-
Ps163454		I	83.6667	-	-	X	X	X		X	X
PsCam004965_3759_671		I	84	2	409914983
PsCam030241_17951_1896		I	84	2	410086693
PsCam045751_29371_2948		I	84	2	409887070
PsCam047986_30773_235		I	84	2	409813148
PsCam049764_32384_3938		I	84	2	409803359
PsC13216p577		I	84.1	2	402489026
PsC6867p203		I	84.1	2	401023620
PsCam001766_1451_596		I	84.3	2	410241890	X
PsCam042662_26712_871		I	84.3	2	410200645	X	X	X		X	X	X
PsCam060131_40118_1237		I	84.3	2	410272311	X
PsCam001046_892_685		I	84.6	2	411423021
PsCam008069_5802_162		I	84.6	2	411665672	X
PsCam017345_10753_337		I	84.6	2	411649912
PsCam038510_23535_521		I	84.6	2	411207602	X
PsCam042873_26912_833		I	84.6	2	411508610
PsCam008060_5797_482		I	84.9	2	412638938
PsCam016599_10361_201		I	84.9	2	412539575
PsCam044258_28161_2584		I	84.9	2	412538838
PsCam005434_4115_577		I	85.2	2	411681539	X
PsCam018473_11145_276		I	85.2	2	411784316	X
PsCam020414_11526_331		I	85.2	2	411679431	X
PsCam044683_28489_815		I	85.2	2	412004052	X
PsCam056628_37408_657		I	85.2	2	411676286	X
PsCam002050_1670_86		I	85.4	2	412683721	X
PsCam006095_4549_106		I	85.4	2	412214089	X
PsCam006171_4603_97		I	85.4	2	412501342
PsCam009857_6612_754		I	85.4	2	412210630
PsCam023334_13180_1532		I	85.4	2	412271548	X
PsCam037580_22658_144		I	85.4	2	413060097
PsCam042180_26281_2485		I	85.4	2	412783134
PsCam049876_32490_1287		I	85.4	2	412261588	X
eSSR488-364		I	85.4	-	-
AA258		I	85.5	-	-
Af		I	85.6	-	-		X	X		X
PsCam034502_19887_760		I	86.1	2	412802050	X
PsCam036570_21704_1345		I	86.1	2	412805775	X
PsCam047748_30645_563		I	86.2	2	413238461
PsCam048285_31027_301		I	86.2	2	413974805	X
PsC16132p212		I	86.4	2	417495557
PsCam025559_14651_1169		I	86.5	2	414090616	X						X
PsCam000001_1_322		I	86.8	2	414566972	X
PsCam003933_2998_384		I	86.8	2	414439624	X
PsCam021594_12147_568		I	86.8	2	414495243
PsCam046354_29824_72		I	86.8	2	413468546
PsCam048904_31557_2930		I	86.8	2	413325808	X
PsCam054811_36114_4084		I	86.8	2	414446799	X
Ps107078		I	86.85	-	-	X	X				X	X
PsCam005297_4017_1128		I	87.2	2	414774844	X
PsCam037285_22381_340		I	87.2	1	274567373	X
Ps102706		I	87.3026	-	-	X	X					X
PsCam001456_1215_2639		I	87.7	2	415490520
PsCam001801_1477_146		I	87.7	2	415486382	X
PsCam008791_6092_355		I	87.7	2	414669679
PsCam010932_7388_1353		I	87.7	2	417713800	X
PsCam017128_10645_453		I	87.7	2	414958660	X
PsCam026861_15597_463		I	87.7	2	415204176	X
PsCam027673_16261_209		I	87.7	2	414890778
PsCam033768_19308_2722		I	87.7	-	-
PsCam037250_22347_1943		I	87.7	2	415595329	X
PsCam037683_22755_878		I	87.7	2	415611017	X
PsCam043447_27454_696		I	87.7	2	416869407	X
PsCam048168_30914_1011		I	87.7	2	415185112	X
PsCam049230_31869_1013		I	87.7	2	414799444
PsCam050201_32796_1157		I	87.7	2	415203024	X
PsCam056232_37089_245		I	87.7	2	415580342
PsCam059550_39706_4385		I	87.7	2	415012952
PsCam023071_12971_391		I	87.8	2	416146426	X
Ps130309		I	87.827	-	-	X	X					X
PsCam033980_19473_242		I	87.9	2	416626500	X
PsCam039189_24157_767		I	87.9	2	416381474
PsCam035495_20677_899		I	87.95	2	416810723
PsCam004478_3362_283		I	88	2	417046459	X
PsCam013007_8795_7904		I	88	2	417171069
PsCam020915_11679_2974		I	88	2	417488220	X
PsCam034544_19928_3029		I	88	2	417051357	X
PsCam037581_22659_690		I	88	2	417381382	X
PsCam037596_22672_990		I	88	2	417885842	X
PsCam047708_30622_340		I	88	2	417596746
PsCam048460_31191_1972		I	88	2	416674871
PsCam049598_32224_943		I	88	2	417216172
PsCam004768_3592_1331		I	88.2	2	418741670
PsCam005033_3817_61		I	88.2	2	418419149	X
PsCam006724_4998_3119		I	88.2	2	417984019	X						X
PsCam027153_15841_364		I	88.2	2	418472257	X		X
PsCam037137_22241_1852		I	88.2	2	418284595	X
PsCam037767_22835_1529		I	88.2	2	418867305
PsCam038088_23139_184		I	88.2	2	418545109	X
PsCam038877_23875_189		I	88.2	2	418548107
PsCam042649_26700_505		I	88.2	2	418863760
PsCam042815_26857_431		I	88.2	2	418455289	X
PsCam044296_28194_227		I	88.2	2	418345547	X
PsCam044975_28714_6401		I	88.2	2	416063008
PsCam049860_32475_1564		I	88.2	2	418338738	X
Ps000823		I	88.2	2	418083669
Ps132891		I	88.4813	-	-	X	X	X			X	X
PsCam043663_27653_486		I	88.7	2	419037220
PsCam024866_14152_261		I	88.9	2	419583506	X
PsCam037259_22356_1396		I	88.9	2	419062862	X
PsCam038160_23209_1502		I	88.9	2	419531282
PsCam044057_27989_302		I	88.9	2	419145607
PsCam045167_28884_1726		I	88.9	2	420331121
PsCam045496_29161_991		I	88.9	2	419145167
TNE05H21		I	88.9	-	-
PsCam001217_1027_770		I	89.1	2	419922497	X
PsCam011366_7739_322		I	89.1	2	420163967	X
PsCam038113_23162_1036		I	89.1	2	419501327	X
PsCam044835_28587_1878		I	89.1	2	419557580	X		X
PsCam044855_28602_1561		I	89.1	2	419560368	X
PsCam059295_39494_4455		I	89.1	2	420162792	X
Ps101228		I	89.3048	-	-	X	X				X
Ps158576		I	89.3639	-	-	X	X					X
PsCam035316_20506_2839		I	89.4	2	420461966	X
PsCam043023_27057_4239		I	89.4	2	420338429
Ps001078		I	89.4	2	422817741
Ps144637		I	89.6161	-	-	X	X				X	X
SGR		I	89.7	-	-
PsCam002005_1630_776		I	89.9	2	421278540	X						X
PsCam034659_20030_1520		I	89.9	2	421367979	X
PsCam035496_20678_3576		I	89.9	-	-	X
PsCam036024_21176_3407		I	89.9	2	422593661
Ps000827		I	89.9	-	-
Ps000833		I	89.9	2	422007597
Ps159436		I	90.1912	-	-	X	X				X	X
Ps138574		I	90.207	-	-	X	X		X	X	X
Ps126996		I	90.2424	-	-	X	X		X	X	X
PsCam000400_351_2330		I	90.4	2	422207077	X
PsCam000507_444_666		I	90.4	-	-	X
PsCam009649_6445_1267		I	90.4	2	425342470
PsCam020906_11671_747		I	90.4	2	421508039
PsCam021135_11849_54		I	90.4	2	421453141
PsCam029284_17460_795		I	90.4	2	421393925
PsCam029322_17484_573		I	90.4	2	424013921	X		X	X	X	X
PsCam030684_18116_166		I	90.4	2	422009891	X
PsCam034428_19820_2836		I	90.4	2	422519400
PsCam035622_20797_2378		I	90.4	2	424302400
PsCam036314_21460_1605		I	90.4	2	421079840
PsCam036881_21996_1096		I	90.4	2	420364865
PsCam037715_22786_1723		I	90.4	2	423742051
PsCam042853_26893_1701		I	90.4	2	421587596	X
PsCam042972_27009_1292		I	90.4	2	423046181	X
PsCam044362_28250_897		I	90.4	2	422817484	X
PsCam044982_28721_475		I	90.4	2	421730747
PsCam045585_29238_3514		I	90.4	2	422944942	X
PsCam045942_29514_1507		I	90.4	2	425230587	X
PsCam046309_29788_2003		I	90.4	2	422716019	X
PsCam050148_32750_647		I	90.4	2	422491307	X
PsCam050435_33015_2570		I	90.4	2	422296869	X
PsCam051780_34233_92		I	90.4	2	422792157	X
PsCam054743_36057_107		I	90.4	2	423069953	X
PsCam056019_36905_1595		I	90.4	2	421436436	X
PsCam057632_38206_819		I	90.4	2	423378065	X
PsCam058208_38698_589		I	90.4	-	-
PsCam059288_39488_33		I	90.4	2	424267641
PsCam059944_39976_351		I	90.4	2	421647811	X
Ps000844		I	90.4	2	421648761
PsC11401p159		I	90.4	2	424037166
PsC15861p92		I	90.4	2	422817163
PsC20787p97		I	90.4	2	424351089
PsC9390p215		I	90.4	2	424938921
PsCam036520_21657_2202		I	90.6	2	422648034	X
PsCam017346_10754_1936		I	90.8	2	423075970	X
PsCam035784_20951_90		I	90.8	2	423215391	X
PsCam027327_15984_323		I	91	2	423745111
PsCam029232_17415_2599		I	91	2	423220334	X
PsCam048649_31346_720		I	91	-	-	X
Ps000858		I	91	2	423995222
PsCam008864_6120_122		I	91.2	2	424537173
PsCam010630_7152_774		I	91.2	2	424531643
PsCam010833_7306_258		I	91.2	2	424557105
PsCam040471_25213_513		I	91.2	2	424868224
PsCam049025_31670_2537		I	91.2	2	424230605	X
PsCam036601_21734_1146		I	91.3	2	424992150	X
PsCam043261_27281_957		I	91.3	2	424697967	X
PsCam049440_32076_777		I	91.3	2	424707361	X
PsCam043677_27666_972		I	91.4	2	424239879
PsCam050221_32816_1071		I	91.4	2	424911836	X
PsCam050857_33416_91		I	91.4	2	425167299	X
PsCam005449_4124_760		I	91.5	2	424996471	X
PsCam010051_6751_746		I	91.5	2	424873320
PsCam035380_20568_2974		I	91.5	2	424943191	X
PsCam035570_20747_1256		I	91.6	2	425178394	X
PsCam037232_22330_1504		I	91.7	-	-	X
PsCam048058_30814_946		I	91.8	2	425179993	X
PsCam054378_35900_101		I	91.8	2	427407003
Ps000855		I	91.8	2	423823561		X	X
PsCam001225_1033_1570		I	91.9	2	425289679	X
PsCam042585_26638_1342		I	92.2	-	-	X
PsCam037472_22553_708		I	92.5	2	424059129	X	X	X	X		X	X
PsCam001263_1062_3476		I	92.6	2	425816029	X
PsCam045166_28883_253		I	92.7	-	-
PsCam036316_21462_463		I	92.8	2	426258190	X
PsCam042293_26377_1050		I	92.8	2	426340347	X
Ps159755		I	92.8512	-	-	X	X			X	X
Ps145188		I	92.9215	-	-	X	X	X			X
Ps110240		I	92.9449	-	-	X	X		X	X	X
Ps152554		I	92.9566	-	-	X	X	X			X
Ps104823		I	93.179	-	-	X	X		X	X	X
Ps162701		I	93.2	-	-	X	X		X	X		X
Ps162581		I	93.2	-	-	X	X		X	X	X	X
Ps137195		I	93.2	-	-	X	X				X
Ps106146		I	93.2	-	-	X	X
PsCam016941_10530_762		I	93.2	2	425636060	X
PsCam042284_26368_707		I	93.2	2	427410060	X
PsCam044004_27944_4666		I	93.2	2	426489099	X
PsCam048447_31179_386		I	93.2	2	427351397
PsCam048966_31615_1902		I	93.2	2	426799994
PsCam049343_31980_654		I	93.2	2	425724506	X
PsCam056740_37491_1124		I	93.2	2	426441034	X
Ps000910		I	93.2	2	425009330
Ps000971		I	93.2	-	-
Ps001005		I	93.2	2	426476460
BI1P14_377	Ps900014	I	93.2	-	-		X
Ps119250		II	0	-	-	X	X		X		X
Ps152737		II	0	-	-	X	X		X		X
Ps139002		II	0	-	-		X
Ps111252		II	0	-	-	X	X		X
Ps160979		II	0	-	-	X	X		X
Ps124918		II	0	-	-	X	X		X
Ps146710		II	0	-	-	X	X		X		X
Ps133509		II	0	-	-	X	X	X			X
Ps160816		II	0	-	-	X	X	X	X		X
PsCam046130_29653_1068		II	0	6	413483	X
PsCam036463_21603_4264		II	0.2	6	1076607	X
PsCam025156_14354_522		II	0.3	6	266248
PsCam034336_19735_106		II	0.3	6	434447
PsCam051548_34030_904		II	0.8	6	1071832	X
PsCam057814_38360_562		II	0.8	6	774150
Ps161697		II	0.886637	-	-	X	X	X			X
PsCam056403_37230_1895		II	1	6	2030253	X
PsCam051385_33888_1218		II	1.1	6	3412285	X
Ps150008		II	1.18414	-	-	X	X				X
PsCam014769_9916_73		II	1.3	-	-
PsCam020856_11633_2276		II	1.3	6	2730896	X
Ps159374		II	1.30235	-	-	X	X				X
Ps120017		II	1.32642	-	-	X	X
Ps103650		II	1.35721	-	-	X	X				X
PsCam000458_400_3534		II	1.4	6	3661775	X
PsCam000715_623_752		II	1.4	6	3699188	X
PsCam006619_4908_2738		II	1.4	6	2788095	X
PsCam006812_5072_621		II	1.4	6	2818504	X
PsCam035261_20456_8104		II	1.4	6	3639247	X
PsCam039796_24665_139		II	1.4	6	3744619	X
PsCam042593_26646_248		II	1.4	6	3737717	X
PsCam049810_32426_559		II	1.4	6	2805505	X
Ps144810		II	1.5804	-	-	X	X
Ps162975		II	1.58469	-	-	X	X	X			X
Ps138602		II	1.59549	-	-	X	X		X		X
PsCam038262_23303_607		II	1.6	6	3908056	X
Ps106996		II	1.79625	-	-	X					X
PsCam048223_30968_1219		II	1.9	6	5777421	X
PsCam056438_37259_1274		II	1.9	6	5893886	X
Ps103435		II	1.98225	-	-	X	X		X		X
Ps136186		II	2.1398	-	-	X	X	X	X
PsCam050863_33421_227		II	2.2	6	7064262	X	X	X	X
Ps141890		II	2.22587	-	-	X	X	X
PsCam050583_33157_683		II	2.3	6	7065360	X
PsCam045965_29533_2300		II	2.5	6	6860344	X
PsCam050636_33207_1103		II	2.5	6	6910339	X
PsCam001889_1542_1317		II	2.6	6	6257803	X
PsCam005624_4245_1053		II	2.6	6	6007272	X
PsCam007539_5518_678		II	2.6	6	6717424	X
PsCam009790_6563_297		II	2.6	6	6920217	X
PsCam025630_14709_261		II	2.6	6	6794563	X
PsCam038141_23190_1422		II	2.6	4	392878447	X
PsCam044060_27992_508		II	2.6	6	6042203	X
Ps000118		II	2.6	1	293085499
PsCam001522_1264_2218		II	2.9	6	4486955	X
PsCam009681_6471_2303		II	2.9	6	6666194	X
PsCam011493_7834_36		II	2.9	6	4795108
PsCam026584_15386_591		II	2.9	6	4823394
PsCam037514_22594_562		II	2.9	6	5235854	X
PsCam044891_28634_2891		II	2.9	6	6635835	X
PsCam045307_28997_1945		II	2.9	6	5473500	X
PsCam045790_29398_1746		II	2.9	6	4740723
PsCam046161_29678_679		II	2.9	-	-	X
PsCam050794_33356_457		II	2.9	6	26405174	X
PsCam050797_33359_80		II	2.9	6	7494792	X
PsCam051354_33860_1275		II	2.9	6	4824436	X
PsCam051554_34035_677		II	2.9	6	5262908	X
PsCam052149_34531_162		II	2.9	6	26451119	X
PsCam053657_35497_2022		II	2.9	6	4597865	X
PsCam059018_39303_187		II	2.9	6	4853992	X
Ps000653		II	2.9	6	4741117
Ps001018		II	2.9	-	-
Ps001625		II	2.9	6	4825204
PsCam002979_2344_187		II	3.2	6	7605895
PsCam003003_2359_128		II	3.2	6	7604908	X
PsCam012405_8429_253		II	3.2	6	7605259	X
Ps121979		II	3.24925	-	-	X	X
PsCam016979_10555_465		II	3.4	6	7368313	X
PsCam030762_18141_97		II	3.4	6	7289555	X
PsCam037955_23008_569		II	3.4	6	7768839	X
PsCam038170_23219_554		II	3.4	6	5259196	X
PsCam038527_23552_1054		II	3.4	6	7842072	X
PsCam050114_32719_834		II	3.4	6	7922919	X
PsCam050325_32915_2429		II	3.4	6	7711386	X
PsCam051255_33776_235		II	3.4	6	7744149	X
eSSR182-305		II	3.4	-	-		X
PsCam037438_22520_132		II	3.6	6	7186934	X
PsCam037538_22617_259		II	3.7	6	8254612	X
PsCam051313_33825_1471		II	3.7	6	8389832	X
PsCam012838_8644_3412		II	3.9	-	-
PsCam026983_15696_2302		II	4	-	-	X
PsCam036927_22039_1061		II	4	6	8226848	X
PsCam045487_29152_2042		II	4	6	8265002	X	X				X
PsCam049868_32483_1204		II	4	6	8170176	X						X
Ps108355		II	4.43437	-	-	X	X	X			X	X
PsCam037114_22221_423		II	4.5	-	-	X
PsCam037687_22759_1955		II	4.5	6	8905657	X
PsCam038272_23313_1595		II	4.5	6	8604099	X
PsCam040016_24834_647		II	4.5	6	8949185	X
PsCam051164_33693_863		II	4.5	6	8713011	X
PsCam006029_4507_363		II	4.7	6	9354931
PsCam034432_19824_983		II	4.7	6	8749885	X
PsCam048839_31492_2151		II	4.7	6	8657365	X
Ps000028		II	4.7	-	-
Ps000039		II	4.7	-	-
Ps000201		II	4.7	6	8263175		X
Ps000316		II	4.7	-	-
Ps001058		II	4.7	6	7922130
Ps001573		II	4.7	-	-
PsCam000678_590_1150		II	4.8	6	9253708	X
PsCam000204_179_779		II	5	6	8789914	X
PsCam019548_11401_368		II	5.2	6	10524755	X
PsCam023358_13200_2416		II	5.2	6	10519814	X
Ps160828		II	5.24988	-	-	X	X	X			X
PsCam018861_11257_540		II	5.3	6	8868665	X
PsCam035004_20309_552		II	5.3	6	10643042	X
PsCam042850_26891_2607		II	5.3	6	9316651	X
PsCam043133_27162_1090		II	5.3	-	-	X
PsCam050796_33358_1559		II	5.3	6	10838176	X
PsCam010076_6768_359		II	5.4	6	10847826	X
PsCam034147_19621_165		II	5.4	6	9051297	X
PsCam036629_21762_695		II	5.4	6	10868461	X
PsCam039840_24699_274		II	5.4	6	11543965	X
PsCam049415_32051_298		II	5.4	6	9164491	X
PsCam010975_7427_2191		II	5.5	6	10635272	X
PsCam042697_26746_1403		II	5.5	-	-
Ps109377		II	5.57484	-	-		X	X
Ps130087		II	5.64872	-	-		X	X			X	X
Ps162403		II	5.66142	-	-	X	X	X			X
PsCam038357_23395_773		II	5.7	6	10580263
PsCam010223_6875_292		II	5.8	6	11628375	X
PsCam025575_14664_1934		II	5.8	6	11085064	X
PsCam042513_26569_1041		II	5.8	6	11099002	X
[truncated: 14,649 more rows]

## Sheet: Pea-Aphanomyces_Collection
Pea-Aphanomyces collection
		Marker	PsCam048914_31566_1690	PsCam042343_26415_2153	PsCam024787_14085_1428	PsCam016921_10518_200	Ps103528	PsCam050667_33238_1769	PsCam049950_32561_344	PsCam011281_7672_645	PsCam041226_25766_356	Ps102378	PsCam004787_3611_167	PsCam036172_21320_1822	PsCam053957_35679_340	PsCam052189_34560_416	PsCam044934_28676_4889	PsCam042773_26817_1621	PsCam042410_26474_1168	PsCam035314_20504_460	PsCam052691_34923_355	PsCam021720_12213_534	PsCam018479_11151_100	Ps141903	PsCam001276_1071_1222	PsCam017274_10719_335	PsCam012665_8568_222	PsCam004613_3461_1286	PsCam049862_32477_1350	PsCam049920_32532_897	PsCam026911_15638_150	PsCam018405_11124_220	PsCam014316_9749_164	PsCam044840_28591_4158	PsCam034405_19798_553	PsCam025257_14427_2316	PsCam014583_9847_997	PsCam000629_547_6809	PsCam042966_27003_800	PsCam039215_24180_507	PsCam012743_8604_3287	PsCam049560_32187_2924	PsCam042135_26245_3402	PsCam035677_20851_182	PsCam025211_14393_3081	PsCam014211_9692_1189	PsCam060089_40083_2981	Ps102192	PsCam013181_8933_1122
		Linkage group	I	I	I	I	I	I	I	I	I	I	I	I	I	I	I	I	I	I	I	I	I	I	I	I	I	I	I	I	I	I	I	I	I	I	I	I	I	I	I	I	I	I	I	I	I	I	I
		Position (DORA genetic map)	0	0.3	0.3	0.3	0.506344	0.6	0.6	0.6	0.6	0.636036	0.7	0.8	0.8	0.8	0.8	0.8	0.8	0.8	1.2	1.2	1.9	1.96216	2.1	2.2	2.2	2.2	2.2	2.3	2.3	2.3	2.3	2.5	2.9	2.9	2.9	2.9	3	3.1	3.1	3.4	3.4	3.4	3.4	3.4	3.4	4.20593	4.4
Origin	Line Code	Common name Allele	T/C	A/G	T/C	A/G	A/C	A/G	T/C	T/C	T/C	C/T	T/C	A/G	T/C	T/G	A/G	T/G	A/G	T/C	A/G	T/G	T/C	A/G	T/C	A/G	A/G	A/G	A/G	A/C	T/C	A/C	T/C	T/C	T/C	T/C	A/C	T/C	A/G	T/C	T/C	T/C	T/C	A/G	A/G	T/G	T/C	C/T	A/C
Selected lines from GSP breeding programs	A009	AeD9904-7	CC	AA	TT	AA	CC	GG	CC	TT	CC	CC	CC	GG	TT	GG	AA	GG	AA	TT	AA	TT	TT	AA	CC	GG	GG	AA	GG	AA	TT	AA	TT	TT	TT	TT	CC	CC	GG	TT	CC	TT	CC	GG	AA	GG	TT	CC	AA
	A010	AeB9703730	CC	AA	TT	AA	AA	GG	TT	TT	CC	CC	TT	AA	TT	GG	AA	TT	AA	CC	AA	GG	CC	AA	TT	AA	GG	AA	GG	CC	TT	AA	CC	TT	CC	TT	CC	CC	GG	TT	TT	TT	TT	GG	AA	GG	CC	CC	AA
	A015	AeA95-299.M.32.1	CC	AA	TT	AA	AA	AA	CC	TT	CC	CC	CC	GG	TT	GG	AA	GG	AA	TT	AA	TT	TT	AA	CC	GG	GG	AA	GG	AA	TT	AA	TT	TT	TT	TT	AA	TT	GG	TT	CC	CC	TT	GG	AA	TT	TT	TT	AA
	A016	AeA95-304.M.4.4.5	CC	AA	TT	AA	AA	AA	CC	TT	CC	CC	CC	GG	TT	GG	AA	GG	AA	TT	AA	TT	TT	AA	CC	GG	GG	AA	GG	AA	TT	AA	TT	TT	TT	TT	AA	TT	GG	TT	CC	CC	TT	GG	AA	GG	TT	CC	AA
	A017	AeA95-306.NZ.13.2	CC	AA	TT	AA	AA	GG	TT	TT	CC	CC	TT	AA	TT	GG	AA	TT	AA	CC	AA	GG	CC	AA	TT	AA	GG	AA	GG	CC	TT	AA	CC	TT	CC	TT	CC	CC	GG	TT	TT	TT	TT	GG	AA	GG	CC	CC	AA
	A018	AeA95-315.M.43.5	CC	AA	TT	AA	CC	GG	CC	TT	CC	CC	CC	AG	TT	GG	AA	GG	AA	TT	AA	TT	TT	AA	CC	GG	GG	AA	GG	AA	TT	AA	TT	TT	TT	TT	CC	CC	GG	TT	CC	TT	CC	GG	AA	GG	TT	CC	AA
	A019	AeA95-317.M.71.2	CC	AA	TT	AA	CC	GG	CC	TT	CC	CC	CC	GG	TT	GG	AA	GG	AA	TT	AA	TT	TT	AA	CC	GG	GG	AA	GG	AA	TT	AA	TT	TT	TT	TT	CC	CC	GG	TT	CC	TT	CC	GG	AA	GG	TT	CC	AA
	A020	AeA95-320.M71.2	CC	AA	TT	AA	CC	GG	CC	TT	CC	CC	CC	GG	TT	GG	AA	GG	AA	TT	AA	TT	TT	AA	CC	GG	GG	AA	GG	AA	TT	AA	TT	TT	TT	TT	CC	CC	GG	TT	CC	TT	CC	GG	AA	GG	TT	CC	AA
	A021	AeA95-321.M.33.3	CC	AA	TT	AA	CC	GG	CC	TT	CC	CC	CC	GG	TT	GG	AA	GG	AA	TT	AA	TT	TT	AA	CC	GG	GG	AA	GG	AA	TT	AA	TT	TT	TT	TT	CC	CC	GG	TT	CC	TT	CC	GG	AA	GG	TT	CC	AA
	A022	AeA95-325.M.34.1	CC	AA	TT	AA	CC	GG	CC	TT	CC	CC	CC	GG	TT	GG	AA	GG	AA	TT	AA	TT	TT	AA	CC	GG	GG	AA	GG	AA	TT	AA	TT	TT	TT	TT	CC	CC	GG	TT	CC	TT	CC	GG	AA	GG	TT	CC	AA
	A023	AeA95-326.M.7.1.1	CC	AA	TT	AA	CC	GG	CC	TT	CC	CC	CC	GA	TT	GG	AA	GG	AA	TT	AA	TT	TT	AA	CC	GG	GG	AA	GG	AA	TT	AA	TT	TT	TT	TT	CC	CC	GG	TT	CC	TT	CC	GG	AA	GG	TT	CC	AA
	A024	AeA95-327.M.24.7	CC	AA	TT	AA	CC	GG	CC	TT	CC	CC	CC	GG	TT	GG	AA	GG	AA	TT	AA	TT	TT	AA	CC	GG	GG	AA	GG	AA	TT	AA	TT	TT	TT	TT	CC	CC	GG	TT	CC	TT	CC	GG	AA	GG	TT	CC	AA
	A025	AeA95-335.M.51.3	CC	AA	TT	AA	AA	AA	CC	TT	CC	CC	CC	GG	TT	GG	AA	GG	AA	TT	AA	TT	TT	AA	CC	GG	GG	AA	GG	AA	TT	AA	TT	TT	TT	TT	AA	TT	GG	TT	CC	CC	TT	GG	AA	TT	TT	TT	AA
	A026	AeA95-343.M.61.5	CC	AA	TT	AA	AA	AA	CC	TT	CC	CC	CC	GG	TT	GG	AA	GG	AA	TT	AA	TT	TT	AA	CC	GG	GG	AA	GG	AA	TT	AA	TT	TT	TT	TT	AA	TT	GG	TT	CC	CC	TT	GG	AA	TT	TT	TT	AA
	A027	AeA95-359.2002.1.4	CC	GG	TT	GG	CC	GG	TT	CC	TT	TT	TT	AA	CC	GG	AA	TT	GG	CC	GG	TT	TT	GG	CC	AA	GG	AA	AA	CC	TT	AA	CC	CC	TT	TT	AA	TT	GG	TT	CC	CC	TT	GG	AA	TT	TT	TT	AA
	A028	AeA95-376.M.33.1	CC	AA	CC	AA	CC	AA	CC	TT	TT	TT	TT	GG	TT	GG	AA	GG	GG	TT	AA	GG	CC	GG	CC	GG	AA	AA	AA	CC	TT	CC	TT	TT	CC	TT	CC	CC	GG	TT	CC	TT	CC	GG	AA	GG	TT	CC	CC
	A029	AeB97-709.11.1	CC	AA	TT	AA	CC	GG	CC	TT	CC	CC	CC	AG	TT	GG	AA	GG	AA	TT	AA	TT	TT	AA	CC	GG	GG	AA	GG	AA	TT	AA	TT	TT	TT	TT	CC	CC	GG	TT	CC	TT	CC	GG	AA	GG	TT	CC	AA
	A030	AeB97-710.10.5	CC	AA	TT	AA	CC	GG	CC	TT	CC	CC	CC	GG	TT	GG	AA	GG	AA	TT	AA	TT	TT	AA	CC	GG	GG	AA	GG	AA	TT	AA	TT	TT	TT	TT	CC	CC	GG	TT	CC	TT	CC	GG	AA	GG	TT	CC	AA
	A031	AeB97-712.11.1	CC	AA	TT	AA	CC	GG	CC	TT	CC	CC	CC	GG	TT	GG	AA	GG	AA	TT	AA	TT	TT	AA	CC	GG	GG	AA	GG	AA	TT	AA	TT	TT	TT	TT	CC	CC	GG	TT	CC	TT	CC	GG	AA	GG	TT	CC	AA
	A032	AeB97-722.14.1	CC	AA	TT	AA	CC	GG	CC	TT	CC	CC	CC	GG	TT	GG	AA	GG	AA	TT	AA	TT	TT	AA	CC	GG	GG	AA	GG	AA	TT	AA	TT	TT	TT	TT	CC	CC	GG	TT	CC	TT	CC	GG	AA	GG	TT	CC	AA
	A033	AeB97-723.3.2	CC	AA	TT	AA	AA	AA	CC	CC	CC	CC	CC	GG	TT	GG	GG	GG	GG	TT	AA	TT	TT	AA	CC	GG	GG	AA	GG	AA	TT	AA	TT	TT	TT	TT	CC	CC	GG	TT	CC	TT	CC	GG	AA	GG	TT	CC	AA
	A034	AeB97-724.2.3	CC	AA	TT	AA	AA	AA	CC	CC	CC	CC	CC	GG	TT	GG	GG	GG	GG	TT	AA	TT	TT	AA	CC	GG	GG	AA	GG	AA	TT	AA	TT	TT	TT	TT	CC	CC	GG	TT	CC	TT	CC	GG	AA	GG	TT	CC	AA
	A035	AeB97-725.11.2	CC	AA	TT	AA	AA	AA	CC	CC	CC	CC	CC	GG	TT	GG	GG	GG	GG	TT	AA	TT	TT	AA	CC	GG	GG	AA	GG	AA	TT	AA	TT	TT	TT	TT	CC	CC	GG	TT	CC	TT	CC	GG	AA	GG	TT	CC	AA
	A036	AeB97-729.2.2	CC	AA	TT	AA	CC	GG	CC	TT	CC	CC	CC	GG	TT	GG	AA	GG	AA	TT	AA	TT	TT	AA	CC	GG	GG	AA	GG	AA	TT	AA	TT	TT	TT	TT	CC	CC	GG	TT	CC	TT	CC	GG	AA	GG	TT	CC	AA
	A037	AeB97-730.10.2	CC	AA	TT	AA	AA	GG	TT	TT	CC	CC	TT	AA	TT	GG	AA	TT	AA	CC	AA	GG	CC	AA	TT	AA	GG	AA	GG	CC	TT	AA	CC	TT	CC	TT	CC	CC	GG	TT	TT	TT	TT	GG	AA	GG	CC	CC	AA
	A038	AeB97-736.3.10	TT	AA	TT	GG	CC	AA	CC	TT	TT	TT	CC	GG	TT	GG	AA	GG	GG	TT	GG	TT	TT	GG	CC	AA	GG	AA	AA	CC	TT	AA	CC	CC	TT	TT	AA	TT	GG	TT	CC	CC	TT	GG	AA	TT	TT	TT	AA
	A039	AeB97-738.2.3	CC	AA	TT	AA	AA	GG	TT	TT	CC	CC	TT	AA	TT	GG	AA	TT	AA	CC	AA	GG	CC	AA	TT	AA	GG	AA	GG	CC	TT	AA	CC	TT	CC	TT	CC	CC	GG	TT	TT	TT	TT	GG	AA	GG	CC	CC	AA
	A040	AeB97-739.15.2	CC	AA	TT	AA	AA	GG	TT	TT	CC	CC	TT	AA	TT	GG	AA	TT	AA	CC	AA	GG	CC	AA	TT	AA	GG	AA	GG	CC	TT	AA	CC	TT	CC	TT	CC	CC	GG	TT	TT	TT	TT	GG	AA	GG	CC	CC	AA
	A041	AeB97-740.11.1	CC	AA	TT	AA	AA	GG	TT	TT	CC	CC	TT	AA	TT	GG	AA	TT	AA	CC	AA	GG	CC	AA	TT	AA	GG	AA	GG	CC	TT	AA	CC	TT	CC	TT	CC	CC	GG	TT	TT	TT	TT	GG	AA	GG	CC	CC	AA
	A042	AeB97-741.9.6	CC	AA	TT	AA	AA	GG	TT	TT	CC	CC	TT	AA	TT	GG	AA	TT	AA	CC	AA	GG	CC	AA	TT	AA	GG	AA	GG	CC	TT	AA	CC	TT	CC	TT	CC	CC	GG	TT	TT	TT	TT	GG	AA	GG	CC	CC	AA
	A043	AeB97-745.2.1	TT	AA	TT	GG	CC	AA	CC	TT	TT	TT	CC	GG	TT	GG	AA	GG	GG	TT	GG	TT	TT	GG	CC	AA	GG	AA	AA	CC	TT	AA	CC	CC	TT	TT	AA	TT	GG	TT	CC	CC	TT	GG	AA	TT	TT	TT	AA
	A044	AeB97-747.3.7	TT	AA	TT	GG	CC	AA	CC	TT	TT	TT	CC	GG	TT	GG	AA	GG	GG	TT	GG	TT	TT	GG	CC	AA	GG	AA	AA	CC	TT	AA	CC	CC	TT	TT	AA	TT	GG	TT	CC	CC	TT	GG	AA	TT	TT	TT	AA
	A045	AeD99QU-04-3p-7-1	CC	AA	TT	AA	CC	GG	CC	TT	CC	CC	CC	GG	TT	GG	AA	GG	AA	TT	AA	TT	TT	AA	CC	GG	GG	AA	GG	AA	TT	AA	TT	TT	TT	TT	CC	CC	GG	TT	CC	TT	CC	GG	AA	GG	TT	CC	AA
	A046	AeD99QU-04-3sp-9-2	CC	AA	TT	AA	CC	GG	CC	TT	CC	CC	CC	GG	TT	GG	AA	GG	AA	TT	AA	TT	TT	AA	CC	GG	GG	AA	GG	AA	TT	AA	TT	TT	TT	TT	CC	CC	GG	TT	CC	TT	CC	GG	AA	GG	TT	CC	AA
	A047	AeD99QU-04-4-6-1	CC	AA	TT	AA	CC	GG	CC	TT	CC	CC	CC	GG	TT	GG	AA	GG	AA	TT	AA	TT	TT	AA	CC	GG	GG	AA	GG	AA	TT	AA	TT	TT	TT	TT	CC	CC	GG	TT	CC	TT	CC	GG	AA	GG	TT	CC	AA
	A048	AeD99QU-04-6-6-3	CC	AA	CC	AA	CC	AA	CC	TT	TT	TT	TT	GG	TT	GG	AA	GG	GG	TT	AA	GG	CC	GG	CC	GG	AA	AA	AA	CC	TT	CC	TT	TT	CC	TT	CC	CC	GG	TT	CC	TT	CC	GG	AA	GG	TT	CC	CC
	A049	AeD99QU-04-7-3-1	CC	AA	TT	AA	CC	GG	CC	TT	CC	CC	CC	GG	TT	GG	AA	GG	AA	TT	AA	TT	TT	AA	CC	GG	GG	AA	GG	AA	TT	AA	TT	TT	TT	TT	CC	CC	GG	TT	CC	TT	CC	GG	AA	GG	TT	CC	AA
	A050	AeD99QU-04-8b-5-2	CC	AA	TT	AA	CC	GG	CC	TT	CC	CC	CC	GG	TT	GG	AA	GG	AA	TT	AA	TT	TT	AA	CC	GG	GG	AA	GG	AA	TT	AA	TT	TT	TT	TT	CC	CC	GG	TT	CC	TT	CC	GG	AA	GG	TT	CC	AA
	A051	AeD99QU-04-8v-2-5	CC	AA	TT	AA	CC	GG	CC	TT	CC	CC	CC	GG	TT	GG	AA	GG	AA	TT	AA	TT	TT	AA	CC	GG	GG	AA	GG	AA	TT	AA	TT	TT	TT	TT	CC	CC	GG	TT	CC	TT	CC	GG	AA	GG	TT	CC	AA
	A052	AeD99QU-04-9-10-1	CC	AA	TT	AA	CC	GG	CC	TT	CC	CC	CC	GG	TT	GG	AA	GG	AA	TT	AA	TT	TT	AA	CC	GG	GG	AA	GG	AA	TT	AA	TT	TT	TT	TT	CC	CC	GG	TT	CC	TT	CC	GG	AA	GG	TT	CC	AA
	A053	AeD99QU-04-14-10-4	CC	AA	TT	AA	AA	GG	TT	TT	CC	CC	TT	AA	TT	GG	AA	TT	AA	CC	AA	GG	CC	AA	TT	AA	GG	AA	GG	CC	TT	AA	CC	TT	CC	TT	CC	CC	GG	TT	TT	TT	CC	GG	AA	GG	TT	CC	AA
	A054	AeD99QU-04-15-8-1	CC	AA	TT	AA	AA	GG	TT	TT	CC	CC	TT	AA	TT	GG	AA	TT	AA	CC	AA	GG	CC	AA	TT	AA	GG	AA	GG	CC	TT	AA	CC	TT	CC	TT	CC	CC	GG	TT	TT	TT	CC	GG	AA	GG	TT	CC	AA
	A055	AeD99QU-04-17-8-1	CC	AA	CC	AA	CC	AA	CC	TT	TT	TT	TT	GG	TT	GG	AA	GG	GG	TT	AA	GG	CC	GG	CC	GG	AA	AA	AA	CC	TT	CC	TT	TT	CC	TT	CC	CC	GG	TT	CC	TT	CC	GG	AA	GG	TT	CC	CC
	A056	AeD99QU-04-18af-10-2	CC	AA	TT	AA	AA	GG	TT	TT	CC	CC	TT	AA	TT	GG	AA	TT	AA	CC	AA	GG	CC	AA	TT	AA	GG	AA	GG	CC	TT	AA	CC	TT	CC	TT	CC	CC	GG	TT	TT	TT	TT	GG	AA	GG	CC	CC	AA
	A057	AeD99QU-04-21-9-1	CC	AA	TT	AA	AA	GG	TT	TT	CC	CC	TT	AA	TT	GG	AA	TT	AA	CC	AA	GG	CC	AA	TT	AA	GG	AA	GG	CC	TT	AA	CC	TT	CC	TT	CC	CC	GG	TT	TT	TT	TT	GG	AA	GG	CC	CC	AA
	A058	AeD99QU-04-22-10-3	TT	AA	TT	GG	CC	AA	CC	TT	TT	TT	CC	GG	TT	GG	AA	GG	GG	TT	GG	TT	TT	GG	CC	AA	GG	AA	AA	CC	TT	AA	CC	CC	TT	TT	AA	TT	GG	TT	CC	CC	TT	GG	AA	TT	TT	TT	AA
	A059	AeD99QU-04-23-8-1	CC	AA	TT	AA	AA	AA	CC	CC	CC	CC	CC	GG	TT	GG	GG	GG	GG	TT	AA	TT	TT	AA	CC	AA	GG	AA	GG	CC	TT	AA	CC	TT	CC	TT	CC	CC	GG	TT	TT	TT	TT	GG	AA	GG	CC	CC	AA
	A060	AeD99QU-04-24-3-2	TT	AA	TT	GG	CC	AA	CC	TT	TT	TT	CC	GG	TT	GG	AA	GG	GG	TT	AA	TT	TT	GG	CC	AA	GG	AA	GG	AA	CC	AA	TT	CC	TT	CC	CC	CC	AA	TT	TT	CC	TT	AA	GG	TT	CC	TT	AA
	A061	AeD99OSW- 1-10-8	CC	AA	TT	AA	CC	GG	CC	TT	CC	CC	CC	GG	TT	GG	AA	GG	AA	TT	AA	TT	TT	AA	CC	GG	GG	AA	GG	AA	TT	AA	TT	TT	TT	TT	CC	CC	GG	TT	CC	TT	CC	GG	AA	GG	TT	CC	AA
	A062	AeD99OSW- 2-7-8	TT	GG	CC	GG	AA	AA	CC	CC	TT	TT	CC	AA	TT	TT	AA	TT	GG	CC	AA	TT	TT	GG	CC	AA	GG	AA	GG	AA	CC	AA	TT	CC	TT	CC	CC	CC	AA	TT	TT	CC	TT	AA	GG	TT	CC	TT	AA
	A063	AeD99OSW- 3-8-7	TT	AA	TT	GG	CC	AA	CC	TT	TT	TT	CC	GG	TT	GG	AA	GG	GG	TT	GG	TT	TT	GG	CC	AA	GG	AA	AA	CC	TT	AA	CC	CC	TT	TT	AA	TT	GG	TT	CC	CC	TT	GG	AA	TT	TT	TT	AA
	A064	AeD99OSW- 4-6-4	CC	AA	TT	AA	CC	GG	CC	TT	CC	CC	CC	GG	TT	GG	AA	GG	AA	TT	AA	TT	TT	AA	CC	GG	GG	AA	GG	AA	TT	AA	TT	TT	TT	TT	CC	CC	GG	TT	CC	TT	CC	GG	AA	GG	TT	CC	AA
	A065	AeD99OSW- 5-9-2	TT	AA	TT	GG	CC	AA	CC	TT	TT	TT	CC	GG	TT	GG	AA	GG	GG	TT	GG	TT	TT	GG	CC	AA	GG	AA	AA	CC	TT	AA	CC	CC	TT	TT	AA	TT	GG	TT	CC	CC	TT	GG	AA	TT	TT	TT	AA
	A066	AeD99OSW- 6-2-3	CC	AA	TT	AA	CC	GG	CC	TT	CC	CC	CC	GG	TT	GG	AA	GG	AA	TT	AA	TT	TT	AA	CC	GG	GG	AA	GG	AA	TT	AA	TT	TT	TT	TT	CC	CC	GG	TT	CC	TT	CC	GG	AA	GG	TT	CC	AA
	A067	AeD99OSW- 7-6-7	TT	GG	CC	GG	AA	AA	CC	CC	TT	TT	CC	AA	TT	TT	AA	TT	GG	CC	AA	TT	TT	GG	CC	AA	GG	AA	GG	AA	CC	AA	TT	CC	TT	CC	CC	CC	AA	TT	TT	CC	TT	AA	GG	TT	CC	TT	AA
	A068	AeD99OSW- 8-8-1	CC	AA	TT	AA	AA	AA	CC	CC	CC	CC	CC	GG	TT	GG	GG	GG	GG	TT	AA	TT	TT	AA	CC	GG	GG	AA	GG	AA	TT	AA	TT	TT	TT	TT	CC	CC	GG	TT	CC	TT	CC	GG	AA	GG	TT	CC	AA
	A069	AeD99OSW- 9-9-2	CC	AA	TT	AA	CC	GG	CC	TT	CC	CC	CC	GG	TT	GG	AA	GG	AA	TT	AA	TT	TT	AA	CC	GG	GG	AA	GG	AA	TT	AA	TT	TT	TT	TT	CC	CC	GG	TT	CC	TT	CC	GG	AA	GG	TT	CC	AA
	A070	AeD99OSW- 10-10-6	CC	AA	TT	AA	CC	GG	CC	TT	CC	CC	CC	GG	TT	GG	AA	GG	AA	TT	AA	TT	TT	AA	CC	GG	GG	AA	GG	AA	TT	AA	TT	TT	TT	TT	CC	CC	GG	TT	CC	TT	CC	GG	AA	GG	TT	CC	AA
	A071	AeD99OSW- 11-7-4	TT	AA	TT	GG	CC	AA	CC	TT	TT	TT	CC	GG	TT	GG	AA	GG	GG	TT	GG	TT	TT	GG	CC	AA	GG	AA	AA	CC	TT	AA	CC	CC	TT	TT	AA	TT	GG	TT	CC	CC	TT	GG	AA	TT	TT	TT	AA
	A072	AeD99OSW- 12-18-4	CC	AA	TT	AA	AA	GG	TT	TT	CC	CC	TT	AA	TT	GG	AA	TT	AA	CC	AA	GG	CC	AA	TT	AA	GG	AA	GG	CC	TT	AA	CC	TT	CC	TT	CC	CC	GG	TT	TT	TT	TT	GG	AA	GG	CC	CC	AA
	A073	AeD99OSW- 13-9-1	CC	AA	TT	AA	AA	GG	TT	TT	CC	CC	TT	AA	TT	GG	AA	TT	AA	CC	AA	GG	CC	AA	TT	AA	GG	AA	GG	CC	TT	AA	CC	TT	CC	TT	CC	CC	GG	TT	TT	TT	TT	GG	AA	GG	CC	CC	AA
	A074	AeD99OSW- 14-8-8	CC	AA	CC	AA	CC	AA	CC	TT	TT	TT	TT	GG	TT	GG	AA	GG	GG	TT	AA	GG	CC	GG	CC	GG	AA	AA	AA	CC	TT	CC	TT	TT	CC	TT	CC	CC	GG	TT	CC	TT	CC	GG	AA	GG	TT	CC	CC
	A075	AeD99OSW- 15-7-4	CC	AA	TT	AA	CC	GG	CC	TT	CC	CC	CC	GG	TT	GG	AA	GG	AA	TT	AA	TT	TT	AA	CC	GG	GG	AA	GG	AA	TT	AA	TT	TT	TT	TT	CC	CC	GG	TT	CC	TT	CC	GG	AA	GG	TT	CC	AA
	A076	AeD99OSW- 16-1-10	CC	AA	CC	AA	CC	AA	CC	TT	TT	TT	TT	GG	TT	GG	AA	GG	GG	TT	AA	GG	CC	GG	CC	GG	AA	AA	AA	CC	TT	CC	TT	TT	CC	TT	CC	CC	GG	TT	CC	TT	CC	GG	AA	GG	TT	CC	CC
	A077	AeD99OSW- 18-6-5	CC	AA	TT	AA	CC	GG	CC	TT	CC	CC	CC	GG	TT	GG	AA	GG	AA	TT	AA	TT	TT	AA	CC	GG	GG	AA	GG	AA	TT	AA	TT	TT	TT	TT	CC	CC	GG	TT	CC	TT	CC	GG	AA	GG	TT	CC	AA
	A078	AeD99OSW- 20-3-7	CC	AA	TT	AA	AA	GG	TT	TT	CC	CC	TT	AA	TT	GG	AA	TT	AA	CC	AA	GG	CC	AA	TT	AA	GG	AA	GG	CC	TT	AA	CC	TT	CC	TT	CC	CC	GG	TT	TT	TT	TT	GG	AA	GG	CC	CC	AA
	A079	AeD99OSW- 22-3-7	CC	AA	CC	AA	CC	AA	CC	TT	TT	TT	TT	GG	TT	GG	AA	GG	GG	TT	AA	GG	CC	AA	TT	AA	GG	AA	GG	CC	TT	AA	CC	TT	CC	TT	CC	CC	GG	TT	TT	TT	TT	GG	AA	GG	CC	CC	AA
	A080	AeD99OSW- 23-7-4	CC	AA	CC	AA	CC	AA	CC	TT	TT	TT	TT	GG	TT	GG	AA	GG	GG	TT	AA	GG	CC	AA	TT	AA	GG	AA	GG	CC	TT	AA	CC	TT	CC	TT	CC	CC	GG	TT	TT	TT	TT	GG	AA	GG	CC	CC	AA
	A081	AeD99OSW- 24-10-5	TT	AA	TT	GG	CC	AA	CC	TT	TT	TT	CC	GG	TT	GG	AA	GG	GG	TT	GG	TT	TT	GG	CC	AA	GG	AA	AA	CC	TT	AA	CC	CC	TT	TT	CC	CC	GG	TT	CC	TT	CC	GG	AA	GG	TT	CC	AA
	A082	AeD99OSW- 25-9-4	CC	AA	TT	AA	CC	GG	CC	TT	CC	CC	CC	GG	TT	GG	AA	GG	AA	TT	AA	TT	TT	AA	CC	GG	GG	AA	GG	AA	TT	AA	TT	TT	TT	TT	CC	CC	GG	TT	CC	TT	CC	GG	AA	GG	TT	CC	AA
	A083	AeD99OSW- 26-3-8	CC	AA	TT	AA	AA	GG	TT	TT	CC	CC	TT	AA	TT	GG	AA	TT	AA	CC	AA	GG	CC	AA	TT	AA	GG	AA	GG	CC	TT	AA	CC	TT	CC	TT	CC	CC	GG	TT	TT	TT	TT	GG	AA	GG	CC	CC	AA
	A084	AeD99OSW- 27-7-6	CC	AA	CC	AA	CC	AA	CC	TT	TT	TT	TT	GG	TT	GG	AA	GG	GG	TT	AA	GG	CC	GG	CC	GG	AA	AA	AA	CC	TT	CC	TT	TT	CC	TT	CC	CC	GG	TT	CC	TT	CC	GG	AA	GG	TT	CC	CC
	A085	AeD99OSW- 28-8-4	CC	AA	TT	AA	CC	GG	CC	TT	CC	CC	CC	GG	TT	GG	AA	GG	AA	TT	AA	TT	TT	AA	CC	GG	GG	AA	GG	AA	TT	AA	TT	TT	TT	TT	CC	CC	GG	TT	CC	TT	TT	GG	AA	TT	TT	TT	AA
	A086	AeD99OSW- 29-3-3	CC	AA	CC	AA	CC	AA	CC	TT	TT	TT	TT	GG	TT	GG	AA	GG	GG	TT	AA	GG	CC	GG	CC	GG	AA	AA	AA	CC	TT	CC	TT	TT	CC	TT	CC	CC	GG	TT	CC	TT	CC	GG	AA	GG	TT	CC	CC
	A087	AeD99OSW- 30-4-4	CC	AA	CC	AA	CC	AA	CC	TT	TT	TT	TT	GG	TT	GG	AA	GG	GG	TT	AA	GG	CC	GG	CC	GG	AA	AA	AA	CC	TT	CC	TT	TT	CC	TT	CC	CC	GG	TT	CC	TT	CC	GG	AA	GG	TT	CC	CC
	A088	AeD99OSW- 33-7-5	CC	AA	TT	AA	CC	GG	CC	TT	CC	CC	CC	GG	TT	GG	AA	GG	AA	TT	AA	TT	TT	AA	CC	GG	GG	AA	GG	AA	TT	AA	TT	TT	TT	TT	CC	CC	GG	TT	CC	TT	CC	GG	AA	GG	TT	CC	AA
	A089	AeD99OSW- 34-7-2	TC	AA	TT	GA	CC	AG	CC	TT	TC	TC	CC	GG	TT	GG	AA	GG	GA	TT	GA	TT	TT	GA	CC	AG	GG	AA	AG	CA	TT	AA	CT	CT	TT	TT	AC	TC	GG	TT	CC	CT	TC	GG	AA	TG	TT	TC	AA
	A090	AeD99OSW- 35-9-2	TT	AA	TT	GG	CC	AA	CC	TT	TT	TT	CC	GG	TT	GG	AA	GG	GG	TT	GG	TT	TT	GG	CC	AA	GG	AA	AA	CC	TT	AA	CC	CC	TT	TT	AA	TT	GG	TT	CC	CC	TT	GG	AA	TT	TT	TT	AA
	A091	AeD99OSW- 36-9-10	CC	AA	TT	AA	AA	GG	TT	TT	CC	CC	TT	AA	TT	GG	AA	TT	AA	CC	AA	GG	CC	AA	TT	AA	GG	AA	GG	CC	TT	AA	CC	TT	CC	TT	CC	CC	GG	TT	TT	TT	TT	GG	AA	GG	CC	CC	AA
	A092	AeD99OSW- 37-3-4	CC	AA	CC	AA	CC	AA	CC	TT	TT	TT	TT	GG	TT	GG	AA	GG	GG	TT	AA	GG	CC	GG	CC	GG	AA	AA	AA	CC	TT	CC	TT	TT	CC	TT	CC	CC	GG	TT	CC	TT	CC	GG	AA	GG	TT	CC	CC
	A093	AeD99OSW- 38-5-4	CC	AA	TT	AA	AA	GG	TT	TT	CC	CC	TT	AA	TT	GG	AA	TT	AA	CC	AA	GG	CC	AA	TT	AA	GG	AA	GG	CC	TT	AA	CC	TT	CC	TT	AA	CC	GG	TT	TT	CC	TT	GG	AA	TT	TT	TT	AA
	A094	AeD99OSW- 39-5-5	TT	AA	TT	GG	CC	AA	CC	TT	TT	TT	CC	GG	TT	GG	AA	GG	GG	TT	GG	TT	TT	GG	CC	AA	GG	AA	AA	CC	TT	AA	CC	CC	TT	TT	AA	TT	GG	TT	CC	CC	TT	GG	AA	TT	TT	TT	AA
	A095	AeD99OSW- 40-3-3	TT	AA	TT	GG	CC	AA	CC	TT	TT	TT	CC	GG	TT	GG	AA	GG	GG	TT	GG	TT	TT	GG	CC	AA	GG	AA	AA	CC	TT	AA	CC	CC	TT	TT	AA	TT	GG	TT	CC	CC	TT	GG	AA	TT	TT	TT	AA
	A096	AeD99OSW- 41-7-6	CC	AA	CC	AA	CC	AA	CC	TT	TT	TT	TT	GG	TT	GG	AA	GG	GG	TT	AA	GG	CC	GG	CC	GG	AA	AA	AA	CC	TT	CC	TT	TT	CC	TT	CC	CT	GG	TT	CC	CC	TT	GG	AA	TG	TT	TT	AC
	A097	AeD99OSW- 42-3-1	CC	AA	CC	AA	CC	AA	CC	TT	TT	TT	TT	GG	TT	GG	AA	GG	GG	TT	AA	GG	CC	GG	CC	GG	AA	AA	AA	CC	TT	CC	TT	TT	CC	TT	CC	CC	GG	TT	CC	TT	CC	GG	AA	GG	TT	CC	AA
	A098	AeD99OSW- 43-9-8	TT	AA	TT	GG	CC	AA	CC	TT	TT	TT	CC	GG	TT	GG	AA	GG	GG	TT	GG	TT	TT	GG	CC	AA	GG	AA	AA	CC	TT	AA	CC	CC	TT	TT	AA	TT	GG	TT	CC	CC	TT	GG	AA	TT	TT	TT	AA
	A099	AeD99OSW- 44-19-1	TT	AA	TT	GG	CC	AA	CC	TT	TT	TT	CC	GG	TT	GG	AA	GG	GG	TT	GG	TT	TT	GG	CC	AA	GG	AA	AA	CC	TT	AA	CC	CC	TT	TT	AA	TT	GG	TT	CC	CC	TT	GG	AA	TT	TT	TT	AA
	A100	AeD99OSW- 45-8-7	TT	AA	TT	GG	CC	AA	CC	TT	TT	TT	CC	GG	TT	GG	AA	GG	GG	TT	GG	TT	TT	GG	CC	AA	GG	AA	AA	CC	TT	AA	CC	CC	TT	TT	AA	TT	GG	TT	CC	CC	TT	GG	AA	TT	TT	TT	AA
	A101	AeD99OSW- 47-6-1	CC	AA	TT	AA	AA	GG	TT	TT	CC	CC	TT	AA	TT	GG	AA	TT	AA	CC	AA	GG	CC	AA	TT	AA	GG	AA	GG	CC	TT	AA	CC	TT	CC	TT	CC	CC	GG	TT	TT	TT	TT	GG	AA	GG	CC	CC	AA
	A102	AeD99OSW- 48-5-4	CC	AA	TT	AA	AA	GG	TT	TT	CC	CC	TT	AA	TT	GG	AA	TT	AA	CC	AA	GG	CC	AA	TT	AA	GG	AA	GG	CC	TT	AA	CC	TT	CC	TT	CC	CC	GG	TT	TT	TT	TT	GG	AA	GG	CC	CC	AA
	A103	AeD99OSW- 49-5-7	CC	AA	CC	AA	CC	AA	CC	TT	TT	TT	TT	GG	TT	GG	AA	GG	GG	TT	AA	GG	CC	GG	CC	GG	AA	AA	AA	CC	TT	CC	TT	TT	CC	TT	CC	CC	GG	TT	CC	TT	CC	GG	AA	GG	TT	CC	CC
	A104	AeD99OSW- 50-2-5	TT	AA	TT	GG	AA	GA	CC	TT	CC	TT	CC	GG	TT	GG	AA	GG	GG	TT	AA	GG	CC	AA	TT	AA	GG	AA	GG	CC	TT	AA	CC	TT	CC	TT	CC	CC	GG	TT	TT	TT	TT	GG	AA	TG	CC	CC	AA
	A105	AeD99OSW- 51-2-10	TT	AA	TT	GG	CC	AA	CC	TT	TT	TT	CC	GG	TT	GG	AA	GG	GG	TT	GG	TT	TT	GG	CC	AA	GG	AA	AA	CC	TT	AA	CC	CC	TT	TT	AA	TT	GG	TT	CC	CC	TT	GG	AA	TT	TT	TT	AA
	A106	AeD99OSW- 53-3-5	CC	AA	TT	GG	CC	AA	CC	TT	TT	TT	CC	GG	TT	GG	AA	GG	GG	TT	GG	TT	TT	GG	CC	AA	GG	AA	AA	CC	TT	AA	CC	CC	TT	TT	AA	TT	GG	TT	CC	TT	TC	GG	AA	GG	TT	CC	CC
	A107	AeD99OSW- 54-10-5	CC	AA	CC	AA	CC	AA	CC	TT	TT	TT	TT	GG	TT	GG	AA	GG	GG	TT	AA	GG	CC	GG	CC	GG	AA	AA	AA	CC	TT	CC	TT	TT	CC	TT	CC	CC	GG	TT	CC	TT	CC	GG	AA	GG	TT	CC	CC
	A108	AeD99OSW- 55-6-4	CC	AA	CC	AA	CC	AA	CC	TT	TT	TT	TT	GG	TT	GG	AA	GG	GG	TT	AA	GG	CC	GG	CC	AA	GG	AA	AA	CC	TT	AA	CC	CC	TT	TT	AA	TT	GG	TT	CC	CC	TT	GG	AA	TT	TT	TT	AA
	A109	AeD99OSW- 56-19-4	TT	AA	TT	GG	CC	AA	CC	TT	TT	TT	CC	GG	TT	GG	AA	GG	GG	TT	GG	TT	TT	GG	CC	AA	GG	AA	AA	CC	TT	AA	CC	CC	TT	TT	AA	TT	GG	TT	CC	CC	TT	GG	AA	TT	TT	TT	AA
	A110	AeD99OSW- 57-9-8	TT	AA	TT	GG	CC	AA	CC	TT	TT	TT	CC	GG	TT	GG	AA	GG	GG	TT	GG	TT	TT	GG	CC	AA	GG	AA	AA	CC	TT	AA	CC	CC	TT	TT	AA	TT	GG	TT	CC	CC	TT	GG	AA	TT	TT	TT	AA
	A111	AeD99OSW- 58-10-5	CC	AA	CC	AA	CC	AA	CC	TT	TT	TT	TT	GG	TT	GG	AA	GG	GG	TT	GA	TG	CC	GG	CC	AG	GA	AA	AA	CC	TT	AC	CT	CT	TC	TT	AC	TC	GG	TT	CC	CT	TC	GG	AA	TG	TT	TC	AC
	A112	AeD99OSW- 59-7-4	CC	AA	TT	AA	AA	GG	TT	TT	CC	CC	TT	AA	TT	GG	AA	TT	AA	CC	AA	GG	CC	AA	TT	AA	GG	AA	GG	CC	TT	AA	CC	TT	CC	TT	CC	CC	GG	TT	TT	TT	TT	GG	AA	GG	CC	CC	AA
	A113	AeD99OSW- 60-1-3	TT	AA	TT	GG	CC	AA	CC	TT	TT	TT	CC	GG	TT	GG	AA	GG	GG	TT	AA	TT	CC	AA	TT	AA	GG	AA	GG	CC	TT	AA	CC	TT	CC	TT	CC	CC	GG	TT	TT	TT	TT	GG	AA	GG	CC	CC	AA
RILs from INRA and USDA research programs	MR01	BAP8.10	CC	AA	TT	AA	AA	AA	CC	TT	CC	CC	CC	GG	TT	GG	AA	GG	AA	TT	AA	TT	TT	AA	CC	GG	GG	AA	GG	AA	TT	AA	TT	TT	TT	TT	AA	TT	GG	TT	CC	CC	TT	GG	AA	TT	TT	TT	AA
	MR02	BAP8.43	CC	AA	CC	AA	CC	AA	CC	TT	TT	TT	TT	GG	TT	GG	AA	GG	GG	TT	AA	GG	CC	GG	CC	GG	AA	AA	AA	CC	TT	CC	TT	TT	CC	TT	CC	CC	GG	TT	CC	TT	CC	GG	AA	GG	TT	CC	CC
	MR03	BAP8.128	CC	AA	CC	AA	CC	AA	CC	TT	TT	TT	TT	GG	TT	GG	AA	GG	GG	TT	AA	GG	CC	GG	CC	GG	AA	AA	AA	CC	TT	CC	TT	TT	CC	TT	CC	CC	GG	TT	CC	TT	CC	GG	AA	GG	TT	CC	CC
	MR04	BAP8.184	CC	AA	TC	AA	CC	AA	CC	TT	TT	TT	TT	GG	TT	GG	AA	TG	GG	TT	AA	GG	CC	GG	CC	AG	GA	AA	AA	CC	TT	AC	CT	TT	CC	TT	CC	CC	GG	TT	CC	TT	TC	GG	AA	GG	TT	CC	AC
	MR05	BA55.8	TT	AA	TT	GG	CC	AA	CC	TT	TT	TT	CC	GG	TT	GG	AA	GG	GG	TT	GG	TT	TT	GG	CC	AA	GG	AA	AA	CC	TT	AA	CC	CC	TT	TT	AA	TT	GG	TT	CC	CC	TT	GG	AA	TT	TT	TT	AA
	MR06	BA55.26	TT	AA	TT	GG	CC	AA	CC	TT	TT	TT	CC	GG	TT	GG	AA	GG	GG	TT	GG	TT	TT	GG	CC	AA	GG	AA	AA	CC	TT	AA	CC	CC	TT	TT	AA	TT	GG	TT	CC	CC	TT	GG	AA	TT	TT	TT	AA
	MR07	BA55.52	TT	AA	TT	GG	CC	AA	CC	TT	TT	TT	CC	GG	TT	GG	AA	GG	GG	TT	GG	TT	TT	GG	CC	AA	GG	AA	AA	CC	TT	AA	CC	CC	TT	TT	AA	TT	GG	TT	CC	CC	TT	GG	AA	TT	TT	TT	AA
	MR08	BA55.88	CC	AA	TT	AA	AA	AA	CC	TT	CC	CC	CC	GG	TT	GG	AA	GG	AA	TT	AA	TT	TT	AA	CC	GG	GG	AA	GG	AA	TT	AA	TT	TT	TT	TT	AA	TT	GG	TT	CC	CC	TT	GG	AA	TT	TT	TT	AA
	MR09	BA55.161	CC	AA	TT	AA	AA	AA	CC	TT	CC	CC	CC	GG	TT	GG	AA	GG	AA	TT	AA	TT	TT	AA	CC	GG	GG	AA	GG	AA	TT	AA	TT	TT	TT	TT	AA	TT	GG	TT	CC	CC	TT	GG	AA	TT	TT	TT	AA
	MR10	BA55.171	CC	AA	TT	AA	AA	AA	CC	TT	CC	CC	CC	GG	TT	GG	AA	GG	AA	TT	AA	TT	TT	AA	CC	GG	GG	AA	GG	AA	TT	AA	TT	TT	TT	TT	AA	TT	GG	TT	CC	CC	TT	GG	AA	TT	TT	TT	AA
	MR11	BA55.233	CC	AA	TT	AA	AA	AA	CC	TT	CC	CC	CC	GG	TT	GG	AA	GG	AA	TT	AA	TT	TT	AA	CC	GG	GG	AA	GG	AA	TT	AA	TT	TT	TT	TT	AA	TT	GG	TT	CC	CC	TT	GG	AA	TT	TT	TT	AA
	MR12	BA55.231	TT	AA	TT	GG	CC	AA	CC	TT	TT	TT	CC	GG	TT	GG	AA	GG	GG	TT	GG	TT	TT	GG	CC	AA	GG	AA	AA	CC	TT	AA	CC	CC	TT	TT	AA	TT	GG	TT	CC	CC	TT	GG	AA	TT	TT	TT	AA
	MR13	RIL 846-07	CC	AA	TT	AA	AA	GG	TT	TT	CC	CC	TT	AA	TT	GG	AA	TT	AA	CC	AA	GG	CC	AA	TT	AA	GG	AA	GG	CC	TT	AA	CC	TT	CC	TT	CC	CC	GG	TT	TT	TT	TT	GG	AA	GG	CC	CC	AA
	MR14	RIL 847-08	CC	AA	TT	AA	AA	GG	TT	TT	CC	CC	TT	AA	TT	GG	AA	TT	AA	CC	AA	GG	CC	AA	TT	AA	GG	AA	GG	CC	TT	AA	CC	TT	CC	TT	CC	CC	GG	TT	TT	TT	TT	GG	AA	GG	CC	CC	AA
	MR15	RIL 847-22	CC	AA	TT	AA	AA	GG	TT	TT	CC	CC	TT	AA	TT	GG	AA	TT	AA	CC	AA	GG	CC	AA	TT	AA	GG	AA	GG	CC	TT	AA	CC	TT	CC	TT	CC	CC	GG	TT	TT	TT	TT	GG	AA	GG	CC	CC	AA
	MR16	RIL 847-28	CC	AA	TT	AA	AA	GG	TT	TT	CC	CC	TT	AA	TT	GG	AA	TT	AA	CC	AA	GG	CC	AA	TT	AA	GG	AA	GG	CC	TT	AA	CC	TT	CC	TT	CC	CC	GG	TT	TT	TT	TT	GG	AA	GG	CC	CC	AA
	MR17	RIL 847-45	CC	AA	TT	AA	AA	GG	TT	TT	CC	CC	TT	AA	TT	GG	AA	TT	AA	CC	AA	GG	CC	AA	TT	AA	GG	AA	GG	CC	TT	AA	CC	TT	CC	TT	CC	CC	GG	TT	TT	TT	TT	GG	AA	GG	CC	CC	AA
	MR18	RIL 847-50	CC	AA	TT	AA	AA	GG	TT	TT	CC	CC	TT	AA	TT	GG	AA	TT	AA	CC	AA	GG	CC	AA	TT	AA	GG	AA	GG	CC	TT	AA	CC	TT	CC	TT	CC	CC	GG	TT	TT	TT	TT	GG	AA	GG	CC	CC	AA
	MR19	RIL 847-68	CC	AA	TT	AA	AA	GG	TT	TT	CC	CC	TT	AA	TT	GG	AA	TT	AA	CC	AA	GG	CC	AA	TT	AA	GG	AA	GG	CC	TT	AA	CC	TT	CC	TT	CC	CC	GG	TT	TT	TT	TT	GG	AA	GG	CC	CC	AA
	MR20	RIL 847-53	CC	AA	TT	AA	AA	GG	TT	TT	CC	CC	TT	AA	TT	GG	AA	TT	AA	CC	AA	GG	CC	AA	TT	AA	GG	AA	GG	CC	TT	AA	CC	TT	CC	TT	CC	CC	GG	TT	TT	TT	TT	GG	AA	GG	CC	CC	AA
Parents of RIL populations and GSP breeding program	A001	90-2079	TT	AA	TT	GG	CC	AA	CC	TT	TT	TT	CC	GG	TT	GG	AA	GG	GG	TT	GG	TT	TT	GG	CC	AA	GG	AA	AA	CC	TT	AA	CC	CC	TT	TT	AA	TT	GG	TT	CC	CC	CC	AA	GG	TT	CC	TT	CC
	A002	0-2100	TT	AA	TT	GG	CC	AA	CC	TT	TT	TT	CC	GG	TT	GG	AA	GG	GG	TT	GG	TT	TT	GG	CC	AA	GG	AA	AA	CC	TT	AA	CC	CC	TT	TT	AA	TT	GG	TT	CC	CC	TT	AA	GG	TT	TT	TT	AA
	A003	90-2131	CC	AA	TT	AA	AA	GG	TT	TT	CC	CC	TT	AA	TT	GG	AA	TT	AA	CC	AA	GG	CC	AA	TT	AA	GG	AA	GG	CC	TT	AA	CC	TT	CC	TT	CC	CC	GG	TT	TT	TT	TT	GG	AA	GG	CC	CC	AA
	A006	MISTRAL	CC	GG	TT	GG	CC	GG	TT	CC	TT	TT	TT	AA	CC	GG	AA	TT	GG	CC	GG	TT	TT	GG	CC	AA	GG	AA	AA	CC	TT	AA	CC	CC	TT	TT	AA	TT	GG	TT	CC	CC	TT	GG	AA	TT	TT	TT	AA
	A007	RUSTIC	CC	AA	TT	AA	AA	AA	CC	CC	CC	CC	CC	GG	TT	GG	GG	GG	GG	TT	AA	TT	TT	AA	CC	GG	GG	AA	GG	AA	TT	AA	TT	TT	TT	TT	CC	CC	GG	TT	CC	TT	CC	GG	AA	GG	TT	CC	AA
	A008	0-2093	CC	AA	TT	AA	AA	AA	TT	CC	CC	CC	TT	AA	CC	GG	GG	TT	GG	CC	GG	TT	TT	GG	CC	AA	GG	AA	AA	CC	TT	AA	CC	CC	TT	TT	AA	TT	GG	TT	CC	CC	TT	GG	AA	TT	TT	TT	AA
	A011	Mn314	TT	AA	TT	GG	CC	AA	CC	TT	TT	TT	CC	GG	TT	GG	AA	GG	GG	TT	GG	TT	TT	GG	CC	AA	GG	AA	AA	CC	TT	AA	CC	CC	TT	TT	AA	TT	GG	TT	CC	CC	TT	GG	AA	TT	TT	TT	AA
	A012	PI269802	TT	AA	CC	AA	CC	AA	TT	TT	TT	CC	CC	GG	CC	TT	AA	GG	AA	TT	AA	GG	CC	AA	TT	GG	AA	GG	AA	AA	CC	CC	CC	TT	CC	CC	CC	CC	GG	CC	TT	CC	CC	AA	GG	TT	CC	TT	CC
	A013	200	TT	AA	TT	GG	CC	AA	CC	TT	TT	TT	CC	GG	TT	GG	AA	GG	GG	TT	GG	TT	TT	GG	CC	AA	GG	AA	AA	CC	TT	AA	CC	CC	TT	TT	AA	TT	GG	TT	CC	CC	TT	GG	AA	TT	TT	TT	AA
	A014	45	TT	AA	TT	GG	CC	AA	CC	TT	TT	TT	CC	GG	TT	GG	AA	GG	GG	TT	GG	TT	TT	GG	CC	AA	GG	AA	AA	CC	TT	AA	CC	CC	TT	TT	AA	TT	GG	TT	CC	CC	TT	GG	AA	TT	TT	TT	AA
	A114	CAPELLA	CC	AA	TT	AA	CC	GG	CC	TT	CC	CC	CC	GG	TT	GG	AA	GG	AA	TT	AA	TT	TT	AA	CC	GG	GG	AA	GG	AA	TT	AA	TT	TT	TT	TT	CC	CC	GG	TT	CC	TT	CC	GG	AA	GG	TT	CC	AA
	A115	DSP (Dark skin perfection)	TT	AA	TT	GG	CC	AA	CC	TT	TT	TT	CC	GG	TT	GG	AA	GG	GG	TT	GG	TT	TT	GG	CC	AA	GG	AA	AA	CC	TT	AA	CC	CC	TT	TT	AA	TT	GG	TT	CC	CC	TT	GG	AA	TT	TT	TT	AA
	A116	PI180693	CC	AA	CC	AA	CC	AA	CC	TT	TT	TT	TT	GG	TT	GG	AA	GG	GG	TT	AA	GG	CC	GG	CC	GG	AA	AA	AA	CC	TT	CC	TT	TT	CC	TT	CC	CC	GG	TT	CC	TT	CC	GG	AA	GG	TT	CC	CC
	A120	VICTOR	CC	AA	TT	AA	AA	AA	TT	CC	CC	CC	TT	AA	CC	GG	GG	TT	GG	CC	AA	TT	CC	AA	TT	GG	AA	GG	AA	AA	TT	CC	CC	TT	CC	CC	CC	CC	GG	CC	TT	CC	CC	AA	GG	TT	CC	TT	AA
	A125	BACCARA	CC	AA	TT	AA	AA	AA	CC	TT	CC	CC	CC	GG	TT	GG	AA	GG	AA	TT	AA	TT	TT	AA	CC	GG	GG	AA	GG	AA	TT	AA	TT	TT	TT	TT	AA	TT	GG	TT	CC	CC	TT	GG	AA	TT	TT	TT	AA
	A126	PUGET (=PI608010, JI2434)	TT	AA	TT	GG	CC	AA	CC	TT	TT	TT	CC	GG	TT	GG	AA	GG	GG	TT	GG	TT	TT	GG	CC	AA	GG	AA	AA	CC	TT	AA	CC	CC	TT	TT	AA	TT	GG	TT	CC	CC	TT	GG	AA	TT	TT	TT	AA
	A127	552	TT	AA	TT	GG	CC	AA	CC	TT	TT	TT	CC	GG	TT	GG	AA	GG	GG	TT	GG	TT	TT	GG	CC	AA	GG	AA	AA	CC	TT	AA	CC	CC	TT	TT	AA	TT	GG	TT	CC	CC	TT	GG	AA	TT	TT	TT	AA
	A142	MN313	TT	AA	TT	GG	CC	AA	CC	TT	TT	TT	CC	GG	TT	GG	AA	GG	GG	TT	GG	TT	TT	GG	CC	AA	GG	AA	AA	CC	TT	AA	CC	CC	TT	TT	AA	TT	GG	TT	CC	CC	TT	GG	AA	TT	TT	TT	AA
New sources of partial resistance from INRA large screening program	A004	0-2042	TT	AA	CC	GG	AA	AA	TT	CC	TT	TT	CC	AA	TT	GG	GG	TT	GG	CC	AA	TT	TT	GG	TT	AA	GG	AA	GG	AA	CC	AA	TT	CC	CC	CC	CC	CC	AA	TT	TT	CC	CC	AA	GG	TT	CC	CC	AA
	A117	0-2016	CC	AA	TT	AA	AA	GG	TT	TT	CC	CC	CC	GG	CC	TT	AA	GG	AA	TT	AA	GG	CC	AA	TT	GG	AA	GG	AA	AA	CC	CC	CC	TT	CC	CT	CC	CC	GG	CT	TT	CT	CT	AG	GA	TG	CC	TT	CA
	A128	ROSABLENDE	CC	AA	CC	AA	CC	AA	CC	TT	TT	TT	TT	GG	TT	GG	AA	GG	GG	TT	AA	GG	CC	GG	CC	GG	AA	AA	AA	CC	TT	CC	TT	TT	CC	TT	CC	CC	GG	TT	CC	TT	CC	GG	AA	GG	TT	CC	CC
	A129	VK4888 SPARTANETS	CC	AA	CC	AA	CC	AA	CC	TT	TT	TT	TT	GG	TT	GG	AA	GG	GG	TT	AA	GG	CC	GG	CC	GG	AA	AA	AA	CC	TT	CC	TT	TT	CC	TT	CC	CC	GG	TT	CC	TT	CC	GG	AA	GG	TT	CC	CC
	A130	E11	CC	GA	CT	GG	AA	GG	CC	TT	CC	TT	TT	GG	TT	GG	AA	GG	GG	TT	AA	GG	CC	AA	TC	GG	AA	GA	AA	AC	TT	CC	CT	TT	CC	CC	CA	CC	GG	CT	TT	CT	CC	AG	GA	TT	CC	TT	AA
	A131	L2782.1	TC	AG	TT	GG	AA	GG	CC	TT	CC	TT	CT	GG	TT	GG	AA	GG	GG	TT	AA	TG	CC	AA	TT	GG	AA	GG	AA	AA	CT	AC	CC	TT	TC	TC	CC	CC	GG	CC	CT	CC	CC	GA	AG	GT	TC	CT	AA
	A132	LISA	CC	AA	TT	AA	AA	GG	TT	TT	CC	CC	CC	GG	CC	TT	AA	GG	AA	TT	AA	GG	CC	AA	TT	GG	AA	GG	AA	AA	CC	CC	CC	TT	CC	TT	CC	CC	GG	CC	CC	TT	TT	GG	AA	GG	TT	CC	CC
	A133	ZP141 (=V281)	CC	AA	TT	AA	AA	AA	CC	TT	CC	TT	CC	GG	TT	GG	AA	GG	GG	TT	AA	GG	CC	AA	CC	GG	AA	GG	AA	AA	CC	AA	CC	TT	CC	CC	AA	TT	AA	TT	TT	TT	CC	GG	AA	TT	CC	CC	AA
	A134	0-2073	TT	AA	TT	GG	CC	AA	CC	TT	TT	TT	CC	GG	TT	GG	AA	GG	GG	TT	GG	TT	TT	GG	CC	AA	GG	AA	AA	CC	TT	AA	CC	CC	TT	TT	AA	TT	GG	TT	CC	CC	TT	GG	AA	TT	TT	TT	AA
	A135	100	CC	GG	TT	GG	CC	GG	TT	CC	TT	TT	TT	AA	CC	GG	AA	TT	GG	CC	GG	TT	TT	GG	CC	AA	GG	AA	AA	CC	TT	AA	CC	CC	TT	TT	AA	TT	GG	TT	CC	CC	TT	GG	AA	TT	TT	TT	AA
	A137	ETHIOPIA-32 CGN 3255 (=PI196026)	CC	AA	CC	AA	CC	AA	TT	TT	TT	TT	CC	GG	CC	TT	AA	GG	AA	TT	AA	GG	CC	AA	TT	GG	AA	GG	AA	AA	CC	CC	CC	TT	CC	CC	CC	CC	GG	CC	TT	CC	CC	AA	GG	TT	CC	TT	CC
	A138	FRIGLOO	CC	AA	CC	AA	CC	AA	TT	TT	TT	TT	CC	GG	CC	TT	AA	GG	AA	TT	AA	GG	CC	AA	TT	GG	AA	GG	AA	AA	CC	CC	CC	TT	CC	TT	CC	CC	GG	CC	CC	TT	TT	GG	AA	GG	TT	CC	CC
	A139	GAT 1259	TT	GG	CC	GG	AA	GG	TT	CC	CC	TT	TT	AA	CC	GG	AA	TT	GG	CC	AA	TT	TT	AA	CC	GG	GG	AA	GG	AA	TT	CC	TT	TT	CC	TT	CC	TT	GG	TT	TT	CC	CC	AA	GG	GG	CC	CC	AA
	A140	GSP1023	TT	GG	CC	GG	AA	AA	CC	CC	TT	TT	CC	AA	TT	TT	AA	TT	GG	CC	AA	TT	TT	GG	CC	AA	GG	AA	GG	AA	CC	AA	TT	CC	TT	CC	CC	CC	AA	TT	TT	CC	TT	AA	GG	TT	CC	TT	AA
	A143	NEPAL A	TT	AA	CC	GG	AA	AA	TT	CC	TT	TT	CC	AA	TT	GG	AA	TT	GG	CC	AA	TT	TT	GG	TT	AA	GG	GG	AA	AA	CC	AA	TT	CC	CC	CC	CC	CC	AA	TT	TT	CC	TT	AA	GG	TT	CC	CC	AA
	A144	NO. 9845 (=PI 196032)	CC	AA	CC	AA	CC	AA	CC	CC	TT	TT	TT	GG	TT	GG	AA	GG	GG	TT	AA	GG	CC	AA	TT	GG	AA	GG	AA	CC	TT	CC	CC	TT	CC	CC	CC	CC	AA	CC	TT	CC	CC	AA	GG	TT	CC	TT	CC
	A145	W I8903	TT	AA	TT	GG	CC	AA	CC	TT	TT	TT	CC	GG	TT	GG	AA	GG	GG	TT	GG	TT	TT	GG	CC	AA	GG	AA	AA	CC	TT	AA	CC	CC	TT	TT	AA	TT	GG	TT	CC	CC	TT	GG	AA	TT	TT	TT	AA
	A146	W I8905	TT	GG	CC	GG	AA	AA	CC	CC	TT	TT	CC	AA	TT	TT	AA	TT	GG	CC	AA	TT	TT	GG	CC	AA	GG	AA	GG	AA	CC	AA	TT	CC	TT	CC	CC	CC	AA	TT	TT	CC	TT	AA	GG	TT	CC	TT	AA
European varieties	A005	ODEON	CC	AA	TT	AA	AA	AA	CC	TT	CC	CC	CC	GG	TT	GG	AA	GG	AA	TT	AA	TT	TT	AA	CC	GG	GG	AA	GG	AA	TT	AA	TT	TT	TT	TT	CC	CC	GG	TT	CC	TT	CC	GG	AA	GG	TT	CC	AA
	A118	ENDURO	CC	GG	TT	GG	CC	GG	TT	CC	TT	TT	TT	AA	CC	GG	AA	TT	GG	CC	GG	TT	TT	GG	CC	AA	GG	AA	AA	CC	TT	AA	CC	CC	TT	TT	AA	TT	GG	TT	CC	CC	TT	GG	AA	TT	TT	TT	AA
	A119	LUMINA	CC	AA	TT	AA	AA	AA	CC	TT	CC	CC	CC	GG	TT	GG	AA	GG	AA	TT	AA	TT	TT	AA	CC	GG	GG	AA	GG	AA	TT	AA	TT	TT	TT	TT	AA	TT	GG	TT	CC	CC	TT	GG	AA	TT	TT	TT	AA
	A121	ASTRID	CC	AA	TT	AA	AA	AA	CC	TT	CC	CC	CC	GG	TT	GG	AA	GG	AA	TT	AA	TT	TT	AA	CC	GG	GG	AA	GG	AA	TT	AA	TT	TT	TT	TT	CC	CC	GG	TT	CC	TT	CC	GG	AA	GG	TT	CC	AA
	A122	PAWNEE	CC	AA	TT	AA	AA	AA	CC	TT	CC	CC	CC	GG	TT	GG	AA	GG	GG	TT	AA	TT	CC	AA	TT	GG	AA	GG	AA	AA	CC	AA	CC	TT	CC	TT	CC	CC	GG	CC	CC	TT	TT	GG	AA	GG	TT	CC	CC
	A123	ISARD	CC	GG	TT	GG	CC	GG	TT	CC	TT	TT	TT	AA	CC	GG	AA	TT	GG	CC	AA	TT	CC	AA	CC	GG	GG	AA	GG	CC	TT	CC	TT	TT	CC	CC	AA	CC	GG	TT	TT	TT	CC	AA	GG	GG	CC	CC	AA
	A124	EDEN	CC	AA	TT	AA	AA	AA	CC	TT	CC	CC	CC	GG	TT	GG	AA	GG	AA	TT	AA	TT	TT	AA	CC	GG	GG	AA	GG	AA	TT	AA	TT	TT	TT	TT	CC	CC	GG	TT	CC	TT	CC	GG	AA	GG	TT	CC	AA
	A147	886/01	CC	AA	TT	AA	AA	AA	CC	TT	CC	CC	CC	GG	TT	GG	AA	GG	GG	TT	AA	TT	CC	AA	TT	GG	AA	GG	AA	AA	CC	AA	CC	TT	CC	TT	CC	CC	GG	CC	CC	TT	TT	GG	AA	GG	TT	CC	CC
	A149	ALIXOR	CC	AA	TT	AA	AA	AA	CC	TT	CC	CC	CC	GG	TT	GG	AA	GG	AA	TT	AA	TT	TT	AA	CC	GG	GG	AA	GG	AA	TT	AA	TT	TT	TT	TT	CC	CC	GG	TT	CC	TT	CC	GG	AA	GG	TT	CC	AA
	A150	AMICAL	TT	AA	TT	GG	CC	AA	CC	TT	TT	TT	CC	GG	TT	GG	AA	GG	GG	TT	GG	TT	TT	GG	CC	AA	GG	AA	AA	CC	TT	AA	CC	CC	TT	TT	AA	TT	GG	TT	CC	CC	TT	GG	AA	TT	TT	TT	AA
	A151	ANTARES	CC	AA	TT	AA	AA	AA	CC	TT	CC	CC	CC	GG	TT	GG	AA	GG	AA	TT	AA	TT	TT	AA	CC	GG	GG	AA	GG	AA	TT	AA	TT	TT	TT	TT	CC	CC	GG	TT	CC	TT	CC	GG	AA	GG	TT	CC	AA
	A152	BELOTE	CC	AA	TT	AA	CC	AA	CC	TT	TT	CC	TT	GG	TT	GG	AA	GG	GG	TT	AA	TT	CC	AA	TT	GG	AA	GG	AA	AA	CC	AA	CC	TT	TT	TT	CC	CC	GG	CC	CC	TT	TT	GG	AA	GG	TT	CC	AA
	A153	MARIGNAN	TT	AA	TT	GG	CC	AA	CC	TT	TT	TT	CC	GG	TT	GG	AA	GG	GG	TT	GG	TT	TT	GG	CC	AA	GG	AA	AA	CC	TT	AA	CC	CC	TT	TT	AA	TT	GG	TT	CC	CC	TT	GG	AA	TT	TT	TT	AA
	A154	SAFRANOS	CC	AA	TT	AA	AA	AA	CC	TT	CC	CC	CC	GG	TT	GG	AA	GG	AA	TT	AA	TT	TT	AA	CC	GG	GG	AA	GG	AA	TT	AA	TT	TT	TT	TT	AA	TT	GG	TT	CC	CC	TT	GG	AA	TT	TT	TT	AA
	A155	HARDY	CC	AA	TT	AA	AA	AA	CC	TT	CC	CC	CC	GG	TT	GG	AA	GG	AA	TT	AA	TT	TT	AA	CC	GG	GG	AA	GG	AA	TT	AA	TT	TT	TT	TT	AA	TT	GG	TT	CC	CC	TT	GG	AA	TT	TT	TT	AA
[truncated: 5,000 more columns]

## Sheet: RIL_BPI
RIL Baccara x PI180693 genetic map
Marker	PsCam041226_25766_356	Ps103528	Ps102378	eSSR75-377	Ps141903	eSSR338-224	PsCam049862_32477_1350	Ps102192	Ps001531	Ps001397	PsCam038419_23454_1774	PsCam049765_32385_392	Ps134921	Ps123863	Ps900243	Ps001374	Ps136116	Ps110077	PsCam046138_29658_1282	Ps101246	Ps115178	PsCam004586_3439_659	Ps104666	Ps125382	Ps161430	Ps154523	Ps144873	Ps112412	Ps122998	Ps127145	Ps110617	Ps137391	Ps160794	Ps153981	Ps103610	O09_800	Ps105549	Ps117406	Ps131335	Ps001408	Ps124058	Ps144392	Ps120103	Ps158588	PsCam059685_39805_125	Ps158219	Ps160937	Ps900119	AB132-405
Linkage group	I	I	I	I	I	I	I	I	I	I	I	I	I	I	I	I	I	I	I	I	I	I	I	I	I	I	I	I	I	I	I	I	I	I	I	I	I	I	I	I	I	I	I	I	I	I	I	I	I
Position (cM Haldane)	0	0	0.6	2.1	3.4	3.7	3.7	6.2	6.5	7.8	7.8	9.8	11.1	12.3	12.9	13.9	26.9	27	27	28.3	28.6	28.6	28.9	29.3	29.3	29.3	30.9	31.2	31.2	31.8	31.8	32.4	32.4	32.4	32.4	32.7	33.4	33.8	33.8	33.8	34.2	34.2	34.2	34.2	35.2	35.9	37.1	37.1	37.4
BAP8.1	B	B	B	B	B	B	B	B	B	B	B	B	B	B	B	B	B	B	B	B	B	B	B	B	B	B	B	B	B	B	B	B	B	B	B	B	B	B	B	B	B	B	B	B	B	B	A	A	A
BAP8.2	A	A	A	A	A	A	A	A	A	A	A	A	B	A	A	A	A	A	A	A	A	A	A	A	A	A	A	A	A	A	A	A	A	A	A	A	A	A	A	A	A	A	A	A	A	A	A	A	A
BAP8.3	-	-	-	-	-	-	-	-	-	A	A	A	-	A	A	A	A	A	A	A	A	A	A	A	A	A	A	A	A	A	A	A	A	A	A	A	A	A	A	A	A	A	A	A	A	A	A	A	A
BAP8.4	B	B	B	B	B	B	B	B	B	B	B	B	B	B	B	B	B	B	B	B	B	B	B	B	B	B	B	B	B	B	B	B	B	B	B	B	B	B	B	B	B	B	B	B	B	B	B	B	B
BAP8.5	B	B	B	B	B	B	B	B	B	B	B	B	B	B	B	B	B	B	B	B	B	B	B	B	B	B	B	B	B	B	B	B	B	B	B	B	B	B	B	B	B	B	B	B	B	B	B	B	B
BAP8.6	B	B	B	B	B	B	B	B	B	B	B	B	B	B	B	B	A	A	A	A	A	A	A	A	A	A	A	A	A	A	A	A	A	A	A	A	A	A	A	A	A	A	A	A	A	A	A	A	A
BAP8.9	B	B	B	B	B	B	B	B	B	B	B	B	B	B	B	-	B	B	B	B	B	B	B	B	B	B	B	B	B	B	B	B	B	B	B	B	B	B	B	B	B	B	B	B	B	B	B	B	B
BAP8.10	A	A	A	A	A	A	A	A	A	A	A	A	A	A	A	A	A	A	A	A	A	A	A	A	A	A	A	A	A	A	A	A	A	A	A	A	A	A	A	A	A	A	A	A	A	-	A	A	-
BAP8.11	B	B	B	B	B	B	B	B	B	B	B	B	B	B	B	B	B	B	B	B	B	B	B	B	B	B	B	B	B	B	B	B	B	B	B	B	B	B	B	B	B	B	B	B	B	B	B	B	B
BAP8.12	B	B	B	B	A	A	A	A	A	A	A	A	A	A	A	A	A	A	A	A	A	A	A	A	A	A	A	A	A	A	A	A	A	A	A	A	A	A	A	A	A	A	A	A	A	A	A	A	-
BAP8.14	B	B	B	B	B	B	B	B	B	B	B	B	B	B	B	B	B	B	B	B	B	B	B	B	B	B	B	B	B	B	B	B	B	B	B	B	B	B	B	B	B	B	B	B	B	B	B	B	B
BAP8.15	B	B	B	B	B	B	B	B	B	B	B	B	B	B	B	B	B	B	B	B	B	B	B	B	B	B	B	B	B	B	B	B	B	B	B	B	B	B	B	B	B	B	B	B	B	B	B	B	B
BAP8.17	A	A	A	A	A	A	A	A	A	A	A	A	A	A	A	A	B	B	B	B	B	B	B	B	B	B	B	B	B	B	B	B	B	B	B	B	B	B	B	B	B	B	B	B	B	B	B	B	B
BAP8.18	A	A	A	A	A	A	A	B	B	B	B	B	B	B	B	B	B	B	B	B	B	B	B	B	B	B	B	B	B	B	B	B	B	B	B	B	B	B	B	B	B	B	B	B	B	B	B	B	B
BAP8.19	B	B	B	B	B	B	B	B	B	B	B	B	B	B	B	B	B	B	B	B	B	B	B	B	B	B	B	B	B	B	B	B	B	B	B	B	B	B	B	B	B	B	B	B	B	B	B	B	A
BAP8.20	B	B	B	B	B	B	B	B	B	B	B	B	B	B	B	B	A	A	A	A	A	A	A	A	A	A	A	A	A	A	A	A	A	A	A	A	A	A	A	A	A	A	A	A	A	A	A	A	A
BAP8.21	B	B	B	B	B	B	B	B	B	B	B	-	B	B	B	B	B	B	B	B	B	B	B	B	B	B	B	B	B	B	B	B	B	B	B	B	B	B	B	B	B	B	B	B	B	B	B	B	B
BAP8.22	B	B	B	-	B	B	B	B	B	B	B	B	B	B	B	B	A	A	A	A	A	A	A	A	A	A	A	A	A	A	A	A	A	A	A	A	A	A	A	A	A	A	A	A	A	A	A	A	A
BAP8.24	B	B	B	B	B	B	B	B	B	B	B	B	B	B	B	B	A	A	A	A	A	A	A	A	A	A	A	A	A	A	A	A	A	A	A	A	A	A	A	A	A	A	A	A	A	A	A	A	-
BAP8.25	A	A	A	A	A	A	A	A	A	A	A	A	A	A	A	A	A	A	A	A	A	A	A	A	A	A	A	A	A	A	A	A	A	A	A	A	A	A	A	A	A	A	A	A	A	-	A	A	A
BAP8.28	B	B	B	B	B	B	B	B	B	B	B	B	A	A	A	A	A	A	A	-	-	-	-	-	-	-	-	-	-	-	-	A	A	A	A	A	A	A	A	A	A	A	A	A	A	A	A	A	A
BAP8.29	-	B	B	B	A	A	A	A	A	A	A	A	A	A	A	A	A	A	A	A	A	A	A	A	A	A	A	A	A	A	A	A	A	A	A	A	A	A	A	A	A	A	A	A	A	A	A	A	-
BAP8.32	A	A	A	A	A	A	A	A	A	A	A	A	A	A	A	A	A	A	A	A	A	A	A	A	A	A	A	A	A	A	A	A	A	A	A	A	A	A	A	A	A	A	A	A	A	A	A	A	A
BAP8.33	B	B	B	B	B	B	B	B	B	B	B	B	B	B	B	B	B	B	B	B	B	B	B	B	B	B	B	B	B	B	B	B	B	B	B	B	A	A	A	A	A	A	A	A	A	-	A	A	-
BAP8.34	B	B	B	B	B	B	B	B	B	B	B	B	B	B	B	B	B	B	B	B	B	B	B	B	B	B	B	B	B	B	B	B	B	B	B	B	B	B	B	B	B	B	B	B	B	B	B	B	B
BAP8.36	B	B	B	B	B	B	B	B	B	B	B	B	B	B	B	B	B	B	B	B	B	B	B	B	B	B	B	B	B	B	B	B	B	B	B	B	B	B	B	B	B	B	B	B	B	B	B	B	B
BAP8.37	A	A	-	A	A	A	A	A	A	A	A	A	A	A	A	A	B	B	B	B	B	B	B	B	B	B	B	B	B	B	B	B	B	B	B	B	B	B	B	B	B	B	B	B	B	B	A	-	-
BAP8.39	B	B	B	B	B	B	B	B	B	B	B	B	B	B	B	B	A	A	A	A	A	A	A	A	A	A	A	A	A	A	A	A	A	A	A	A	A	A	A	A	A	A	A	A	A	A	A	A	A
BAP8.40	A	A	A	A	A	A	A	A	A	A	A	A	A	A	A	A	B	B	B	B	B	B	B	B	B	B	B	B	B	B	B	B	B	B	B	B	B	B	B	B	B	B	B	B	B	B	B	B	B
BAP8.42	A	A	A	A	A	A	A	A	A	A	A	A	A	A	A	A	A	A	A	A	A	A	A	A	A	A	A	A	A	A	A	A	A	A	A	A	A	A	A	A	A	A	A	A	A	A	A	A	A
BAP8.43	B	B	B	B	B	B	B	B	B	B	B	B	B	A	A	A	A	A	A	A	A	A	A	A	A	A	A	A	A	A	A	A	A	A	A	A	A	A	A	A	A	A	A	A	A	A	A	A	A
BAP8.46	-	B	-	B	B	B	B	B	B	B	B	B	B	B	B	B	B	B	B	B	B	B	B	B	B	B	B	B	B	B	B	B	B	B	B	B	B	B	B	B	B	B	B	B	B	B	B	B	B
BAP8.47	A	A	A	A	A	A	A	A	A	A	A	A	A	A	A	A	B	B	B	B	B	B	B	B	B	B	B	B	B	B	B	B	B	B	B	B	B	B	B	B	B	B	B	B	B	B	B	B	B
BAP8.49	A	A	A	A	A	A	A	A	A	A	A	A	A	A	A	A	B	B	B	B	B	B	B	B	B	B	B	B	B	B	B	B	B	B	B	B	B	B	B	B	B	B	B	B	B	B	B	B	B
BAP8.50	A	A	A	A	A	A	A	A	B	B	B	B	B	B	B	B	B	B	B	B	B	B	B	B	B	B	B	B	B	B	B	B	B	B	B	B	B	B	B	B	B	B	B	B	B	B	B	B	B
BAP8.51	B	B	B	-	B	B	B	A	A	A	A	A	A	A	A	A	B	B	B	B	B	B	B	B	B	B	B	B	B	B	B	B	B	B	B	B	B	B	B	B	B	B	B	B	B	B	B	B	B
BAP8.52	A	A	A	A	A	A	A	A	A	A	A	A	A	A	A	A	A	A	A	A	A	A	A	A	A	A	A	A	A	A	A	A	A	A	A	A	A	A	A	A	A	A	-	A	A	A	A	A	A
BAP8.54	B	B	B	B	B	B	B	A	A	A	A	A	A	A	A	A	A	A	A	A	A	A	A	A	A	A	A	A	A	A	A	A	A	A	A	A	A	A	A	A	A	A	A	A	A	A	A	A	A
BAP8.55	A	A	A	A	A	A	A	A	A	A	A	A	A	A	A	A	A	A	A	A	A	A	A	A	A	A	A	A	A	A	A	A	A	A	A	A	A	A	A	A	A	A	A	A	A	A	A	A	A
BAP8.56	A	A	A	A	A	A	A	A	A	A	A	A	A	A	A	A	A	A	A	A	A	A	A	A	A	A	A	A	A	A	A	A	A	A	A	A	A	A	A	A	A	A	A	A	A	-	A	A	A
BAP8.57	A	A	A	A	A	A	A	A	A	A	A	A	A	A	A	A	B	B	B	B	B	B	B	B	B	B	B	B	B	B	B	B	B	B	B	B	B	B	B	B	B	B	B	B	B	B	B	B	B
BAP8.58	A	A	A	A	A	A	A	A	A	A	A	A	A	A	A	A	A	A	A	A	A	A	A	A	-	A	A	A	A	A	A	A	A	A	A	A	A	A	A	A	A	A	A	A	A	A	A	A	A
BAP8.59	B	B	B	B	B	B	B	B	B	B	B	B	B	B	B	B	A	A	A	A	A	A	A	A	A	A	A	A	A	A	A	A	A	A	A	A	A	A	A	A	A	A	A	A	A	A	A	A	A
BAP8.60	A	A	A	A	A	A	A	A	A	A	A	A	A	A	A	A	B	B	B	B	B	B	B	B	B	B	B	B	B	B	B	B	B	B	B	B	B	B	B	B	B	B	B	B	B	B	B	B	B
BAP8.63	-	B	B	B	B	B	B	B	B	B	B	B	B	B	B	B	A	A	A	A	A	A	A	A	A	A	A	A	A	A	A	A	A	A	A	-	A	A	A	A	A	A	A	A	A	A	A	A	A
BAP8.64	-	B	B	B	B	B	B	B	B	B	B	B	B	B	B	B	B	B	B	B	B	B	B	B	B	B	B	B	B	B	B	B	B	B	B	B	B	B	B	B	B	B	B	B	B	B	B	B	B
BAP8.65	B	B	B	B	B	B	B	B	B	B	B	B	B	B	B	B	B	B	B	B	B	B	B	B	B	B	B	B	B	B	B	B	B	B	B	B	B	B	B	B	B	B	B	B	B	B	B	B	B
BAP8.66	A	A	A	A	A	A	A	A	A	A	A	A	A	A	A	A	B	B	B	B	B	B	B	B	B	B	B	B	B	B	B	B	B	B	B	B	B	B	B	B	B	B	B	B	A	A	A	A	A
BAP8.67	B	B	B	B	B	B	B	B	B	B	B	B	A	A	A	A	A	A	A	A	A	A	A	A	A	A	A	A	A	A	A	A	A	A	A	A	A	A	A	A	A	A	A	A	A	A	A	A	A
BAP8.68	A	A	A	A	A	A	A	A	A	B	B	B	B	B	B	B	B	B	B	B	B	B	B	B	B	B	B	B	B	B	B	B	B	B	B	B	B	B	B	B	B	B	B	B	B	B	B	B	B
BAP8.69	A	A	A	A	A	A	A	A	A	A	A	A	A	A	A	A	A	A	A	A	A	A	A	A	A	A	A	A	A	A	A	A	A	A	A	B	B	B	B	B	B	B	B	B	B	B	B	B	B
BAP8.70	A	A	A	A	A	A	A	A	A	A	A	A	A	A	A	A	A	A	A	A	A	A	A	A	A	A	A	A	A	A	A	A	A	A	A	A	A	A	A	A	A	A	A	A	A	A	A	A	A
BAP8.71	B	B	B	B	B	B	B	B	B	B	B	B	B	B	B	B	-	B	B	B	B	B	B	B	B	B	B	B	B	B	B	B	B	B	B	B	B	B	B	B	B	B	B	B	B	B	B	B	-
BAP8.72	B	B	B	B	B	B	B	B	B	B	B	B	B	B	B	B	B	B	B	B	B	B	B	B	B	B	B	B	B	B	B	B	B	B	B	B	B	B	B	B	B	B	B	B	B	B	B	B	B
BAP8.73	A	A	A	A	A	A	A	A	A	A	A	B	B	B	B	B	B	B	B	B	B	B	B	B	B	B	B	B	B	B	B	B	B	B	B	B	B	B	B	B	B	B	B	B	B	-	B	B	B
BAP8.74	A	A	A	A	A	A	A	A	A	A	A	A	A	A	A	A	B	B	B	B	B	B	B	B	B	B	B	B	B	B	B	B	B	B	B	B	B	B	B	B	B	B	B	B	B	B	B	B	B
BAP8.75	A	A	A	A	A	A	A	A	A	A	A	A	A	A	A	A	B	B	B	B	B	B	B	B	B	B	B	B	B	B	B	B	B	B	B	B	B	B	B	B	B	B	B	B	B	B	B	B	B
BAP8.76	A	A	A	A	A	A	A	A	A	A	A	A	A	A	A	A	A	A	A	A	A	A	A	A	A	A	A	A	A	A	A	A	A	A	A	A	A	A	A	A	A	A	A	A	A	A	A	A	A
BAP8.77	A	A	A	A	A	B	B	B	B	B	B	B	B	B	B	B	B	B	B	B	B	B	B	B	B	B	B	B	B	A	A	A	A	A	A	A	A	A	A	A	A	A	A	A	A	A	A	A	A
BAP8.78	B	B	B	B	B	B	B	B	B	B	B	B	B	B	B	B	B	B	B	B	B	B	B	B	B	B	B	B	B	B	B	B	B	B	B	B	B	B	B	B	B	B	B	B	B	B	B	B	B
BAP8.79	B	B	B	B	B	B	B	B	B	B	B	B	B	B	B	B	B	B	B	B	B	B	B	B	B	B	B	B	B	B	B	B	B	B	B	B	B	B	B	B	B	B	B	B	B	B	B	B	B
BAP8.80	B	B	B	B	B	B	B	B	B	B	B	B	B	B	B	B	-	-	-	-	-	-	-	-	-	-	-	-	-	-	-	-	-	-	-	B	-	B	B	B	B	B	B	B	B	B	B	B	B
BAP8.81	B	B	B	B	B	B	B	B	B	B	B	B	B	B	B	B	B	B	B	B	B	B	B	B	B	B	B	B	B	B	B	B	B	B	B	B	B	B	B	B	B	B	B	B	B	B	B	B	B
BAP8.82	B	B	B	B	B	B	B	B	B	B	B	B	B	B	B	B	B	B	B	B	B	B	B	B	B	B	B	B	B	B	B	B	B	B	B	B	B	B	B	B	B	B	B	B	B	B	B	B	B
BAP8.85	A	A	A	A	A	A	A	A	A	A	A	A	A	A	A	A	A	A	A	A	A	-	A	A	A	A	A	A	A	A	A	A	A	A	A	A	A	A	A	A	A	A	A	A	A	-	A	A	A
BAP8.86	A	A	A	A	A	A	A	A	A	A	A	A	A	A	A	A	B	B	B	B	B	B	B	B	B	B	B	B	B	B	B	B	B	B	B	B	B	B	B	B	B	B	B	B	B	B	B	B	B
BAP8.87	A	A	A	A	A	A	A	A	A	A	A	A	A	A	A	A	A	A	A	A	A	A	A	A	A	A	A	A	A	A	A	A	A	A	A	A	A	A	A	A	A	A	A	A	A	A	A	A	A
BAP8.90	B	B	B	B	B	B	B	B	B	B	B	B	B	B	B	B	B	B	B	B	B	B	B	B	B	B	B	B	B	B	B	B	B	B	B	B	B	B	B	B	B	B	B	B	B	B	B	B	B
BAP8.91	A	A	A	A	A	A	A	A	A	A	A	A	A	A	A	A	A	A	A	A	A	A	A	A	A	A	B	B	B	B	B	B	B	B	B	B	B	B	B	B	B	B	B	B	B	B	B	B	B
BAP8.93	B	B	B	B	B	B	B	B	B	B	B	B	B	B	B	B	B	B	B	B	B	B	B	B	B	B	B	B	B	B	B	B	B	B	B	B	B	B	B	B	B	B	B	B	B	B	B	B	B
BAP8.94	B	B	B	B	B	B	B	A	A	A	A	A	A	A	A	A	A	A	A	A	A	A	A	A	A	A	A	A	A	A	A	A	A	A	A	A	A	A	A	A	A	A	A	A	A	A	A	A	A
BAP8.95	B	B	B	B	B	B	B	B	B	B	B	B	B	B	A	A	B	B	B	B	B	B	B	B	B	B	B	B	B	B	B	B	B	B	B	B	B	B	B	B	B	B	B	B	B	B	B	B	-
BAP8.97	A	A	A	A	A	A	A	A	A	A	A	A	A	A	A	A	A	A	A	A	A	A	A	A	A	A	A	A	A	A	A	A	A	A	A	A	A	A	A	A	A	A	A	A	A	A	A	A	A
BAP8.99	B	B	B	B	B	B	B	B	B	B	B	B	B	B	B	B	B	B	B	B	B	B	B	B	B	B	B	B	B	B	B	B	B	B	B	B	B	B	B	B	B	B	B	B	B	B	B	B	B
BAP8.100	A	A	A	A	A	A	A	A	A	A	A	A	A	A	A	A	A	A	A	A	A	A	A	A	A	A	A	A	A	A	A	A	A	A	A	A	A	A	A	A	A	A	A	A	A	A	A	A	A
BAP8.104	A	A	A	A	A	A	A	A	A	A	A	A	A	A	A	A	A	A	A	A	A	A	A	A	A	A	A	A	A	A	A	A	A	A	A	A	A	A	A	A	A	A	A	A	A	A	A	A	A
BAP8.105	B	B	B	B	B	B	B	B	B	B	B	B	B	B	B	B	B	B	B	B	B	B	B	B	B	B	B	B	B	B	B	A	-	A	-	A	A	A	A	-	-	A	-	-	-	-	A	-	A
BAP8.108	B	B	B	B	B	B	B	B	B	B	B	B	B	B	B	B	B	B	B	B	B	B	B	B	B	B	B	B	B	B	B	B	B	B	B	B	B	B	B	B	B	B	B	B	B	B	B	B	B
BAP8.109	B	B	B	B	B	B	B	B	B	B	B	B	B	B	B	B	B	B	B	B	B	B	B	B	B	B	B	B	B	B	B	B	B	B	B	B	-	-	-	-	-	-	-	-	-	-	-	-	-
BAP8.110	-	-	-	-	-	-	-	-	-	-	-	-	-	-	-	-	A	A	A	A	A	A	A	A	A	A	A	A	A	A	A	A	A	A	A	A	A	A	A	A	A	A	A	A	A	A	A	A	A
BAP8.111	A	A	A	A	A	A	A	A	A	A	A	A	A	A	A	A	A	A	A	A	A	A	A	B	B	B	B	B	B	B	B	B	B	B	B	B	B	B	B	B	B	B	B	B	B	B	B	B	B
BAP8.112	B	B	B	B	B	B	-	A	A	A	A	A	A	A	A	A	A	A	A	B	B	B	B	B	B	B	B	B	B	B	B	B	B	B	B	B	B	B	B	B	B	B	B	B	B	B	B	B	B
BAP8.113	A	A	A	A	A	A	A	A	A	B	B	B	B	B	B	B	B	B	B	B	B	B	B	B	B	B	B	B	B	B	B	B	B	B	B	B	B	B	B	B	B	B	B	B	B	B	B	B	B
BAP8.114	B	B	B	B	B	B	B	B	B	B	B	B	B	B	B	A	A	A	A	A	A	A	A	A	A	A	A	A	A	A	A	A	A	A	A	A	A	A	A	A	A	A	A	A	A	A	A	A	A
BAP8.115	A	A	A	A	A	A	A	A	A	A	A	A	A	A	A	A	B	B	B	B	B	B	B	B	B	B	B	B	B	B	B	B	B	B	B	B	B	B	B	B	B	B	B	B	B	B	B	B	B
BAP8.116	A	A	A	A	A	A	A	A	A	A	A	A	A	A	A	A	A	A	A	A	A	A	A	A	A	A	A	A	A	A	A	A	A	A	A	A	A	A	A	A	B	B	B	B	B	B	B	B	B
BAP8.117	B	B	A	B	B	B	B	A	A	-	-	-	-	-	-	-	A	A	A	A	A	A	A	A	A	A	A	A	A	A	A	A	A	A	A	A	A	A	A	A	A	A	A	A	A	A	A	A	A
BAP8.118	B	B	B	B	B	B	B	B	B	B	B	A	A	A	A	A	A	A	A	A	A	A	A	A	A	A	A	A	A	A	A	A	A	A	A	A	A	A	A	A	A	A	A	A	A	A	A	A	A
BAP8.119	A	A	A	A	A	A	A	A	A	A	A	A	A	A	A	A	A	A	A	A	A	A	A	A	A	A	A	A	A	A	A	A	A	A	A	A	A	A	A	A	A	A	A	A	A	A	A	A	A
BAP8.120	-	-	-	-	-	-	-	-	-	A	A	A	A	-	A	A	B	B	B	B	B	B	B	B	B	B	B	B	B	B	B	B	B	B	B	B	B	B	B	B	B	B	B	B	B	B	B	B	B
BAP8.121	B	B	B	B	B	B	B	B	B	B	B	B	B	-	-	-	A	A	A	A	A	A	A	A	A	A	B	B	B	B	B	B	B	B	B	B	B	B	B	B	B	B	B	B	B	B	B	B	B
BAP8.122	A	A	A	A	A	A	A	A	A	A	A	A	A	A	A	A	A	A	A	A	A	A	A	A	A	A	A	A	A	A	A	A	A	A	A	A	A	A	A	A	A	A	A	A	A	A	A	A	A
BAP8.123	A	A	A	A	A	A	A	A	A	A	A	A	A	A	A	A	A	A	A	A	A	A	A	A	A	A	A	A	A	A	A	A	A	A	A	A	A	A	A	A	A	A	A	A	A	A	A	A	A
BAP8.125	B	B	B	B	B	B	B	A	A	A	A	A	A	A	A	A	A	A	A	A	A	A	A	A	A	A	A	A	A	A	A	A	A	A	A	A	A	A	A	A	A	A	A	A	A	A	A	A	A
BAP8.126	A	A	A	A	A	A	A	A	A	A	A	A	A	A	A	A	B	B	B	B	B	B	B	B	B	B	B	B	B	B	B	B	B	B	B	B	B	B	B	B	B	B	B	B	B	-	-	-	-
BAP8.127	B	B	B	B	B	B	B	B	B	B	B	B	B	B	B	B	B	B	B	B	B	B	B	B	B	B	B	B	B	B	B	B	B	B	B	B	B	B	B	B	B	B	B	B	B	B	B	B	B
BAP8.128	B	B	B	B	B	B	B	B	B	B	B	B	B	B	B	B	B	B	B	B	B	B	B	B	B	B	B	B	B	B	B	B	B	B	B	B	B	B	B	B	B	B	B	B	B	B	A	A	A
BAP8.129	A	A	A	A	A	A	A	A	A	A	A	A	A	A	A	A	A	A	A	A	A	A	A	A	A	A	A	A	A	A	A	A	A	A	A	A	A	-	A	A	A	A	A	A	A	A	A	A	A
BAP8.130	A	A	A	B	B	B	B	B	B	B	B	B	B	B	B	B	B	B	B	B	B	B	B	B	B	B	B	B	B	B	B	B	B	B	B	B	B	B	B	B	B	B	B	B	B	B	B	B	B
BAP8.131	B	B	B	B	B	B	B	B	B	B	B	B	B	B	B	B	B	B	B	B	B	B	B	B	B	B	B	B	B	B	B	B	B	B	B	B	B	B	B	B	B	B	B	B	B	B	B	B	B
BAP8.133	B	B	B	B	B	B	B	A	A	A	A	A	A	A	A	A	A	A	A	A	A	A	A	A	A	A	A	A	A	A	A	A	A	A	A	A	A	A	A	A	A	A	A	A	A	A	A	A	A
BAP8.134	A	A	A	-	A	A	A	A	A	A	A	-	A	A	A	A	B	B	B	B	B	B	B	B	B	B	B	B	B	B	B	B	B	B	B	B	B	B	B	B	B	B	B	-	B	B	B	B	B
BAP8.135	A	A	A	A	B	B	B	B	B	B	B	B	B	B	B	B	B	B	B	B	B	B	B	B	B	B	B	B	B	B	B	B	B	B	B	-	B	B	B	B	B	B	B	B	B	B	B	B	B
BAP8.136	B	B	B	B	B	B	B	B	B	B	B	B	B	B	B	B	-	-	-	-	-	-	-	-	-	-	-	-	-	-	-	-	-	-	-	B	B	B	B	B	B	B	B	B	B	B	B	B	B
BAP8.137	B	B	B	B	B	B	B	B	B	B	B	B	B	B	B	B	B	B	B	B	B	B	B	B	B	B	B	-	B	B	B	B	B	B	B	B	B	B	B	B	B	B	B	B	B	B	B	B	B
BAP8.141	B	B	B	-	B	B	B	B	B	B	B	B	B	B	B	B	B	B	B	B	B	B	B	B	B	B	B	B	B	B	B	B	B	B	B	B	A	A	A	A	A	A	A	A	A	A	A	A	A
BAP8.142	B	B	B	B	B	B	B	B	B	B	B	B	B	B	B	B	B	B	B	B	B	B	B	B	B	B	B	B	B	B	B	B	B	B	B	B	B	B	B	B	B	B	B	B	B	B	B	B	B
BAP8.145	A	A	A	-	A	A	A	A	A	A	A	A	A	A	A	A	A	A	A	A	A	A	A	A	A	A	A	A	A	A	A	A	A	A	A	A	A	A	A	A	A	A	A	A	A	A	A	A	A
BAP8.146	A	A	A	A	A	A	A	A	A	A	A	A	A	A	A	A	A	A	A	A	A	A	A	A	A	A	A	A	A	A	A	A	A	A	A	A	A	A	A	A	A	A	A	A	A	B	B	B	B
BAP8.147	B	B	B	B	B	B	B	B	B	B	B	B	B	B	B	B	B	B	B	B	B	B	B	B	B	B	A	A	A	A	A	A	A	A	A	A	A	A	A	A	A	A	A	A	A	A	A	A	A
BAP8.148	A	A	A	B	B	B	B	B	B	B	B	B	B	B	B	B	B	B	B	B	B	B	B	B	B	B	B	B	B	B	B	B	B	B	B	B	B	B	B	B	B	B	B	B	B	B	B	B	B
BAP8.149	B	B	B	B	B	B	B	B	B	B	B	B	B	B	B	B	B	B	B	B	B	-	B	B	B	B	B	B	B	B	B	B	B	B	B	B	B	B	B	B	B	B	B	B	B	B	B	B	B
BAP8.150	A	A	A	A	A	A	A	A	A	B	B	B	B	B	B	B	A	A	A	A	B	B	B	B	B	B	B	B	B	B	B	B	B	B	B	B	B	B	B	B	B	B	B	B	B	B	B	B	B
BAP8.152	A	A	A	A	A	A	A	A	A	A	A	A	A	A	A	A	A	A	A	A	A	A	A	A	A	A	A	A	A	A	A	A	A	A	A	A	A	A	A	A	A	A	A	A	A	A	A	A	A
BAP8.153	B	B	B	B	B	B	B	B	B	B	B	B	B	B	B	B	B	B	B	B	B	B	B	B	B	B	B	B	B	B	B	B	B	B	B	B	B	B	B	B	B	B	B	B	B	B	B	B	B
BAP8.154	A	A	A	A	A	A	A	A	A	A	A	A	A	A	A	A	A	A	A	A	A	A	A	A	A	A	A	A	A	A	A	A	A	A	A	A	A	A	A	A	A	A	A	A	A	A	A	A	A
BAP8.155	A	A	A	A	A	A	A	A	A	A	A	A	A	A	A	A	A	A	A	A	A	A	A	A	A	A	A	A	A	A	A	A	A	A	A	A	A	A	A	A	A	A	A	A	A	A	A	A	A
BAP8.156	-	-	-	-	-	-	-	-	-	A	A	A	A	A	A	A	A	A	A	A	A	A	A	A	A	A	A	A	A	A	A	A	A	A	A	A	A	A	A	A	A	A	A	A	A	A	A	A	A
BAP8.158	A	A	A	A	A	A	A	A	A	A	A	A	A	A	A	A	A	A	A	A	A	A	A	A	A	A	A	A	A	A	A	A	A	A	A	A	A	A	A	A	A	A	A	A	A	A	A	A	-
BAP8.159	A	A	A	A	A	A	A	A	A	A	A	B	B	B	B	B	B	B	B	B	B	B	B	B	B	B	B	B	B	B	B	B	B	B	B	B	B	B	B	B	B	B	B	B	B	B	B	B	B
BAP8.160	B	B	B	B	B	B	B	B	B	B	B	B	-	-	-	-	-	-	-	-	-	-	A	A	A	A	A	A	A	A	A	A	A	A	A	A	A	A	A	A	A	A	A	A	A	A	A	A	A
BAP8.164	B	B	B	B	B	B	B	B	B	B	B	B	B	B	B	B	-	-	B	-	-	-	-	-	-	-	A	A	A	A	A	A	A	A	A	A	A	A	A	A	A	A	A	A	A	-	A	A	A
BAP8.165	A	-	-	A	-	A	A	A	A	-	A	-	A	A	A	A	A	A	A	A	A	A	A	A	-	A	A	A	A	A	A	-	-	B	B	B	-	-	-	-	-	-	-	-	B	B	-	B	-
BAP8.166	A	A	B	A	A	A	A	A	A	A	A	A	-	-	-	-	-	-	-	-	-	-	-	-	-	-	-	-	-	-	-	-	-	-	-	A	-	-	-	-	B	-	-	-	-	-	A	-	-
BAP8.167	A	A	A	A	A	A	A	A	A	A	A	A	A	B	B	B	B	B	B	B	B	B	B	B	B	B	B	B	B	B	B	B	B	B	B	B	B	B	B	B	B	B	B	B	B	B	B	B	B
BAP8.168	B	B	B	B	B	B	B	B	B	B	B	B	B	B	B	A	A	A	A	A	A	A	A	A	A	A	A	A	A	A	A	A	A	A	A	-	A	A	A	A	A	A	A	A	A	-	A	A	A
BAP8.169	B	B	B	B	B	B	B	B	B	B	B	B	B	B	B	B	B	B	B	B	B	B	B	B	B	B	B	B	B	B	B	B	B	B	B	B	B	B	B	B	B	B	B	B	B	A	A	A	A
BAP8.170	B	B	B	B	B	B	B	B	B	B	B	B	B	B	B	B	B	B	B	B	B	B	B	B	B	B	B	B	B	B	B	B	B	B	B	B	B	B	B	B	B	B	B	B	B	B	B	B	B
BAP8.171	B	B	B	B	B	B	B	B	B	B	B	B	B	B	B	B	B	B	B	B	B	B	B	B	B	B	B	B	B	B	B	B	B	B	B	B	B	B	B	B	B	B	B	B	B	B	B	B	B
BAP8.172	B	B	B	B	B	B	B	B	B	B	B	B	B	B	B	B	B	B	B	B	B	B	B	B	B	B	B	B	B	B	B	B	B	B	B	B	B	B	B	B	B	B	B	B	B	B	B	B	B
BAP8.173	A	A	A	A	A	A	A	A	A	A	A	A	A	A	A	A	B	B	B	A	A	A	A	A	A	A	A	A	A	A	A	A	A	A	A	A	A	A	A	A	A	A	A	A	A	A	A	A	A
BAP8.174	B	B	B	B	-	B	B	B	B	B	B	B	B	B	B	B	B	B	B	B	B	B	B	B	B	B	B	B	B	B	B	B	B	B	B	B	B	-	-	B	B	-	-	-	-	-	B	-	-
BAP8.175	A	A	A	A	A	A	A	A	A	A	A	A	A	A	A	A	A	A	A	B	B	B	B	B	B	B	B	B	B	B	B	B	B	B	B	B	B	B	B	B	B	B	B	B	B	B	B	B	B
BAP8.176	A	A	A	A	A	A	A	A	A	A	A	A	A	A	A	A	A	A	A	A	A	A	A	A	A	A	A	A	A	A	A	A	A	A	A	A	A	A	A	A	A	A	A	A	A	A	A	A	A
BAP8.177	B	B	B	B	B	B	B	B	B	B	B	B	B	B	B	B	B	B	B	B	B	B	B	B	B	B	B	B	B	B	B	B	B	B	B	B	B	B	B	B	B	B	B	B	B	B	B	B	B
BAP8.178	B	B	B	B	B	B	B	B	B	B	B	B	B	B	B	B	B	B	B	B	B	B	B	B	B	B	B	B	B	B	B	B	B	B	B	B	B	B	B	B	B	B	B	B	B	B	B	B	B
BAP8.180	A	A	A	B	B	B	B	B	B	B	B	B	B	B	B	B	B	B	B	B	B	B	B	B	B	B	B	B	B	B	B	B	B	B	B	B	B	B	B	B	B	B	B	B	B	B	B	B	B
BAP8.181	A	A	A	A	A	A	A	A	A	A	A	A	A	A	A	A	A	A	A	A	A	A	A	A	A	A	A	A	A	A	A	A	A	A	A	A	A	A	A	A	A	A	A	A	A	A	A	A	A
BAP8.183	A	A	A	A	A	A	A	A	A	A	A	A	A	A	A	A	A	A	A	A	A	A	A	A	A	A	A	A	A	A	A	A	A	A	A	A	A	A	A	A	A	A	A	A	A	A	A	A	A
BAP8.184	B	B	B	-	B	B	B	B	B	B	B	B	-	-	-	-	B	B	B	B	B	B	B	B	B	B	B	B	B	B	B	B	B	B	B	B	B	A	A	A	A	A	A	A	A	A	A	A	A
BAP8.186	B	B	B	B	B	B	B	B	B	B	B	B	B	B	B	B	B	B	B	B	B	B	B	B	B	B	B	B	B	B	B	B	B	B	B	B	B	B	B	B	B	B	B	B	B	B	B	B	B
BAP8.187	B	B	B	B	B	B	B	B	B	B	B	B	B	B	B	B	B	B	B	B	B	B	B	B	B	B	B	B	B	B	B	B	B	B	B	B	B	B	B	B	B	B	B	B	B	B	B	B	-
BAP8.188	-	-	-	-	-	-	-	-	-	A	A	A	A	A	A	A	B	B	B	B	-	B	B	B	B	B	B	B	B	B	B	B	B	B	B	B	B	B	B	B	-	B	B	B	B	B	B	B	B
BAP8.190	A	A	A	A	A	A	A	A	A	A	A	A	A	A	A	A	A	A	A	A	A	A	A	A	A	A	A	A	A	A	A	A	A	A	A	A	A	A	A	A	A	A	A	A	A	A	-	-	-
BAP8.191	B	B	B	B	B	B	B	B	B	B	B	B	B	B	B	B	B	B	B	B	B	B	B	B	B	B	B	B	B	B	B	B	B	B	B	B	B	B	B	B	B	B	B	B	B	B	B	B	B
BAP8.192	B	B	-	B	B	B	B	B	B	B	B	B	B	B	B	B	A	A	A	A	A	A	A	A	A	A	A	A	A	A	A	A	A	A	A	A	A	A	A	A	A	A	A	A	A	A	A	A	A
BAP8.193	B	B	B	B	B	B	B	B	B	B	B	B	B	B	B	B	B	B	B	B	B	B	B	B	B	B	B	B	B	B	B	B	B	B	B	B	B	B	B	B	B	B	B	B	B	B	B	B	B
BAP8.195	A	A	A	A	A	A	A	A	A	A	A	A	A	A	A	A	A	A	A	A	A	A	A	A	A	A	A	A	A	A	A	A	A	A	A	A	A	A	A	A	A	A	A	A	A	A	A	A	A
BAP8.197	B	B	B	B	A	A	A	A	A	A	A	A	A	A	A	A	A	A	A	A	A	A	A	A	A	A	A	A	A	A	A	A	A	A	A	A	A	A	A	A	A	A	A	A	A	A	A	A	A
BAP8.198	B	B	B	B	B	B	B	B	B	B	B	B	B	B	B	B	B	B	B	B	B	B	B	B	B	B	B	A	A	A	A	A	A	A	A	A	A	A	A	A	A	A	A	A	A	A	A	A	A
BAP8.200	A	A	A	A	A	A	A	A	A	A	A	A	A	A	A	A	A	A	A	A	A	A	B	B	B	B	B	B	B	B	B	B	B	B	B	B	B	B	B	B	B	B	B	B	B	B	B	B	B
BAP8.201	A	A	A	A	A	A	A	A	A	A	A	B	B	B	B	B	B	B	B	B	B	B	B	B	B	B	B	B	B	B	B	B	B	B	B	B	B	B	B	B	B	B	B	B	B	B	B	B	B
BAP8.202	A	A	A	A	A	A	A	A	A	A	A	A	A	A	A	A	A	A	A	A	A	A	A	A	A	A	A	A	A	A	A	A	A	A	A	A	A	A	A	A	A	A	A	A	A	A	A	A	A
BAP8.203	B	B	B	B	-	B	-	B	B	-	-	-	A	A	A	A	A	A	A	A	A	A	A	A	A	A	A	A	A	A	A	A	A	A	A	A	A	A	A	A	A	A	A	A	A	A	A	A	A
BAP8.206	A	A	A	A	A	A	A	A	A	B	B	B	B	B	B	B	B	B	B	B	B	B	B	B	B	B	B	B	B	B	B	B	B	B	B	B	B	B	B	B	B	B	B	B	B	B	B	B	B
BAP8.208	B	B	B	B	B	B	B	B	B	B	B	B	B	B	B	B	B	B	B	B	B	B	B	B	B	B	B	B	B	B	B	B	-	B	B	B	B	B	B	B	B	B	B	B	B	B	B	B	B
BAP8.209	A	A	A	A	A	A	A	A	A	A	A	A	A	A	A	A	A	A	A	A	A	A	A	A	A	A	A	A	A	A	A	A	A	A	A	A	A	A	A	A	A	A	A	A	A	A	A	A	A
BAP8.210	B	B	B	B	B	B	B	B	B	B	B	B	B	B	B	B	A	A	A	A	A	A	A	A	A	A	A	A	A	A	A	A	A	A	A	A	A	A	A	A	A	A	A	A	A	A	A	A	A
BAP8.211	A	A	A	A	A	A	A	A	A	A	A	A	A	A	B	B	B	B	B	B	B	B	B	B	B	B	B	B	B	B	B	B	B	B	B	B	B	B	B	B	B	B	B	B	B	B	B	B	B
BAP8.212	B	B	B	B	B	B	B	B	B	B	B	B	B	B	B	B	B	B	B	B	B	B	B	B	B	B	B	B	B	B	B	B	B	B	B	B	B	B	B	B	B	B	B	B	B	B	B	B	B
BAP8.215	A	A	A	A	A	A	A	A	A	A	A	A	A	A	A	A	B	B	B	B	B	B	B	B	B	B	B	B	B	B	B	B	B	B	B	B	B	B	B	B	B	B	B	B	B	B	B	B	-
BAP8.216	B	B	B	B	B	B	B	B	B	B	B	B	B	B	B	B	B	B	B	B	B	B	B	B	B	B	B	B	B	B	B	B	B	B	B	B	B	B	B	B	B	B	B	B	B	B	B	B	B
BAP8.217	B	B	B	B	B	B	B	B	B	B	B	-	-	-	-	-	B	B	B	B	B	B	B	B	B	B	B	B	B	B	B	B	B	B	B	B	B	B	B	B	B	B	B	B	B	B	B	B	B
BAP8.219	B	B	B	B	B	B	B	B	B	B	B	B	B	B	B	B	B	B	B	A	A	A	A	A	A	A	B	B	B	B	B	B	B	B	B	B	B	B	B	B	B	B	B	B	B	B	B	B	B
BAP8.221	B	B	B	B	B	B	B	B	B	B	B	B	B	A	A	A	A	A	A	A	A	A	A	A	A	A	A	A	A	A	A	A	A	A	A	A	A	A	A	A	A	A	A	A	A	A	A	A	A
BAP8.222	A	A	A	A	A	A	A	A	A	A	A	B	B	B	B	B	B	B	B	B	B	B	B	B	B	B	B	B	B	B	B	B	B	B	B	B	B	B	B	B	B	B	B	B	A	A	A	A	A
BAP8.223	-	A	A	A	A	A	A	A	A	A	A	A	A	A	A	A	A	A	A	A	A	A	A	A	A	A	A	A	A	A	A	A	A	A	A	A	A	A	A	A	A	A	A	A	A	A	A	A	A
BAP8.224	B	B	B	B	B	B	B	B	B	B	B	B	B	B	B	B	B	B	B	B	B	B	B	B	B	B	B	B	B	B	B	B	B	B	B	B	B	B	B	B	B	B	B	B	B	B	B	B	B
BAP8.228	B	B	B	B	B	B	B	B	B	B	B	B	B	B	B	B	B	B	B	B	B	B	B	B	B	B	B	B	B	A	A	A	A	A	A	A	A	A	A	A	A	A	A	A	A	A	A	A	A
BAP8.229	B	B	B	B	B	B	B	B	B	B	B	B	B	B	B	-	-	-	-	-	-	-	-	-	A	-	A	-	-	-	-	A	-	-	-	-	-	-	A	-	-	A	-	-	B	B	B	B	B
BAP8.230	A	A	A	A	A	A	A	A	A	A	A	A	B	B	B	B	B	B	B	B	B	B	B	B	B	B	B	B	B	B	B	B	B	B	B	B	B	B	B	B	B	B	B	B	B	B	B	B	B
BAP8.234	B	B	B	B	B	B	B	B	B	B	B	B	B	B	B	B	-	-	-	-	-	-	-	-	-	-	-	-	-	-	-	-	-	-	-	-	-	-	-	-	-	-	-	-	-	-	-	-	-
BAP8.238	-	-	-	-	-	-	-	-	-	-	-	-	-	-	-	-	B	B	B	B	B	B	B	B	B	B	A	A	A	A	A	A	A	A	A	A	A	A	A	A	A	A	A	A	A	A	A	A	A
BAP8.242	A	A	A	A	A	A	A	A	A	A	A	A	A	A	A	B	B	B	B	B	B	B	B	B	B	B	B	B	B	B	B	B	B	B	B	B	B	B	B	B	B	B	B	B	B	B	B	B	B
BAP8.243	A	A	A	A	A	A	A	A	A	A	A	A	A	A	A	A	A	A	A	A	A	A	A	A	A	A	A	A	A	A	A	A	A	A	A	A	A	A	A	A	A	A	A	A	A	A	A	A	A
BAP8.246	B	B	B	B	B	B	B	B	B	B	B	A	A	A	A	A	A	A	A	A	A	A	A	A	A	A	A	A	A	A	A	A	A	A	A	A	A	A	A	A	A	A	A	A	A	A	A	A	A
[truncated: 1,817 more columns]

## Sheet: RIL_B552
RIL Baccara x 552 genetic map
Marker	Ps102378	Ps103528	PsCam041226_25766_356	Ps141903	PsCam049862_32477_1350	PsCam049765_32385_392	Ps123863	Ps001423	PsCam046138_29658_1282	Ps101246	Ps161430	Ps104666	Ps125382	Ps144873	Ps112412	Ps122998	Ps110617	Ps127145	Ps103610	Ps137391	Ps144392	Ps120103	Ps117406	Ps158219	Ps900119	Ps130096	Ps129936	Ps153151	Ps142394	Ps159717	Ps134068	Ps130478	PsCam000099_85_1906	Ps137438	Ps113657	Ps153599	PsCam000019_15_80	AB04_900	Ps163654	Ps162369	AA339	AB119-395	AD147-352	Ps152565	Ps148065	Ps134776	Ps129437	Ps116246	Ps142604
Linkage group	I	I	I	I	I	I	I	I	I	I	I	I	I	I	I	I	I	I	I	I	I	I	I	I	I	I	I	I	I	I	I	I	I	I	I	I	I	I	I	I	I	I	I	I	I	I	I	I	I
Position (cM Haldane)	0	0.9	0.9	4.9	5.2	12.9	16.4	26.1	27.3	27.6	27.9	27.9	27.9	29.7	29.7	29.7	30	30	30.3	30.3	30.3	30.3	30.6	34.3	36.8	37.1	37.1	37.1	37.1	37.1	37.1	37.7	37.7	38.4	39.9	39.9	39.9	54.5	55.4	55.4	57.2	57.2	57.8	58.1	58.1	58.1	58.1	58.1	58.4
BA55.2	A	A	A	A	A	A	A	A	A	A	A	A	A	A	A	A	A	A	A	A	A	A	A	A	A	A	A	A	A	A	A	A	A	A	A	A	A	B	B	B	B	B	B	B	B	B	B	B	B
BA55.3	B	B	B	B	B	B	B	B	B	B	B	B	B	B	B	B	B	B	B	B	B	B	B	B	B	B	B	B	B	B	B	B	B	B	B	B	B	B	B	B	B	B	B	B	B	B	-	B	B
BA55.5	A	A	A	A	A	B	B	B	B	B	B	B	B	B	B	B	B	B	B	B	B	B	B	B	B	B	B	B	B	B	B	B	B	B	B	B	B	A	A	A	A	A	A	A	A	A	A	A	A
BA55.6	B	B	B	B	B	B	B	B	B	B	B	B	B	B	B	B	B	B	B	B	B	B	B	B	B	B	B	B	B	B	B	B	B	B	B	B	B	A	A	A	A	A	A	A	A	A	A	A	A
BA55.7	A	A	A	A	A	A	A	B	B	B	B	B	B	B	B	B	B	B	B	B	B	B	B	B	B	B	B	B	B	B	B	B	B	B	B	B	B	B	B	B	B	B	B	B	B	B	B	B	B
BA55.8	B	B	B	B	B	B	A	B	B	B	B	B	B	B	B	B	B	B	B	B	B	B	B	B	B	B	B	B	B	B	B	B	B	B	B	B	B	B	B	B	B	B	B	B	B	B	B	B	B
BA55.10	A	A	A	A	A	A	A	A	A	A	A	A	A	A	A	A	A	A	A	A	A	A	A	A	A	A	A	A	A	A	A	A	A	A	A	A	A	B	B	B	B	B	B	B	B	B	B	B	B
BA55.11	A	A	A	A	A	A	A	A	A	A	A	A	A	A	A	A	A	A	A	A	-	-	-	-	-	-	-	-	-	-	-	-	-	-	-	-	-	-	-	-	-	-	-	-	-	-	-	-	-
BA55.13	A	A	A	B	B	B	B	B	B	B	B	B	B	B	B	B	B	B	B	B	B	B	B	B	B	B	B	B	B	B	B	B	B	B	B	B	B	B	B	B	B	B	B	B	B	B	B	B	B
BA55.15	A	A	A	A	A	A	A	A	A	A	A	A	A	A	A	A	A	A	A	A	A	A	A	A	A	A	A	A	A	A	A	A	A	A	A	A	A	A	A	A	A	A	A	A	A	A	A	A	A
BA55.16	B	B	B	B	B	B	A	A	A	A	A	A	A	A	A	A	A	A	A	A	A	A	A	A	A	A	A	A	A	A	A	A	A	A	A	A	A	A	A	A	A	-	A	A	A	A	A	A	A
BA55.17	B	B	B	B	B	A	A	A	A	A	A	A	A	A	A	A	A	A	A	A	A	A	A	A	A	A	A	A	A	A	A	-	A	A	A	A	A	A	A	A	A	A	A	A	A	A	A	A	A
BA55.18	B	B	B	B	B	B	B	B	B	B	B	B	B	B	B	B	B	B	B	B	B	B	B	B	B	B	B	B	B	B	B	-	B	B	B	B	B	B	B	B	B	B	B	B	B	B	B	B	B
BA55.19	B	B	B	B	B	B	B	B	B	B	B	B	B	B	B	B	B	B	B	B	B	B	B	B	B	B	B	B	B	B	B	-	B	B	B	B	B	B	B	B	B	B	B	B	B	B	B	B	B
BA55.20	A	A	A	A	A	A	A	A	A	A	A	A	A	A	A	A	A	A	A	A	A	A	A	B	B	B	B	B	B	B	B	B	B	B	B	B	B	B	B	B	B	B	B	B	B	B	B	B	B
BA55.21	A	A	A	A	A	A	B	B	B	B	B	B	B	B	B	B	B	B	B	B	B	B	B	B	B	-	B	B	B	B	B	B	B	B	B	B	B	B	B	B	B	B	B	B	B	B	B	B	B
BA55.22	-	-	-	A	A	A	A	A	A	A	A	A	A	A	A	A	A	A	A	A	A	A	A	A	A	A	A	A	A	A	A	-	A	A	A	A	A	B	B	B	B	B	B	B	B	B	B	B	B
BA55.23	A	A	A	A	A	A	A	A	A	A	A	A	A	A	A	A	A	A	A	A	A	A	A	A	A	A	A	A	A	A	A	A	A	A	A	A	A	B	B	B	B	B	B	B	B	B	B	B	B
BA55.24	B	B	B	B	B	B	A	A	A	A	A	A	A	A	A	A	A	A	A	A	A	A	A	A	A	A	A	A	A	A	A	A	A	A	A	A	A	A	A	A	A	A	A	A	A	A	A	A	A
BA55.25	A	A	A	A	A	A	A	A	A	A	A	A	A	A	A	A	A	A	A	A	A	A	A	A	A	A	A	A	A	A	A	A	A	A	A	A	A	A	A	A	A	A	A	A	A	A	A	A	A
BA55.26	B	B	B	B	B	B	B	A	B	B	B	B	B	B	B	B	B	B	B	B	B	B	B	A	A	A	A	A	A	A	A	A	A	A	A	A	A	A	A	A	A	A	A	A	A	A	A	A	A
BA55.28	B	B	B	B	B	B	B	A	A	A	A	A	A	A	A	A	A	A	A	A	A	A	A	A	A	A	A	A	A	A	A	A	A	A	A	A	A	A	A	A	A	A	A	A	A	A	A	A	A
BA55.29	A	A	A	A	A	A	A	A	A	A	A	A	A	A	A	A	A	A	A	A	A	A	A	A	A	A	A	A	A	A	A	A	A	A	A	A	A	B	B	B	B	-	B	B	B	B	B	B	B
BA55.30	A	A	A	A	A	A	A	A	A	A	A	A	A	A	A	A	A	A	A	A	A	A	A	A	B	B	B	B	B	B	B	B	B	B	B	B	B	B	B	B	B	B	B	B	B	B	B	B	B
BA55.32	A	A	A	A	A	A	A	A	A	A	A	A	A	A	A	A	A	A	A	A	A	A	A	B	B	B	B	B	B	B	B	B	B	B	B	B	B	A	A	A	A	A	A	A	A	A	A	A	A
BA55.33	A	B	B	B	B	B	B	B	B	B	B	B	B	B	B	B	B	B	B	B	B	B	B	B	B	B	B	B	B	B	B	B	B	B	B	B	B	B	B	B	A	A	A	B	B	B	B	B	B
BA55.35	A	A	A	A	A	A	A	A	A	A	A	A	A	A	A	A	A	A	A	A	A	A	A	A	A	A	A	A	A	A	A	A	A	A	A	A	A	A	A	A	-	-	A	A	A	A	A	A	A
BA55.37	B	B	B	B	B	B	B	B	B	B	B	B	B	B	B	B	B	B	B	B	B	B	B	B	B	B	B	B	B	B	B	B	B	B	B	B	B	B	B	B	B	B	B	B	B	B	B	B	B
BA55.38	B	B	B	B	B	A	A	A	A	A	A	A	A	A	A	A	A	A	A	A	A	A	A	A	A	A	A	A	A	A	A	-	A	A	A	A	A	A	A	A	A	A	A	A	A	A	A	A	A
BA55.39	-	-	-	-	-	-	-	-	-	-	-	-	-	-	-	-	-	-	A	-	A	-	A	-	-	A	-	A	A	-	-	-	-	-	-	-	-	B	-	-	-	B	B	-	-	-	-	-	-
BA55.41	B	B	B	B	B	B	B	B	B	B	B	B	B	B	B	B	B	B	B	B	B	B	B	B	B	B	B	B	B	B	B	B	B	B	B	B	B	B	B	B	-	B	B	B	B	B	B	B	B
BA55.42	A	A	A	A	-	B	B	A	A	A	A	A	A	A	A	A	A	A	A	A	A	A	A	A	A	A	A	A	A	A	A	A	A	A	A	A	A	A	A	A	B	B	B	B	B	B	B	B	B
BA55.43	B	B	B	B	B	B	B	A	-	-	A	-	A	A	-	-	A	-	A	A	A	-	A	-	-	A	-	A	A	A	A	-	-	A	A	A	A	A	A	A	A	A	A	A	A	A	A	A	A
BA55.44	B	B	B	B	B	A	A	B	B	B	B	B	B	B	B	B	B	B	B	B	B	B	B	B	B	B	B	B	B	B	B	B	B	B	B	B	B	B	B	B	B	B	B	B	B	B	B	B	B
BA55.45	B	B	B	B	B	B	B	B	B	B	B	B	B	B	B	B	B	B	B	B	B	B	B	B	B	B	B	B	B	B	B	B	B	B	B	B	B	B	B	B	B	B	B	B	B	B	B	B	B
BA55.47	A	A	A	A	A	A	B	B	B	B	B	B	B	B	B	B	B	B	B	B	B	B	B	B	A	A	A	A	A	A	A	A	A	A	A	A	A	A	A	A	A	A	A	A	A	A	A	A	A
BA55.48	A	A	A	A	A	B	B	B	B	B	B	B	B	B	B	B	B	B	B	B	B	B	B	B	B	B	B	B	-	B	B	B	B	B	B	B	B	B	B	B	B	B	B	B	B	B	B	B	B
BA55.49	A	A	A	A	A	A	A	B	B	B	-	-	-	A	A	A	A	A	A	A	A	A	A	A	A	A	A	A	A	A	A	A	A	A	A	A	A	A	A	A	A	A	A	A	A	A	A	A	A
BA55.50	B	B	B	B	B	B	B	B	B	B	B	B	B	B	B	B	B	B	B	B	B	B	B	B	B	B	B	B	B	B	B	B	B	B	B	B	B	B	B	B	B	B	B	B	B	B	B	B	B
BA55.51	A	A	A	A	A	B	B	A	A	A	A	A	A	A	A	A	A	A	A	A	A	A	A	A	A	A	A	A	A	A	A	A	A	A	A	A	A	A	A	A	A	A	A	A	A	A	A	A	A
BA55.52	B	B	B	B	B	B	B	B	B	B	B	B	B	A	A	A	A	A	A	A	A	A	A	A	A	A	A	A	A	A	A	A	A	A	A	A	A	B	B	B	B	B	B	B	B	B	B	B	B
BA55.53	A	A	A	A	A	A	A	A	A	A	A	A	A	A	A	A	A	A	A	A	A	A	A	A	A	A	A	A	A	A	A	A	A	A	A	A	A	A	A	A	A	A	A	A	A	A	A	A	A
BA55.54	A	A	A	A	A	A	A	-	-	-	A	A	-	A	A	A	A	A	A	A	A	A	A	A	A	A	A	A	A	A	A	A	A	A	A	A	A	A	A	A	A	A	A	A	A	A	A	A	A
BA55.55	-	-	-	-	-	B	-	-	-	-	-	-	-	-	-	-	-	-	-	-	-	-	-	-	-	-	-	-	-	-	-	-	-	-	-	-	-	-	-	-	-	-	-	-	-	-	-	-	-
BA55.56	A	A	A	A	A	A	A	A	A	A	A	A	A	A	A	A	A	A	A	A	A	-	A	A	A	A	A	A	A	A	A	A	A	A	A	A	A	A	A	A	-	A	A	A	A	A	A	A	A
BA55.57	B	B	B	A	A	A	A	A	A	A	A	A	A	A	A	A	A	A	A	A	A	A	A	A	B	B	B	B	B	B	B	B	B	B	B	B	B	A	A	A	A	A	A	A	A	A	A	A	A
BA55.58	B	B	B	A	A	A	A	A	A	A	A	A	A	A	A	A	A	A	A	A	A	A	A	A	A	A	A	A	A	A	A	A	A	A	A	A	A	B	B	B	B	B	B	B	B	B	B	B	B
BA55.59	A	A	A	A	A	B	B	A	A	A	A	A	A	A	A	A	A	A	A	A	A	A	A	A	A	A	A	A	A	A	A	A	A	A	A	A	A	A	A	A	A	A	A	A	A	A	A	A	A
BA55.62	A	A	A	B	B	A	A	A	A	A	A	A	A	A	A	A	A	A	A	A	A	A	A	A	B	B	B	B	B	B	B	B	B	B	B	B	B	B	B	B	B	B	B	B	B	B	B	B	B
BA55.63	A	A	A	A	A	B	B	B	B	B	B	B	B	B	B	B	B	B	B	B	B	B	B	B	B	B	B	B	B	B	B	B	B	B	B	B	B	A	A	A	A	A	A	A	A	A	A	A	A
BA55.64	A	A	A	A	A	A	A	A	A	A	A	A	A	A	A	A	A	A	A	A	A	A	A	A	A	A	A	A	A	A	A	A	A	A	A	A	A	A	A	A	A	A	A	A	A	A	A	A	A
BA55.65	A	A	A	A	A	A	A	A	A	A	A	A	A	A	A	A	A	A	A	A	A	A	A	A	A	A	A	A	A	A	A	B	B	B	B	B	B	B	B	B	B	B	B	B	B	B	B	B	B
BA55.67	B	B	B	B	B	B	B	A	A	A	A	A	A	A	A	A	A	A	A	A	A	A	A	A	A	A	A	A	A	A	A	A	A	A	A	A	A	A	A	A	A	A	A	A	A	A	A	A	A
BA55.70	B	B	B	B	B	A	A	A	A	A	A	A	A	A	A	A	A	A	A	A	A	A	A	A	A	A	A	A	A	A	A	A	A	A	A	A	A	A	A	A	A	A	A	A	A	A	A	A	A
BA55.73	A	A	A	A	A	A	A	A	A	A	A	A	A	A	A	A	A	A	A	A	A	A	A	A	A	A	A	A	A	A	A	A	A	A	A	A	A	B	B	B	B	B	B	B	B	B	B	B	B
BA55.74	-	-	-	-	-	-	-	-	-	-	-	-	-	-	-	-	-	-	-	-	-	-	-	-	-	-	-	-	-	-	-	-	-	-	-	-	-	B	A	A	A	A	A	A	A	A	A	A	A
BA55.75	A	A	A	A	A	A	A	A	A	A	A	A	A	A	A	A	A	A	A	A	A	A	A	B	B	B	B	B	B	B	B	B	B	B	B	B	B	B	-	B	B	B	B	B	B	B	B	B	B
BA55.76	B	B	B	B	B	B	A	A	A	A	A	A	A	A	A	A	A	A	A	A	A	A	A	A	A	A	A	A	A	A	A	A	A	A	A	A	A	A	A	A	A	A	A	A	A	A	A	A	A
BA55.77	A	A	A	A	A	A	A	A	A	A	A	A	A	A	A	A	A	A	A	A	A	A	A	A	A	A	A	A	A	A	A	A	A	A	A	A	A	B	A	A	A	A	A	A	A	A	A	A	A
BA55.78	B	B	B	A	A	A	A	A	A	A	A	A	A	A	-	A	A	A	A	A	A	A	A	B	B	B	B	B	B	B	B	B	B	B	B	B	B	B	B	B	B	B	B	B	B	B	B	B	B
BA55.79	B	B	B	B	B	B	B	A	A	A	A	A	A	A	A	A	A	A	A	A	A	A	A	A	A	-	-	-	-	-	-	-	-	A	-	-	-	-	-	-	-	-	-	-	-	-	-	-	-
BA55.80	A	A	A	A	A	A	A	A	A	A	A	A	A	A	A	A	A	A	A	A	A	A	A	A	A	A	A	A	A	A	A	A	A	A	A	A	A	A	A	A	A	-	A	A	A	A	A	A	A
BA55.82	A	A	A	A	A	-	-	B	B	B	B	B	B	A	A	A	A	A	A	A	A	A	A	A	A	A	A	A	A	A	A	A	A	A	A	A	A	A	A	A	A	A	A	A	A	A	A	A	A
BA55.84	A	A	A	A	A	A	A	A	A	A	A	A	A	A	A	A	A	A	A	A	A	A	A	A	A	A	A	A	A	A	A	A	A	A	A	A	A	-	A	A	A	A	A	A	A	A	A	A	A
BA55.85	B	B	B	B	B	B	B	B	B	B	A	A	A	A	A	A	A	A	A	A	A	A	A	A	A	A	A	A	A	A	A	A	A	A	A	A	A	A	A	A	B	B	B	B	B	B	B	B	B
BA55.86	A	A	A	A	A	B	B	B	B	B	B	B	B	B	B	B	B	B	B	B	B	B	B	B	B	B	B	B	B	B	B	B	B	B	B	B	B	B	B	B	B	B	B	B	B	B	B	B	B
BA55.88	A	A	A	A	A	A	A	A	A	A	A	A	A	A	A	A	A	A	A	A	A	A	A	A	A	A	A	A	A	A	A	A	A	A	A	A	A	A	A	A	A	A	A	A	A	A	A	A	A
BA55.89	B	B	B	B	B	B	B	B	B	B	B	B	B	B	B	B	B	B	B	B	B	B	B	B	B	B	B	B	B	B	B	B	B	B	B	B	B	-	B	B	B	B	B	B	B	B	B	B	B
BA55.90	B	B	B	B	B	B	B	A	A	A	A	A	A	A	A	A	A	A	A	A	A	A	A	A	A	A	A	A	A	A	A	A	A	A	A	A	-	A	A	A	A	A	A	A	A	A	A	A	A
BA55.91	B	B	B	A	A	A	A	A	A	A	A	A	A	A	A	A	A	A	A	A	A	A	A	A	A	A	A	A	-	A	A	A	A	A	A	A	A	A	A	A	-	A	A	A	A	A	A	A	A
BA55.93	B	B	B	B	B	B	B	B	B	B	B	B	B	B	B	B	B	B	B	B	B	B	B	B	B	B	B	B	B	B	B	B	B	B	B	B	B	B	B	B	B	B	B	B	B	B	B	B	B
BA55.95	B	B	B	B	B	B	B	B	B	B	B	B	B	B	B	B	B	B	B	B	B	B	B	B	A	A	A	A	A	A	A	A	A	A	A	A	A	A	A	A	A	A	A	A	A	A	A	A	A
BA55.97	B	B	B	B	B	B	B	B	B	B	B	B	B	B	B	B	B	B	B	B	B	B	B	B	B	B	B	B	B	B	B	B	B	B	B	B	B	B	B	B	B	B	B	B	B	B	B	B	B
BA55.100	-	-	-	-	-	A	-	B	B	B	B	B	B	B	B	B	B	B	B	B	B	B	B	-	-	-	-	-	-	-	-	-	-	-	-	-	-	B	B	B	B	B	B	B	B	B	B	B	B
BA55.101	B	B	B	B	B	B	-	-	-	-	-	-	-	-	-	-	-	-	-	-	-	-	-	B	B	B	B	B	B	B	B	B	B	B	B	B	B	B	B	B	B	B	B	B	B	B	B	B	B
BA55.102	A	A	A	B	B	B	B	B	B	B	B	B	B	B	B	B	B	B	B	B	B	B	B	B	B	B	B	B	B	B	B	B	B	B	B	B	B	A	A	A	A	A	A	A	A	A	A	A	A
BA55.103	B	B	B	B	B	B	B	B	B	B	B	B	B	B	B	B	B	B	B	B	B	B	B	B	B	B	B	B	B	B	B	B	B	B	B	B	B	B	B	B	B	B	B	B	B	B	B	B	B
BA55.104	A	A	A	A	A	A	A	A	A	A	A	A	A	A	A	A	A	A	A	A	A	A	A	A	A	A	A	A	A	A	A	A	A	A	A	A	A	A	A	A	B	B	A	A	A	A	A	A	A
BA55.105	A	A	A	A	A	B	B	B	B	B	B	B	B	B	B	B	B	B	B	B	B	B	B	B	B	B	B	B	B	B	B	B	B	B	B	B	B	B	B	B	-	B	B	B	B	B	B	B	B
BA55.107	B	B	B	B	B	B	B	B	B	B	B	B	B	B	B	B	B	B	B	B	B	B	B	B	B	B	B	B	B	B	B	B	B	B	B	B	B	B	B	B	B	B	B	B	B	B	B	B	B
BA55.109	B	B	B	B	B	A	A	B	B	B	B	B	B	B	B	B	B	B	B	B	B	B	B	B	B	B	B	B	B	B	B	B	B	B	B	B	B	A	A	A	A	A	A	A	A	A	A	A	A
BA55.110	A	A	A	A	A	A	A	A	A	-	A	A	A	A	A	A	B	B	B	B	B	B	B	B	B	B	B	B	B	B	B	B	B	B	B	B	B	B	B	B	A	A	B	B	B	B	B	B	B
BA55.111	A	A	A	A	A	A	A	A	A	A	A	A	A	A	A	A	A	A	A	A	A	A	A	A	A	A	A	A	A	A	A	A	A	A	A	A	A	A	A	A	A	A	A	A	A	A	A	A	A
BA55.112	A	A	A	A	A	A	A	A	A	A	A	A	A	A	A	A	A	A	A	A	A	A	A	A	A	A	A	A	-	A	A	A	A	B	B	B	B	B	B	B	B	B	B	B	B	B	B	B	B
BA55.113	B	B	B	B	B	B	B	B	B	B	B	B	B	B	B	B	B	B	B	B	B	B	B	B	B	B	B	B	B	B	B	B	B	B	B	B	B	B	B	B	B	B	B	B	B	B	B	B	B
BA55.116	A	A	A	A	A	A	A	A	A	A	A	A	A	A	A	A	A	A	A	A	A	A	A	A	A	A	A	A	A	A	A	A	A	A	A	A	A	A	A	A	-	A	A	A	A	A	A	A	A
BA55.117	B	B	B	B	B	-	-	A	A	A	A	A	A	A	A	A	A	A	A	A	A	A	A	A	A	A	A	A	A	A	A	A	A	A	A	A	A	A	A	A	A	A	A	A	A	A	A	A	A
BA55.119	B	B	B	B	B	B	B	B	B	B	B	B	B	B	B	B	B	B	B	B	B	B	B	B	B	A	A	A	A	A	A	A	A	A	A	A	A	A	A	A	A	A	A	A	A	A	A	A	A
BA55.120	A	B	B	B	B	B	B	A	A	A	A	A	A	A	A	A	A	A	A	A	A	A	A	A	A	A	A	A	A	A	A	A	A	A	A	A	A	B	B	B	B	B	B	B	B	B	B	B	B
BA55.121	B	B	B	B	B	B	B	A	A	A	A	A	A	A	A	A	A	A	A	A	A	A	A	A	A	A	A	A	A	A	A	A	A	A	B	B	B	B	B	B	B	B	B	B	B	B	B	B	B
BA55.124	B	B	B	B	B	B	B	B	A	A	A	A	A	A	A	A	-	-	-	-	-	-	-	-	-	-	-	-	-	-	-	-	-	-	-	-	-	B	-	-	-	-	-	-	-	-	-	-	-
BA55.125	A	A	A	A	A	B	B	B	A	A	A	A	A	A	A	A	A	A	B	B	B	B	B	B	B	B	B	B	B	B	B	B	B	B	B	B	B	B	B	B	B	B	B	B	B	B	B	B	B
BA55.127	B	B	B	B	B	B	B	B	B	B	B	B	B	B	B	B	B	B	B	B	B	B	B	B	B	B	B	B	B	B	B	B	B	B	B	B	B	B	-	B	B	B	B	B	B	B	B	B	B
BA55.128	A	A	A	-	A	A	A	A	A	A	A	A	A	A	A	A	A	A	A	A	A	A	A	A	A	A	A	A	A	A	A	A	A	A	A	A	A	A	A	A	A	A	A	A	A	A	A	A	A
BA55.131	A	A	A	A	A	A	A	A	A	A	A	A	A	A	A	A	A	A	A	A	A	A	A	A	A	A	A	A	A	A	A	A	A	A	A	A	A	B	B	B	B	B	B	B	B	B	B	B	B
BA55.133	B	B	B	B	B	B	B	B	B	B	B	B	B	B	B	B	B	B	B	B	B	B	B	B	B	B	B	B	B	B	B	B	B	B	B	B	B	B	B	B	B	B	B	B	B	B	B	B	B
BA55.134	-	-	-	-	-	-	-	-	-	-	-	-	-	-	-	-	-	-	-	-	-	-	-	-	-	-	-	-	-	-	-	-	-	-	-	-	-	-	-	-	-	-	-	-	-	-	-	-	-
BA55.135	A	A	A	A	A	A	A	A	A	A	A	A	A	A	A	A	A	A	A	A	A	A	A	A	A	A	A	A	A	A	A	A	A	A	A	A	A	A	A	A	A	A	A	A	A	A	A	A	A
BA55.136	-	-	-	B	B	B	B	B	B	B	B	B	B	B	B	B	B	B	B	B	B	B	B	B	B	B	B	B	B	B	B	B	B	B	B	B	B	B	B	B	B	B	B	B	B	B	B	B	B
BA55.137	B	B	B	B	B	B	B	B	B	B	B	B	B	B	B	B	B	B	B	B	B	B	B	-	B	B	B	B	B	B	B	B	B	B	B	B	B	B	B	B	B	B	B	B	B	B	B	B	B
BA55.138	B	A	A	A	A	A	A	A	A	A	A	A	A	A	A	A	A	A	A	A	A	A	A	A	A	-	A	A	A	A	A	A	A	A	A	A	A	A	A	A	A	A	A	A	A	A	A	A	A
BA55.142	A	A	A	A	A	B	B	B	B	B	B	B	B	B	B	B	B	B	B	B	B	B	B	B	B	B	B	B	B	B	B	B	B	B	B	B	B	B	B	B	B	B	B	B	B	B	B	B	B
BA55.144	B	B	B	B	B	B	B	B	B	B	B	B	B	B	B	B	B	B	B	B	B	B	B	B	B	B	B	B	B	B	B	B	B	B	B	B	B	B	B	B	B	B	B	B	B	B	B	B	B
BA55.145	B	B	B	A	A	A	A	A	A	A	A	A	A	A	A	A	A	A	A	A	A	A	A	A	A	A	A	A	A	A	A	A	A	A	A	A	A	A	A	A	A	A	A	A	A	A	A	A	A
BA55.146	A	A	A	A	A	A	A	B	B	B	B	B	B	-	-	-	-	-	-	-	-	-	-	-	-	-	-	-	-	-	-	-	-	-	-	-	-	-	-	-	-	-	-	-	-	-	-	-	-
BA55.147	B	B	B	B	B	B	B	B	B	B	B	B	B	B	B	B	B	B	B	B	B	B	B	B	A	A	A	A	A	A	A	-	A	A	A	A	A	A	A	A	A	-	A	A	A	A	A	A	A
BA55.148	B	B	B	B	B	B	B	B	B	B	B	B	B	B	B	B	B	B	B	B	B	B	B	B	B	B	B	B	B	B	B	B	B	B	B	B	B	B	B	B	B	B	B	B	B	B	B	B	B
BA55.149	B	B	B	B	B	A	A	A	A	A	A	A	A	A	A	A	A	A	A	A	A	A	A	B	B	B	B	B	B	B	B	B	B	B	B	B	B	B	B	B	B	B	B	B	B	B	B	B	B
BA55.150	A	A	A	A	A	A	A	A	A	A	A	A	A	A	A	A	A	A	A	A	A	A	-	A	A	A	A	A	A	A	A	A	A	A	A	A	A	A	A	A	B	B	B	B	B	B	B	B	B
BA55.151	B	B	B	B	A	A	A	A	A	A	A	A	A	A	A	A	A	A	A	A	A	A	A	A	A	A	A	A	A	A	A	A	A	A	A	A	A	A	A	A	A	A	A	A	A	A	A	A	A
BA55.155	B	B	B	B	B	B	B	B	B	B	B	B	B	B	B	B	B	B	B	B	B	B	B	B	B	B	B	B	B	B	B	B	B	B	B	B	B	B	B	B	B	B	B	B	B	B	B	B	B
BA55.156	A	A	A	A	A	A	A	B	B	B	B	B	B	B	B	B	B	B	B	B	B	B	B	B	B	B	B	B	B	B	B	B	B	B	B	B	B	B	B	B	B	B	B	B	B	B	B	B	B
BA55.157	B	B	B	B	B	B	A	B	B	B	B	B	B	B	B	B	B	B	B	B	B	B	B	B	B	B	B	B	B	B	B	B	B	B	B	B	B	A	A	A	A	A	A	A	A	A	A	A	A
BA55.160	B	B	B	B	B	A	A	A	A	A	A	A	A	A	A	A	A	A	A	A	A	A	A	A	A	A	-	A	A	A	A	A	A	A	A	A	A	B	B	B	B	B	B	-	B	B	B	B	B
BA55.161	A	A	A	A	A	A	A	A	A	A	A	A	A	A	A	A	A	A	A	A	A	A	A	A	A	A	A	A	A	A	A	A	A	A	A	A	A	A	A	A	A	A	A	A	A	A	A	A	A
BA55.162	B	B	B	A	A	A	A	A	A	A	A	A	A	A	A	A	A	A	A	A	A	A	A	A	A	A	A	A	A	A	A	A	A	A	A	A	A	B	B	B	B	B	B	B	B	B	B	B	B
BA55.164	A	A	A	A	A	A	A	A	A	A	A	A	A	A	A	A	A	A	A	A	A	A	A	A	B	B	B	B	B	B	B	B	B	B	B	B	B	A	A	A	A	A	A	A	A	A	A	A	A
BA55.165	B	B	B	B	B	B	B	B	B	B	B	B	B	B	B	B	B	B	B	B	B	B	B	B	B	B	B	B	B	B	B	B	B	B	B	B	B	B	B	B	B	B	B	B	B	B	B	B	B
BA55.166	B	B	B	A	A	A	A	A	A	B	B	B	B	B	B	B	B	B	B	B	B	B	B	B	B	B	B	B	B	B	B	B	B	B	B	B	B	B	B	B	B	B	B	B	B	B	B	B	B
BA55.168	B	B	B	B	B	B	B	B	B	B	B	B	B	B	B	B	B	B	B	B	B	B	B	B	B	B	B	B	B	B	B	B	B	B	B	B	B	B	B	B	B	B	B	B	B	B	B	B	B
BA55.169	A	A	A	A	A	A	A	A	A	A	A	A	A	A	A	A	A	A	A	A	A	A	A	A	A	A	A	A	A	A	A	A	A	A	A	A	A	B	B	B	B	B	B	B	B	B	B	B	B
BA55.170	B	B	B	B	B	B	B	B	B	B	B	B	B	B	B	B	B	B	B	B	B	B	B	B	A	A	A	A	A	A	A	A	A	A	A	A	A	A	A	A	A	A	A	A	A	A	A	A	A
BA55.171	A	A	A	A	A	A	A	A	A	A	A	A	A	A	A	A	A	A	A	A	A	A	A	A	A	A	A	A	A	A	A	A	A	A	A	A	A	A	A	A	A	A	A	A	A	A	A	A	A
BA55.172	B	B	B	B	B	B	B	B	B	B	B	B	B	B	B	B	B	B	B	B	B	B	B	B	B	B	B	B	B	B	B	B	B	B	B	B	B	B	B	B	B	B	B	B	B	B	B	B	B
BA55.173	B	B	B	B	-	B	B	B	B	B	B	B	B	B	B	B	B	B	B	B	B	B	B	B	B	B	B	B	B	B	B	B	B	B	B	B	B	B	B	B	B	B	-	B	B	B	B	B	B
BA55.174	B	B	B	B	B	B	B	B	B	B	B	B	B	B	B	B	B	B	B	B	B	B	B	A	A	A	A	A	A	A	A	A	A	A	A	A	A	B	B	B	B	B	B	B	B	B	B	B	B
BA55.175	A	A	A	A	A	A	A	A	A	A	A	A	A	A	A	A	A	A	A	A	A	A	A	A	A	A	A	A	A	A	A	A	A	A	A	A	A	A	A	A	A	A	-	A	A	A	A	A	A
BA55.176	B	B	B	A	A	B	B	B	B	B	B	B	B	B	B	B	B	B	B	B	B	B	B	B	B	B	B	B	B	B	B	B	B	B	B	B	B	B	B	B	B	B	B	B	B	B	B	B	B
BA55.178	A	A	A	A	A	A	A	A	A	A	A	A	A	A	A	A	A	A	A	A	A	A	A	A	A	A	A	A	A	A	A	A	A	A	A	A	A	A	A	A	A	A	A	A	A	A	A	A	A
BA55.179	B	B	B	B	B	B	B	B	B	B	B	B	B	A	A	A	A	A	A	A	A	A	A	A	A	A	A	A	A	A	A	A	A	A	A	A	A	A	A	A	A	A	A	A	A	A	A	A	A
BA55.180	A	A	A	A	A	A	A	-	-	-	-	-	-	-	-	-	-	-	-	-	-	-	-	-	-	-	-	-	-	-	-	-	-	-	-	-	-	B	B	B	B	B	B	B	B	B	B	B	B
BA55.181	B	B	B	B	B	B	B	B	B	B	B	B	B	B	B	B	B	B	B	B	B	B	B	B	B	B	B	B	B	B	B	B	B	B	B	B	B	B	B	B	B	B	-	B	B	B	B	B	B
BA55.182	B	B	B	B	B	B	B	B	B	B	B	B	B	B	B	B	B	B	B	B	B	B	B	B	B	B	B	B	B	B	B	B	B	B	B	B	B	A	A	A	A	A	A	A	A	A	A	A	A
BA55.183	B	B	B	B	B	-	A	A	A	A	A	A	A	A	A	A	A	A	A	A	A	A	A	A	A	A	A	A	-	A	A	A	A	A	A	A	A	A	A	A	A	A	A	A	A	A	A	A	A
BA55.184	A	A	A	A	A	A	B	B	B	B	B	B	B	B	B	B	B	B	B	B	B	B	B	B	B	B	B	B	B	B	B	B	B	B	B	B	B	B	B	B	B	B	-	B	B	B	B	B	B
BA55.185	A	A	A	A	A	A	A	A	A	A	A	A	A	A	A	A	A	A	A	A	A	A	A	A	A	A	A	A	A	A	A	A	A	A	A	A	A	B	B	B	B	B	B	B	B	B	B	B	B
BA55.186	B	B	B	-	-	-	-	B	B	B	B	B	B	B	B	B	B	B	B	B	B	B	B	-	B	B	B	B	B	B	B	B	B	B	B	B	B	B	B	B	B	B	B	B	B	B	B	B	B
BA55.187	A	A	A	A	A	A	A	A	A	A	A	A	A	A	A	A	A	A	A	A	A	A	A	A	A	A	A	A	A	A	A	A	A	A	A	A	A	B	B	B	B	B	B	B	B	B	B	B	B
BA55.188	A	A	A	A	A	A	A	A	A	A	A	A	A	A	A	A	A	A	A	A	A	A	A	A	A	A	A	A	A	A	A	A	A	A	A	-	A	A	A	A	A	A	A	A	A	A	A	A	A
BA55.189	A	A	A	A	A	A	B	B	B	B	B	B	B	B	B	B	B	B	B	B	B	B	B	B	B	B	B	B	B	B	B	B	B	B	B	B	B	B	B	B	B	B	B	B	B	B	B	B	B
BA55.190	B	B	B	B	B	B	B	B	B	B	B	B	B	B	B	B	B	B	B	B	B	B	B	B	B	B	B	B	B	B	B	B	B	B	B	B	B	B	B	B	B	B	B	B	B	B	B	B	B
BA55.192	A	A	A	A	A	A	A	B	B	B	B	B	B	B	B	B	B	B	B	B	B	B	B	B	B	B	B	B	B	B	B	B	B	B	B	B	B	A	A	A	A	A	A	A	A	A	A	A	A
BA55.193	B	B	B	B	B	B	B	B	B	B	B	B	B	B	B	B	B	B	B	B	B	B	B	B	B	B	B	B	B	B	B	-	B	B	B	B	B	B	B	B	B	B	B	B	B	B	B	B	B
BA55.194	B	B	B	B	B	B	B	B	B	B	B	B	B	B	B	B	B	B	B	B	B	B	B	B	B	B	B	B	B	B	B	B	B	B	B	B	B	B	B	B	B	B	B	B	B	B	B	B	B
BA55.195	A	A	A	A	A	A	A	A	A	A	A	A	A	A	A	A	A	A	A	A	A	A	A	-	A	A	A	A	A	A	A	A	A	A	A	A	A	A	A	A	A	A	A	A	A	A	A	A	-
BA55.198	A	A	A	A	A	A	A	A	A	A	A	A	A	A	A	A	A	A	A	A	A	A	A	A	A	A	A	A	A	A	A	A	A	A	A	A	A	-	-	-	-	-	-	-	-	-	-	-	-
BA55.199	A	A	A	A	A	A	A	A	A	A	A	A	A	B	B	B	B	B	B	B	B	B	B	B	B	B	B	B	B	B	B	B	B	A	A	A	A	A	A	A	A	A	A	A	A	A	A	A	A
BA55.202	B	B	B	B	B	B	B	B	B	B	B	B	B	B	B	B	B	B	B	B	B	B	B	B	B	B	B	B	B	B	B	B	B	B	A	A	A	A	A	A	A	A	A	A	A	A	A	A	A
BA55.203	A	A	A	A	A	A	A	A	A	A	A	A	A	A	A	A	A	A	A	A	A	A	A	A	A	A	A	A	A	A	A	A	A	A	A	A	A	A	A	A	A	A	A	A	A	A	A	A	A
BA55.204	A	A	A	A	A	A	A	B	B	B	B	B	B	B	B	B	B	B	B	B	B	B	B	B	B	B	B	B	B	B	B	B	B	B	B	B	B	B	B	B	B	B	B	B	B	B	B	B	B
BA55.205	A	A	A	A	A	A	A	A	B	B	B	B	B	B	B	B	B	B	B	B	B	B	B	B	B	B	B	B	B	B	B	B	B	B	B	B	B	B	B	B	B	B	B	B	B	B	B	B	B
BA55.207	A	A	A	A	A	A	B	B	B	B	B	B	B	B	B	B	B	B	B	B	B	B	B	B	B	B	-	B	B	B	B	B	B	B	B	B	B	B	B	B	B	B	B	B	B	B	B	B	B
BA55.208	B	B	B	B	B	B	B	B	B	B	B	B	B	B	B	B	B	B	B	B	B	B	B	B	B	B	B	B	B	B	B	A	A	A	A	A	A	A	A	A	A	A	A	A	A	A	A	A	A
BA55.211	B	B	B	B	B	B	B	B	B	B	B	B	B	B	B	B	B	B	B	B	B	B	B	B	B	B	B	B	B	B	B	B	B	B	B	B	B	B	B	B	B	B	-	B	B	B	B	B	B
BA55.212	-	-	-	-	-	-	-	B	B	B	B	B	B	B	B	B	B	B	B	B	B	B	B	B	B	B	B	B	B	B	B	B	B	B	B	B	B	B	B	B	B	B	B	B	B	B	B	B	B
BA55.213	B	B	B	B	B	B	B	B	B	B	B	B	B	B	B	B	B	B	B	B	B	B	B	B	B	B	B	B	B	B	B	B	B	B	B	B	B	A	A	A	A	A	A	A	A	A	A	A	A
BA55.214	A	A	A	A	A	A	A	B	B	B	B	B	B	B	B	B	B	B	B	B	B	B	B	B	B	B	B	B	B	B	B	B	B	B	B	B	B	B	B	B	B	B	B	B	B	B	B	B	B
BA55.215	B	B	B	B	B	B	B	B	B	B	B	B	B	B	B	B	B	B	B	B	B	B	B	A	A	A	A	A	A	A	A	A	A	A	A	A	A	A	A	A	A	A	A	A	A	A	A	A	A
BA55.217	B	B	B	B	B	B	B	B	B	B	B	B	B	B	B	B	B	B	B	B	B	B	B	A	A	A	A	A	A	A	A	A	A	A	A	A	A	A	A	A	A	A	A	A	A	A	A	A	A
BA55.219	B	B	B	B	B	B	B	B	B	B	B	B	B	B	B	B	B	B	B	B	B	B	B	B	B	B	B	B	B	B	B	B	B	B	B	B	B	B	B	B	B	B	B	B	B	B	B	B	B
BA55.221	A	A	A	A	A	A	A	A	A	A	A	A	A	A	A	A	A	A	A	A	A	A	A	A	A	A	A	A	A	A	A	A	A	A	A	A	A	A	A	A	A	A	A	A	A	A	A	A	A
BA55.222	A	A	A	A	A	A	A	A	A	A	A	A	A	A	A	A	A	A	A	A	A	A	A	A	A	A	A	A	A	A	A	A	A	A	B	B	B	B	B	B	B	B	B	B	B	B	B	B	B
BA55.227	B	B	B	A	A	A	A	A	A	A	A	A	A	B	B	B	B	B	B	B	B	B	B	B	B	B	B	B	B	B	B	B	B	B	B	B	B	B	B	B	B	B	B	B	B	B	B	B	B
BA55.230	B	B	B	B	B	B	B	B	B	B	B	B	B	B	B	B	B	B	B	B	B	B	B	B	B	B	B	B	B	B	B	B	B	B	B	B	B	B	B	B	B	B	B	B	B	B	B	B	B
BA55.231	B	B	B	B	B	B	B	A	A	A	A	A	A	A	A	A	A	A	A	A	A	A	A	A	A	A	A	A	A	A	A	A	A	A	A	A	A	B	B	B	B	B	-	B	B	B	B	B	B
BA55.233	A	A	A	A	A	A	A	-	A	A	A	A	A	A	A	A	A	A	A	A	A	A	A	A	A	A	A	A	A	A	A	A	A	A	A	A	A	-	-	-	A	-	-	-	-	-	-	-	-
BA55.234	B	B	B	B	B	A	A	A	A	A	A	A	A	A	A	A	A	A	A	A	A	A	A	A	A	A	A	A	A	A	A	A	A	A	A	A	A	A	B	B	B	B	B	B	B	B	B	B	A
BA55.236	A	A	A	A	A	A	A	A	A	A	A	A	A	A	A	A	A	A	A	A	A	A	A	A	A	A	-	A	A	A	A	A	A	A	B	B	B	B	B	B	B	B	B	B	B	B	B	B	B
BA55.237	B	B	B	B	B	B	B	B	B	B	B	B	B	B	B	B	B	B	B	B	B	B	B	B	B	B	B	B	B	B	B	B	B	B	B	B	B	B	B	B	B	B	B	B	B	B	B	B	B
BA55.238	A	A	A	A	A	A	A	A	A	A	A	A	A	A	A	A	A	A	A	A	A	A	A	A	A	A	A	A	A	A	A	A	A	A	A	A	A	B	B	B	B	B	B	B	B	B	B	B	B
BA55.239	A	A	A	A	A	A	A	A	A	A	A	A	A	A	A	A	A	A	A	A	A	A	A	B	B	B	B	B	B	B	B	B	B	B	A	A	A	A	A	A	A	A	A	A	A	A	A	A	A
BA55.240	A	A	A	A	A	A	A	A	A	A	A	A	A	A	A	A	A	A	A	A	A	A	B	A	A	A	A	A	-	A	A	A	A	A	A	A	A	A	A	A	A	A	A	A	A	A	A	A	A
BA55.242	A	A	A	A	A	A	A	B	B	B	B	B	B	B	B	B	B	B	B	B	B	B	B	B	B	B	B	B	B	B	B	B	B	B	B	B	B	A	-	-	A	A	A	-	-	-	-	-	-
BA55.243	A	A	A	A	A	A	A	A	A	A	A	A	A	A	A	A	A	A	A	A	A	A	A	A	A	A	A	A	A	A	A	A	A	A	A	A	A	B	B	B	B	B	B	B	B	B	B	B	B
BA55.246	B	B	B	B	B	B	B	B	B	B	B	B	B	B	B	B	B	B	B	B	B	B	B	B	B	B	B	B	B	B	B	B	B	B	B	B	B	B	B	B	B	B	B	B	B	B	B	B	B
BA55.248	-	A	A	A	A	A	A	A	A	A	A	A	A	A	A	A	A	A	A	A	A	A	A	A	A	A	A	A	A	A	A	A	A	A	A	A	A	A	A	A	A	A	A	A	A	A	A	A	A
BA55.249	A	A	A	A	A	A	A	A	A	A	A	A	A	A	A	A	A	A	A	A	A	A	A	A	A	A	A	A	-	A	A	A	A	A	A	A	A	A	A	A	A	A	A	A	A	A	A	A	A
BA55.250	A	A	A	A	A	A	A	A	A	A	A	A	A	A	A	A	A	A	A	A	A	A	A	A	A	A	A	A	A	A	A	A	A	A	A	A	A	A	-	-	-	A	A	-	-	-	-	-	-
[truncated: 1,033 more columns]

## Sheet: RIL_D2131
RIL DSP x 90-2131 genetic map
Marker	Ps103528	PsCam041226_25766_356	Ps102378	PsCam049862_32477_1350	Ps141903	PsCam060089_40083_2981	Ps102192	Ps001531	Ps123863	Ps001374	P11_600	AA121	PsCam000703_612_2215	Ps110077	PsCam046138_29658_1282	Ps101246	Ps105549	Ps158588	Ps144392	Ps120103	PsCam034355_19752_2308	Ps160937	PsCam059685_39805_125	Ps158219	Ps157142	Ps130096	Ps154217	Ps139753	AB132-405	Ps113657	PsCam000019_15_80	Ps153599	Ps130478	PsCam000099_85_1906	Ps158988	Ps131418	Ps151405	PsCam035964_21116_3106	Ps141804	Ps162716	Ps150368	Ps140324	Ps125812	AB101-320	Ps138108	Ps132796	Ps142818	PsCam045699_29329_409	AA474-443
Linkage group	I.1	I.1	I.1	I.1	I.1	I.1	I.1	I.1	I.1	I.1	I.1	I.1	I.1	I.1	I.1	I.1	I.1	I.1	I.1	I.1	I.1	I.1	I.1	I.1	I.1	I.1	I.1	I.1	I.1	I.1	I.1	I.1	I.1	I.1	I.1	I.1	I.1	I.1	I.1	I.1	I.1	I.1	I.1	I.1	I.1	I.1	I.1	I.1	I.1
Position (cM Haldane)	0	0	0	2.4	2.4	4.4	4.4	13.3	22.3	26.4	26.9	26.9	28.3	30.7	30.7	31.2	43.8	45.2	45.2	45.2	45.6	46.1	46.1	46.6	46.6	47	47.5	47.5	48	50.4	50.4	50.4	51.8	52.7	53.7	53.7	53.7	56.7	56.7	57.1	57.1	57.1	57.1	59	59.5	59.5	60.4	60.4	60.9
RIL 845-03	B	B	B	B	B	B	B	B	B	B	B	B	B	B	B	B	A	A	A	A	A	A	A	A	A	A	A	A	A	A	A	A	A	A	A	A	A	A	A	A	A	A	A	A	A	A	A	A	A
RIL 845-04	A	A	A	A	A	A	A	B	B	B	B	B	B	B	B	B	B	B	B	B	B	B	B	B	B	B	B	B	B	B	B	B	B	B	B	B	B	B	B	B	B	B	B	B	B	B	B	B	B
RIL 845-07	A	A	A	A	A	A	A	B	B	B	B	B	B	B	B	B	B	B	B	B	B	B	B	B	B	B	B	B	B	B	B	B	B	B	B	B	B	B	B	B	B	B	B	B	B	B	B	B	B
RIL 845-10	A	A	A	A	A	A	A	A	A	A	A	A	A	A	A	A	A	A	A	A	A	A	A	A	A	A	A	A	A	A	A	A	A	A	A	A	A	A	A	A	A	A	A	A	A	A	A	A	A
RIL 845-12	A	A	A	A	A	B	B	B	B	B	B	B	B	B	B	B	B	A	A	A	A	A	A	A	-	A	A	A	A	A	A	A	A	A	A	A	A	A	A	A	A	A	A	A	A	A	A	A	A
RIL 845-13	A	A	A	A	A	A	A	-	B	B	B	B	A	A	A	A	A	A	A	A	A	A	A	A	A	A	A	A	A	A	A	A	A	A	A	A	A	A	A	A	A	A	A	A	A	A	A	A	A
RIL 845-17	B	B	B	B	B	B	B	B	B	B	B	B	A	A	A	A	A	A	A	A	A	A	A	A	A	A	A	A	A	A	A	A	A	A	A	A	A	A	A	A	A	A	A	A	A	A	A	A	A
RIL 845-24	B	B	B	B	B	B	B	B	B	B	B	B	B	B	B	B	A	A	A	A	A	A	A	A	A	A	A	A	A	A	A	A	A	A	A	A	A	A	A	A	A	A	A	A	A	A	A	A	A
RIL 845-27	A	A	A	A	A	A	A	A	A	A	A	A	A	A	A	A	A	A	A	A	A	A	A	A	A	A	A	A	A	A	A	A	A	A	A	A	A	A	A	A	A	A	A	A	A	A	A	A	A
RIL 845-30	B	B	B	B	B	B	B	B	B	B	-	B	B	B	B	B	B	B	B	B	B	B	B	B	B	B	B	B	B	A	A	A	A	A	A	A	A	A	A	A	A	A	A	A	A	A	A	A	A
RIL 846-02	A	A	A	A	A	A	A	A	A	A	A	A	A	A	A	A	B	B	B	B	B	B	B	B	B	B	B	B	B	B	B	B	B	B	B	B	B	B	B	B	B	B	B	B	B	B	B	B	B
RIL 846-03	A	A	A	A	A	A	A	A	A	B	B	B	B	B	B	B	B	B	B	B	B	B	B	B	B	B	B	B	B	B	B	B	B	B	B	B	B	B	B	B	B	B	B	B	B	B	B	B	B
RIL 846-04	A	A	A	A	A	A	A	A	A	B	B	B	B	B	B	B	B	B	B	B	B	B	B	B	B	B	B	B	B	B	B	B	B	B	B	B	B	B	B	B	B	B	B	B	B	B	B	B	B
RIL 846-05	B	B	B	-	B	B	B	B	B	B	B	B	B	B	B	B	B	B	B	B	B	B	B	B	B	B	B	B	B	B	B	B	B	B	B	B	B	B	B	B	B	B	B	B	B	B	B	B	-
RIL 846-07	A	A	A	A	A	A	A	A	-	A	A	A	A	B	B	B	A	A	A	A	A	A	A	A	A	A	A	A	A	A	A	A	A	A	A	A	A	A	A	A	A	A	A	A	A	A	-	A	-
RIL 846-08	B	B	B	B	B	B	B	A	A	A	A	A	A	A	A	A	B	B	B	B	B	B	B	B	-	B	B	B	B	B	B	B	B	B	B	B	B	B	B	B	B	B	B	B	B	B	B	B	-
RIL 846-09	A	A	A	A	A	A	A	A	A	A	A	A	A	A	A	A	A	A	A	A	A	A	A	A	-	A	A	A	A	A	A	A	A	A	A	A	A	A	A	A	A	-	A	A	A	A	A	A	A
RIL 846-13	A	A	A	A	A	A	A	B	B	B	B	B	B	B	B	B	B	B	B	B	B	B	B	B	B	B	B	B	B	B	B	B	B	B	B	B	B	B	B	B	B	B	B	B	B	B	B	B	B
RIL 846-14	A	A	A	B	B	B	B	A	B	B	B	B	B	B	B	B	B	B	B	B	B	B	B	B	B	B	B	B	B	B	B	B	B	B	B	B	B	B	B	B	B	B	B	B	B	B	B	B	B
RIL 846-16	A	A	A	A	A	A	A	A	-	A	A	A	A	A	A	A	B	B	B	B	B	B	B	B	B	B	B	B	B	B	B	B	B	B	B	B	B	B	B	B	B	B	B	B	B	B	B	B	B
RIL 846-18	A	A	A	A	A	A	A	A	A	A	A	A	A	A	A	A	A	A	A	A	A	A	A	A	A	A	A	A	A	A	A	A	A	A	A	A	A	A	A	A	A	A	A	A	A	A	A	A	A
RIL 846-19	A	A	A	A	A	A	A	B	A	B	B	B	B	B	B	B	B	B	B	B	B	B	B	B	B	B	B	B	B	B	B	B	B	B	B	B	B	B	B	B	B	B	B	B	B	B	B	B	B
RIL 846-20	B	B	B	B	B	B	B	A	B	A	A	A	A	B	B	B	B	B	B	B	B	B	B	B	B	B	B	B	B	B	B	B	B	B	B	B	B	B	B	B	B	B	B	B	B	B	B	B	B
RIL 846-22	A	A	A	A	A	A	A	B	B	B	B	B	B	B	B	B	B	B	B	B	B	B	B	B	B	B	B	B	B	B	B	B	-	B	B	B	B	B	B	B	B	B	B	B	B	B	B	B	B
RIL 846-23	A	A	A	B	B	B	B	A	A	A	A	A	A	A	A	A	A	A	A	A	A	A	A	A	A	A	A	A	A	A	A	A	A	A	A	A	A	A	A	A	A	A	A	A	A	A	A	A	A
RIL 846-25	A	A	A	A	A	A	A	B	B	B	B	B	B	B	B	B	B	B	B	B	B	B	B	B	B	B	B	B	B	B	B	B	B	B	B	B	B	B	B	B	B	B	B	B	B	B	B	B	B
RIL 846-26	B	B	B	B	B	B	B	B	B	B	B	B	B	B	B	B	B	B	B	B	B	B	B	B	B	B	B	B	B	B	B	B	B	B	B	B	B	B	B	B	B	B	B	B	B	B	B	B	B
RIL 846-29	A	A	A	A	A	A	A	A	B	B	B	B	B	B	B	B	A	A	A	A	A	A	A	A	A	-	A	A	A	A	A	A	A	A	A	A	A	A	A	A	A	A	A	A	A	A	A	A	A
RIL 846-30	B	B	B	B	B	A	A	A	A	A	A	A	A	A	A	A	A	A	A	A	A	A	A	A	A	A	A	A	A	A	A	A	A	A	A	A	A	A	A	A	A	A	A	A	A	A	A	A	A
RIL 846-31	A	A	A	A	A	A	A	A	B	B	B	B	B	B	B	B	A	A	A	A	A	A	A	A	A	A	A	A	A	A	A	A	A	A	A	A	A	A	A	A	A	A	A	A	A	A	-	A	A
RIL 846-34	A	A	A	A	A	A	A	A	A	A	A	A	A	A	A	A	A	A	A	A	A	A	A	A	A	A	A	A	A	A	A	A	A	A	A	A	A	A	A	A	A	A	A	A	A	A	A	A	A
RIL 846-35	A	A	A	A	A	A	A	A	A	A	A	A	A	A	A	A	B	B	B	B	B	B	B	B	B	B	B	B	B	B	B	B	-	B	B	B	B	B	B	B	B	B	B	B	B	B	B	B	B
RIL 846-36	B	B	B	B	B	B	B	B	B	B	B	-	B	B	B	B	B	B	B	B	B	B	B	B	B	B	B	B	B	B	B	B	B	B	B	B	B	B	B	B	B	B	B	B	B	B	B	B	B
RIL 846-37	A	A	A	A	A	A	A	A	A	A	A	A	A	A	A	A	A	A	A	A	-	A	A	A	A	A	A	A	A	A	A	-	-	-	A	A	A	A	A	A	A	-	-	B	A	A	A	A	-
RIL 846-38	A	A	A	A	A	A	A	A	B	B	B	B	B	B	B	B	B	B	B	B	B	B	B	B	B	B	B	B	-	B	B	B	B	B	B	B	B	B	B	B	B	B	B	B	B	B	B	B	B
RIL 846-39	A	A	A	A	A	A	A	A	A	A	A	A	A	A	A	A	B	B	B	B	B	B	B	B	B	B	B	B	B	B	B	B	B	B	B	B	B	B	B	B	B	B	B	B	B	B	B	B	B
RIL 846-40	A	A	A	A	A	A	A	A	A	A	A	A	A	A	A	A	A	A	A	A	A	A	A	A	A	A	A	A	A	A	A	A	A	A	A	A	A	A	A	A	A	A	A	A	A	A	A	A	A
RIL 847-02	A	A	A	A	A	A	A	A	A	A	A	A	A	A	A	A	B	B	B	B	B	B	B	B	B	B	B	B	B	B	B	B	B	B	B	B	B	B	B	B	B	B	B	B	B	B	B	B	B
RIL 847-05	A	A	A	A	A	A	A	A	A	B	B	B	B	B	B	B	B	B	B	B	B	B	B	B	B	B	B	B	B	B	B	B	B	B	B	B	B	B	B	B	B	B	B	B	B	B	B	B	B
RIL 847-06	A	A	A	A	A	A	A	A	A	A	A	A	A	A	A	A	A	A	A	A	A	A	A	A	A	A	A	A	-	A	A	A	A	A	A	A	A	A	A	A	A	A	A	A	A	A	A	A	A
RIL 847-07	A	A	A	B	B	B	B	-	A	A	A	A	A	A	A	A	A	A	A	A	A	A	A	A	A	A	A	A	A	A	A	A	A	A	A	A	A	A	A	A	A	A	A	A	A	A	B	B	B
RIL 847-08	A	A	A	A	A	A	A	A	A	A	A	A	A	A	A	A	A	A	A	A	A	A	A	A	A	A	A	A	A	A	A	A	A	A	A	A	A	A	A	A	A	A	A	A	A	A	A	A	A
RIL 847-09	B	B	B	B	B	B	B	B	B	B	B	B	B	B	B	B	B	B	B	B	B	B	B	B	B	B	B	B	B	B	B	B	B	B	B	B	B	B	B	B	B	B	B	B	B	B	B	B	B
RIL 847-11	A	A	A	A	A	A	A	A	A	A	A	A	A	A	A	A	A	A	A	A	A	A	A	A	A	A	A	A	A	B	B	B	A	A	B	B	B	B	B	B	B	B	B	B	B	B	B	B	B
RIL 847-13	A	A	A	A	A	A	A	A	A	A	A	A	A	A	A	A	B	A	A	A	A	A	A	A	A	A	A	A	A	A	A	A	A	A	A	A	A	A	A	A	A	A	A	A	A	A	A	A	A
RIL 847-14	B	B	B	B	B	B	B	B	B	B	B	B	B	B	B	B	B	B	B	B	B	B	B	B	B	B	-	B	B	B	B	B	B	B	B	B	B	B	B	B	B	B	B	B	B	B	B	B	B
RIL 847-15	B	B	B	B	B	B	B	B	B	B	B	B	B	B	B	B	B	B	B	B	B	B	B	B	B	B	B	B	B	B	B	B	B	B	B	B	B	B	B	B	B	B	B	B	B	B	B	B	B
RIL 847-16	A	A	A	A	A	A	A	A	A	A	A	A	A	A	A	A	B	B	B	B	B	B	B	B	B	B	B	B	B	B	B	B	B	A	A	A	A	A	A	A	A	A	A	B	B	B	B	B	B
RIL 847-18	B	B	B	B	B	B	B	B	B	B	B	B	B	B	B	B	B	B	B	B	B	B	B	B	B	B	B	B	B	B	B	B	B	B	B	B	B	B	B	B	B	B	B	B	B	B	B	B	B
RIL 847-19	B	B	B	B	B	B	B	B	B	-	-	B	B	B	B	B	B	B	B	B	B	B	B	B	B	B	B	B	B	B	B	B	B	B	B	B	B	B	B	B	B	B	B	B	B	B	B	B	B
RIL 847-21	A	A	A	A	A	A	A	A	B	B	B	B	B	B	B	B	B	B	B	B	B	B	B	B	B	B	B	B	B	B	B	B	B	B	B	B	B	B	B	B	B	B	B	B	B	B	B	B	B
RIL 847-22	A	A	A	A	A	A	A	A	B	B	B	B	B	B	B	B	B	B	B	B	B	B	B	B	B	B	B	B	B	B	B	B	B	B	B	B	B	B	B	B	B	B	B	B	B	B	B	B	B
RIL 847-23	B	B	B	B	B	B	B	B	B	B	B	B	B	B	B	B	B	B	B	B	B	B	B	B	B	A	A	A	A	A	A	A	A	A	A	A	A	A	A	A	A	A	A	A	A	A	A	A	A
RIL 847-24	B	B	B	B	B	B	B	A	A	A	A	A	A	A	A	A	A	A	A	A	A	A	A	A	A	A	A	A	A	A	A	A	A	A	A	A	A	A	A	A	A	A	A	A	A	A	A	A	A
RIL 847-26	A	A	A	A	A	A	A	A	B	B	B	B	B	A	A	A	A	B	B	B	B	B	B	B	B	B	B	B	B	B	B	B	B	B	B	B	B	B	B	B	B	B	B	B	B	B	B	B	B
RIL 847-27	A	A	A	A	A	A	A	A	A	A	A	A	A	A	A	A	A	A	A	A	-	A	A	A	A	A	A	A	-	A	A	-	A	-	A	A	A	B	B	B	B	B	B	B	B	B	B	B	B
RIL 847-28	A	A	A	A	A	A	A	A	A	A	A	A	A	A	A	A	A	A	A	A	A	A	A	A	A	A	A	A	A	A	A	A	A	A	A	A	A	A	A	A	A	A	A	A	A	A	A	A	A
RIL 847-29	A	A	A	A	A	A	A	A	B	B	B	B	B	B	B	B	-	B	B	B	B	B	B	B	B	B	B	B	B	B	B	B	B	B	B	B	B	B	B	B	B	B	B	B	B	B	B	B	B
RIL 847-30	B	B	B	B	B	B	B	B	B	B	B	B	B	B	B	B	B	B	B	B	B	B	B	B	B	-	B	B	B	B	B	B	B	B	B	B	B	B	B	B	B	B	B	B	B	B	B	B	B
RIL 847-31	A	A	A	A	A	A	A	A	A	A	-	A	A	A	A	A	B	B	B	B	B	B	B	B	B	B	B	B	B	B	B	B	B	B	B	B	B	B	B	B	B	B	B	B	B	B	B	B	B
RIL 847-32	B	B	B	B	B	B	B	-	A	A	A	A	A	A	A	A	A	A	A	A	A	A	A	A	A	A	A	A	A	A	A	A	A	A	A	A	A	A	A	A	A	A	A	B	B	B	B	B	B
RIL 847-33	A	A	A	A	A	A	A	A	A	A	A	A	A	A	A	A	A	A	A	A	A	A	A	A	A	A	A	A	A	A	A	A	A	A	A	A	A	A	A	A	A	A	A	A	A	A	A	A	A
RIL 847-35	B	B	B	B	B	B	B	B	B	B	B	B	B	B	B	B	B	B	B	B	A	A	A	B	B	B	A	A	A	B	B	B	B	A	A	A	A	A	A	A	A	A	A	A	A	A	A	A	A
RIL 847-36	B	B	B	B	B	B	B	B	B	B	-	B	B	B	B	B	B	B	B	B	B	B	B	B	B	B	B	B	B	B	B	B	B	B	B	B	B	B	B	B	B	B	B	B	B	B	B	B	B
RIL 847-37	B	B	B	B	B	B	B	-	A	A	A	A	A	B	B	B	B	B	B	B	B	B	B	B	B	B	B	B	B	B	B	B	B	B	B	B	B	B	B	B	B	B	B	B	B	B	B	B	B
RIL 847-38	B	B	B	B	B	A	A	A	A	A	A	A	A	A	A	A	A	A	A	A	A	A	A	A	A	A	A	A	A	A	A	A	A	A	A	A	A	B	B	B	B	B	B	B	B	B	B	B	B
RIL 847-40	B	B	B	B	B	B	B	B	B	B	B	B	B	B	B	B	A	A	A	A	A	A	A	A	A	A	A	A	A	A	A	A	A	A	A	A	A	A	A	A	A	A	A	A	A	A	A	A	A
RIL 847-43	A	A	A	A	A	A	A	A	A	A	-	-	A	A	A	A	A	A	A	A	A	A	A	A	A	A	A	A	A	A	A	A	A	A	A	A	A	A	A	A	A	A	-	A	A	A	A	A	A
RIL 847-44	B	B	B	B	B	B	B	B	B	B	B	B	B	B	B	B	B	B	B	B	B	B	B	B	B	B	B	B	B	B	B	B	B	B	B	B	B	B	B	B	B	B	B	B	B	B	B	B	B
RIL 847-45	A	A	A	A	A	A	A	A	A	A	A	A	A	A	A	A	A	A	A	A	A	A	A	A	A	A	A	A	A	A	A	A	A	A	A	A	A	A	A	A	A	A	A	B	B	B	B	B	B
RIL 847-47	B	B	B	B	B	B	B	B	B	B	B	B	B	B	B	B	B	B	B	B	B	B	B	B	B	B	B	B	B	B	B	B	B	B	B	B	B	B	B	B	B	B	B	B	B	B	B	B	B
RIL 847-48	A	A	A	A	A	A	A	A	A	A	A	A	A	A	A	A	A	A	A	A	A	A	A	A	A	A	A	A	A	A	A	A	A	A	A	A	A	A	A	B	B	B	B	B	B	B	B	B	B
RIL 847-49	B	B	B	B	B	B	B	B	B	B	B	B	B	B	B	B	B	B	B	B	B	B	B	B	B	B	B	B	B	B	B	B	B	B	B	B	B	B	B	B	B	B	B	B	B	B	B	B	B
RIL 847-50	A	A	A	A	A	A	A	A	A	A	A	A	A	A	A	A	A	A	A	A	A	A	A	A	A	A	A	A	A	A	A	A	A	A	A	A	A	A	A	A	A	A	A	A	A	A	A	A	A
RIL 847-53	A	A	A	A	A	A	A	A	A	A	A	-	A	A	A	A	A	A	A	A	A	A	A	A	A	A	A	A	A	A	A	A	A	A	A	A	A	A	A	A	A	A	A	A	A	A	A	A	A
RIL 847-54	B	B	B	A	A	A	A	A	A	A	A	A	A	A	A	A	A	A	A	A	A	A	A	A	A	A	A	A	A	A	A	A	A	A	A	A	A	A	A	A	A	A	A	A	A	A	A	A	A
RIL 847-56	A	A	A	A	A	A	A	A	A	A	A	A	A	A	A	A	B	B	B	B	B	B	B	B	B	B	B	B	B	B	B	B	B	B	B	B	B	B	B	B	B	B	B	B	B	B	B	B	B
RIL 847-58	B	B	B	B	B	B	B	B	B	B	B	B	B	B	B	B	B	B	B	B	B	B	B	B	B	B	B	B	B	B	B	B	B	B	B	B	B	B	B	B	B	B	B	B	B	B	B	B	B
RIL 847-66	A	A	A	A	A	A	A	A	A	A	A	A	B	B	B	B	B	B	B	B	B	B	B	B	B	B	B	B	A	A	A	A	B	B	B	B	B	A	A	A	A	A	A	A	A	A	A	A	A
RIL 847-67	B	B	B	B	B	B	B	B	B	B	B	B	B	B	B	B	B	B	B	B	B	B	B	B	B	B	B	B	B	B	B	B	B	B	B	B	B	B	B	B	B	B	B	B	B	B	B	B	B
RIL 847-68	A	A	A	A	A	A	A	A	A	A	-	A	A	A	A	A	A	A	A	A	A	A	A	A	A	A	A	A	A	A	A	A	A	A	A	A	A	A	A	A	A	A	-	A	A	A	A	A	A
RIL 847-69	B	B	B	B	B	B	B	B	B	B	B	B	B	B	B	B	A	A	A	A	A	A	A	A	A	A	A	A	A	A	A	A	A	A	A	-	A	A	A	A	A	A	A	A	A	A	A	A	A
RIL 847-70	A	A	A	A	A	A	A	A	B	B	B	B	B	B	B	B	B	B	B	B	B	B	B	B	B	B	B	B	B	B	B	B	B	B	B	B	B	B	B	B	B	B	B	B	B	B	B	B	B
RIL 847-72	B	B	B	B	B	B	B	A	B	A	B	B	B	B	B	B	B	B	B	B	B	B	B	B	B	B	B	B	B	B	B	B	B	B	B	B	B	B	B	B	B	B	B	-	B	B	B	B	B
RIL 847-74	A	A	A	A	A	A	A	B	A	B	-	B	B	B	B	B	B	B	B	B	B	B	B	B	B	B	B	B	B	B	B	B	B	B	B	B	B	B	B	B	B	B	B	-	B	B	B	B	B
RIL 847-75	B	B	B	B	B	B	B	B	B	B	-	B	B	B	B	B	B	B	B	B	B	B	B	B	B	B	B	B	B	B	B	B	B	B	B	B	B	B	B	B	B	B	B	B	B	B	B	B	B
RIL 847-78	B	B	B	B	B	B	B	B	B	B	B	B	B	B	B	B	B	B	B	B	B	B	B	B	B	B	B	B	B	B	B	B	B	B	B	B	B	B	B	B	B	B	B	B	B	B	B	B	B
RIL 847-79	-	-	-	-	-	-	-	-	-	-	-	-	-	-	-	-	-	-	-	-	-	-	-	-	-	-	-	-	-	-	-	-	-	-	-	-	-	-	-	-	-	-	B	-	-	-	-	-	-
RIL 847-80	A	A	A	A	A	A	A	A	A	A	A	A	A	A	A	A	A	A	A	A	A	A	A	A	A	A	A	A	A	A	A	A	A	A	A	A	A	A	A	A	A	A	A	A	A	A	A	A	A
RIL 847-81	B	B	B	B	B	A	A	A	A	A	A	A	A	A	A	A	B	B	B	B	B	B	B	B	B	B	B	B	B	B	B	B	B	B	B	B	B	B	B	B	B	B	B	B	B	B	B	B	B
RIL 847-83	B	B	B	A	A	A	A	A	A	A	A	A	A	B	B	B	B	B	B	B	B	B	B	B	B	B	B	B	B	B	B	B	B	B	B	B	B	B	B	B	B	B	B	B	B	B	B	B	B
RIL 847-84	A	A	A	A	A	A	A	A	A	A	A	A	A	A	A	A	A	A	A	A	A	A	A	A	A	A	A	A	A	A	A	A	A	A	A	A	A	A	A	A	A	A	A	A	A	A	A	A	-
RIL 847-86	B	B	B	B	B	B	B	-	A	A	A	A	A	A	A	A	A	A	A	A	A	A	A	A	A	A	A	A	A	A	A	A	A	A	A	A	A	A	A	A	A	A	A	A	A	A	A	A	A
RIL 847-87	A	A	A	A	A	A	A	A	A	A	A	A	A	A	A	A	B	B	B	B	B	B	B	B	B	B	B	B	-	B	B	B	B	B	B	B	B	B	B	B	B	B	B	B	B	B	B	B	B
RIL 847-88	B	B	B	B	B	B	B	B	B	B	B	B	B	B	B	B	B	B	B	B	B	B	B	B	B	B	B	B	B	B	B	B	B	B	B	B	B	B	B	B	B	B	B	B	B	B	B	B	B
RIL 847-89	A	A	A	A	A	A	A	A	A	A	A	A	A	A	A	A	A	A	A	A	A	A	A	A	A	A	A	A	A	A	A	A	A	A	A	A	A	A	A	A	A	A	A	A	A	A	A	A	A
RIL 847-90	A	A	A	A	A	A	A	A	A	A	A	A	A	A	A	A	A	A	A	A	A	A	A	A	A	A	A	A	A	B	B	B	B	B	B	B	B	A	A	A	A	A	A	A	A	A	A	A	A
RIL 847-91	B	B	B	B	B	B	B	B	B	B	B	B	B	B	B	B	B	B	B	B	B	B	B	B	B	B	B	B	B	B	B	B	B	B	B	B	B	B	B	B	B	B	B	B	B	B	B	B	B
RIL 847-92	B	B	B	B	B	B	B	B	B	B	B	B	B	B	B	B	B	B	B	B	B	B	B	B	B	B	B	B	B	B	B	B	B	B	B	B	B	B	B	B	B	B	B	B	B	B	B	B	B
RIL 847-94	B	B	B	B	B	B	B	B	B	A	A	A	A	A	A	A	A	A	A	A	A	A	A	A	A	A	A	A	A	A	A	A	A	A	A	A	A	A	A	A	-	A	A	A	A	A	A	A	A
RIL 847-95	B	B	B	B	B	B	B	B	B	B	B	B	B	B	B	B	B	B	B	B	B	B	B	B	B	B	B	B	B	B	B	B	B	B	B	B	B	B	B	B	B	B	B	B	B	B	B	B	B
RIL 847-96	B	B	B	B	B	B	B	B	B	B	B	B	B	B	B	B	A	A	A	A	A	A	A	A	A	A	A	A	-	B	B	B	A	A	B	B	B	B	B	B	B	B	B	B	B	B	A	A	A
RIL 847-97	A	A	A	A	A	A	A	A	A	A	A	A	A	A	A	A	A	A	A	A	A	A	A	A	A	A	A	A	A	A	A	A	A	A	A	A	A	A	A	A	A	A	A	A	A	A	A	A	A
RIL 847-98	B	B	B	B	B	B	B	B	B	B	B	-	B	B	B	B	B	B	B	B	B	A	A	A	A	A	A	A	A	A	A	A	A	A	A	A	A	A	A	A	A	A	A	A	A	A	A	A	A
RIL 847-99	A	A	A	A	A	A	A	A	A	A	A	A	A	A	A	A	A	A	A	A	A	A	A	A	A	A	A	A	A	A	A	A	A	A	A	A	A	A	A	A	A	A	A	A	A	A	A	A	A
RIL 847-100	A	A	A	A	A	A	A	A	A	A	A	A	A	A	A	A	A	A	A	A	A	A	A	A	A	A	A	A	A	A	A	A	A	A	A	A	A	A	A	A	A	A	A	A	A	A	A	A	B
RIL 847-101	A	A	A	A	A	A	A	A	A	A	A	-	A	A	A	B	B	B	B	B	B	B	B	B	B	B	B	B	B	B	B	B	B	B	B	B	B	B	B	B	B	B	B	B	B	B	B	B	B
RIL 847-102	A	A	A	A	A	A	A	A	A	A	A	A	A	A	A	A	A	A	A	A	A	A	A	A	A	A	A	A	A	A	A	A	A	A	A	A	A	A	A	A	A	A	A	A	A	A	A	A	A
RIL 847-105	A	A	A	A	A	A	A	A	A	A	A	A	A	A	A	A	A	A	A	A	A	A	A	A	A	-	A	A	A	A	A	A	A	A	A	A	A	A	A	A	A	A	A	A	A	A	A	A	A
RIL 847-108	B	B	B	B	B	B	B	B	B	B	B	B	B	B	B	B	B	B	B	B	B	B	B	B	B	B	B	B	B	B	B	B	B	B	B	B	B	A	A	A	A	A	A	A	A	A	A	A	A
RIL 847-104	B	B	B	B	B	B	B	B	B	B	B	B	B	B	B	B	B	B	B	B	B	B	B	B	B	B	B	B	B	B	B	B	B	B	B	B	B	A	A	A	A	A	A	A	A	A	A	A	A
[truncated: 901 more columns]

## Sheet: RIL_P2079
RIL Puget x 90-2079 genetic map
Marker	PsCam060089_40083_2981	PsCam035756_20926_3029	PsCam027486_16112_49	PsCam038419_23454_1774	PsCam049765_32385_392	Ps134921	PsCam000703_612_2215	Ps113657	Ps153599	Ps141804	PsCam000019_15_80	PsCam035964_21116_3106	Ps140324	Ps162716	Ps138108	Ps126240	Ps150368	N14_1250	Ps142818	PsCam045699_29329_409	E2M2_275	E3M4_290	E4M8_101	E6M8_256	Ps152565	Ps134776	Ps129437	Ps116246	Ps900297	PsCam018494_11155_306	Ps160675	U713_750	Ps163654	Ps162369	Ps148065	Ps142604	Ps132480	PsCam014158_9657_331	Ps103695	AA67-403	A04_430	AA155-365	AD147-352	PSU51918-164	Ps163643	Ps146939	AA37	PsCam023363_13203_509	Ps109226
Linkage group	I.1	I.1	I.1	I.1	I.1	I.1	I.1	I.2	I.2	I.2	I.2	I.2	I.2	I.2	I.2	I.2	I.2	I.2	I.2	I.2	I.2	I.2	I.2	I.2	I.2	I.2	I.2	I.2	I.2	I.2	I.2	I.2	I.2	I.2	I.2	I.2	I.2	I.2	I.2	I.2	I.2	I.2	I.2	I.2	I.2	I.2	I.2	I.2	I.2
Position (cM Haldane)	0	0.8	1.3	2.6	4.8	6.1	8.8	0	0	0	0	0	0.9	0.9	0.9	0.9	0.9	0.9	3.1	3.1	9.1	10.7	10.7	10.7	11.5	11.5	11.5	11.5	11.5	11.5	11.5	11.5	11.6	11.6	11.6	11.6	11.6	12	12	12.4	12.4	12.4	12.4	12.8	13.2	13.2	14	15.2	17.8
831-01	B	B	B	B	B	B	B	B	B	B	B	B	B	B	B	B	B	B	B	B	B	B	B	B	B	B	B	B	B	B	B	B	B	B	B	B	B	B	B	B	B	B	B	B	B	B	B	B	B
831-02	B	B	B	B	B	B	B	B	B	B	B	B	A	A	A	A	A	A	A	A	A	A	A	A	A	A	A	A	A	A	A	-	A	A	A	A	A	A	A	A	A	A	A	A	A	A	A	A	A
831-03	A	A	A	A	A	A	A	B	B	B	B	B	B	B	B	B	B	B	B	B	B	B	B	-	B	B	B	B	B	B	B	B	B	B	B	B	B	B	B	B	B	B	B	B	B	B	B	B	B
831-04	B	B	B	B	A	A	A	A	A	A	A	A	A	A	A	A	A	A	-	A	A	A	A	A	A	A	A	A	A	A	A	A	A	A	A	A	A	A	A	A	A	A	A	A	A	A	A	A	A
831-05	B	B	B	B	B	B	B	B	B	B	B	B	B	B	B	B	B	B	B	B	B	B	B	B	B	B	B	B	B	B	B	B	B	B	B	B	B	B	B	-	B	B	B	B	B	B	B	B	B
831-07	A	A	A	A	A	A	B	B	B	B	B	B	B	B	B	B	B	B	B	B	B	B	B	B	B	-	B	B	B	B	B	B	B	B	B	B	B	B	B	B	B	B	B	B	B	B	B	B	B
831-08	B	B	-	B	-	-	B	B	B	B	B	B	B	B	B	B	B	B	B	B	B	B	B	B	B	B	B	B	B	B	B	B	B	B	B	B	B	B	B	B	B	B	B	B	B	B	B	B	B
831-10	B	B	B	B	B	B	B	B	B	B	B	B	B	B	B	B	B	B	B	B	-	-	-	-	B	B	B	B	B	B	B	B	B	B	B	B	B	B	B	B	B	B	B	B	B	B	B	B	B
831-11	B	B	B	B	B	B	B	B	B	B	B	B	B	B	B	B	B	B	B	B	B	B	B	B	B	B	B	B	B	B	B	B	B	B	B	B	B	B	B	B	B	B	B	B	B	B	B	B	B
831-12	A	A	A	A	A	B	B	B	B	B	B	B	B	B	B	B	B	B	B	B	B	B	B	B	B	B	B	B	B	B	B	B	B	B	B	B	B	B	B	B	B	B	B	B	B	B	B	B	B
831-13	B	B	B	B	B	B	B	B	B	B	B	B	B	B	B	B	B	B	B	B	B	B	B	B	B	B	B	B	B	B	B	B	B	B	B	B	B	B	B	B	B	B	B	B	B	B	B	B	B
831-15	B	B	B	B	B	B	B	B	B	B	B	B	B	B	B	B	B	B	A	A	A	B	B	B	B	B	B	B	B	B	B	B	B	B	B	B	B	B	B	B	B	B	B	B	B	B	-	B	B
831-17	B	B	B	B	B	B	B	B	B	B	B	B	B	B	B	B	B	B	B	B	B	B	B	B	B	B	B	B	B	B	B	B	B	B	B	B	B	B	B	B	B	B	B	B	B	B	B	B	B
831-18	B	A	A	A	A	A	A	A	A	A	A	A	A	A	A	A	A	A	A	A	A	A	A	A	A	A	A	A	A	A	A	A	A	A	A	A	A	A	A	A	A	A	A	A	A	A	A	A	A
831-19	A	A	A	A	A	A	A	B	B	B	B	B	B	B	B	B	B	B	B	B	B	B	B	B	B	B	B	B	B	B	B	B	B	B	B	B	B	B	B	B	B	B	B	B	B	B	B	B	B
831-20	A	B	B	B	B	B	B	B	B	B	B	B	B	B	B	B	B	B	B	B	B	B	B	B	B	B	B	B	B	B	B	B	B	B	B	B	B	B	B	B	B	B	B	B	B	B	B	B	B
831-21	A	A	A	A	B	B	B	B	B	B	B	B	B	B	B	B	B	B	B	B	B	B	B	B	B	B	B	B	B	B	B	B	B	B	B	B	B	B	B	B	B	B	B	B	B	B	B	B	B
831-22	B	B	B	B	B	B	B	A	A	A	A	A	A	A	A	A	A	A	A	A	A	A	A	-	A	A	A	A	A	A	A	A	A	A	A	A	A	A	A	A	A	A	A	A	A	A	A	A	A
831-23	B	B	B	B	B	B	B	B	B	B	B	B	B	B	B	B	B	B	B	B	B	B	B	B	B	B	B	B	B	B	B	B	B	B	B	B	B	B	B	B	B	B	B	B	B	B	B	B	B
831-24	B	B	B	B	B	B	B	B	B	B	B	B	B	B	B	B	B	B	B	B	B	B	B	B	B	B	B	B	B	B	B	B	B	B	B	B	B	B	B	B	B	B	B	B	B	B	B	B	B
831-25	B	B	B	B	B	B	B	B	B	B	B	B	B	B	B	B	B	B	B	B	-	-	-	-	B	B	B	B	B	B	B	B	B	B	B	B	B	B	B	B	B	B	B	B	B	B	B	B	B
832-02	B	B	B	B	B	B	A	A	A	A	A	A	A	A	A	A	A	A	A	A	A	A	A	A	A	A	A	A	A	A	A	A	A	A	A	A	A	A	A	A	A	A	A	A	A	A	A	A	A
832-03	B	B	B	B	B	B	B	B	B	B	B	B	B	B	B	B	B	B	B	B	A	A	-	A	A	A	A	A	A	A	A	A	A	A	A	A	A	A	A	A	A	A	A	A	A	A	A	A	A
832-04	B	B	B	B	B	B	B	B	B	B	B	B	B	B	B	B	B	B	B	B	B	B	B	-	B	B	B	B	B	B	B	B	B	B	B	B	B	B	B	B	B	B	B	B	B	B	B	B	B
832-06	A	A	A	A	A	A	A	B	B	B	B	B	B	B	B	B	B	B	B	B	B	B	B	B	B	B	B	B	B	B	B	B	B	B	B	B	B	B	B	B	B	B	B	B	B	B	B	B	B
832-07	A	A	A	-	A	A	A	A	A	A	A	A	A	A	A	A	A	A	A	A	A	A	A	-	A	A	A	A	A	A	A	A	A	A	A	A	A	A	A	A	A	A	A	A	A	A	A	A	B
832-08	A	A	A	A	A	A	A	A	A	A	A	A	A	A	A	A	A	A	A	A	A	A	A	A	A	A	A	A	A	A	A	A	A	A	A	A	A	A	A	A	A	A	A	A	A	A	A	A	A
832-09	A	A	A	A	A	A	A	A	A	A	A	A	A	A	A	A	A	A	A	A	A	B	B	B	B	B	B	B	B	B	B	B	B	B	B	B	B	B	B	B	B	B	B	B	B	B	B	B	B
832-10	B	B	B	B	B	B	B	A	A	A	A	A	A	A	A	A	A	A	A	A	A	A	A	A	A	A	A	A	A	A	A	A	A	A	A	A	A	A	A	A	A	A	A	A	A	A	A	A	A
832-11	B	B	B	B	B	B	B	B	B	B	B	B	B	B	B	B	B	B	B	B	B	B	B	B	B	-	B	B	B	B	B	B	B	B	B	B	B	B	B	B	B	B	B	B	B	B	B	B	B
832-12	B	B	B	B	B	B	B	A	A	A	A	A	A	A	A	A	A	A	A	A	A	A	A	A	A	A	A	A	A	A	A	A	A	A	A	A	A	A	A	A	A	A	A	A	A	A	B	B	B
832-13	A	A	A	A	A	A	A	A	A	A	A	A	A	A	A	A	A	A	A	A	A	A	A	A	A	A	A	A	A	A	A	A	A	A	A	A	A	A	A	A	A	A	A	A	A	A	A	A	A
832-14	B	B	B	B	B	B	B	B	B	B	B	B	B	B	B	B	B	B	B	B	B	-	B	B	B	B	B	B	B	B	B	B	B	B	B	B	B	B	B	B	B	B	B	B	B	B	B	A	A
832-15	A	A	A	A	A	A	A	A	A	A	A	A	A	A	A	A	A	A	A	A	A	A	A	A	A	A	A	A	A	A	A	A	A	A	A	A	A	A	A	A	A	A	A	A	A	A	-	A	-
832-16	A	A	A	A	A	A	A	A	A	A	A	A	A	A	A	A	A	A	A	A	-	A	A	A	A	A	A	A	A	A	A	A	A	A	A	A	A	A	A	A	A	A	A	A	A	A	-	A	A
832-17	B	B	B	B	B	B	B	A	A	A	A	A	A	A	A	A	A	A	B	B	-	B	B	B	B	B	B	B	B	B	B	B	B	B	B	B	B	B	B	B	B	B	B	B	B	B	B	B	B
832-18	B	B	B	B	B	B	B	A	A	A	A	A	A	A	A	A	A	A	A	A	A	A	A	A	A	A	A	A	A	A	A	A	A	A	A	A	A	A	A	A	A	A	A	A	A	A	A	A	A
832-19	B	B	B	B	B	B	B	B	B	B	B	B	B	B	B	B	B	B	B	B	B	B	B	B	B	B	B	B	B	B	B	B	B	B	B	B	B	B	B	B	B	B	B	B	B	B	B	B	B
832-20	B	B	B	B	B	B	B	B	B	B	B	B	B	B	B	B	B	B	B	B	B	B	B	B	B	B	B	B	B	B	B	B	B	B	B	B	B	B	B	B	B	B	B	B	B	B	B	B	B
832-21	B	B	B	B	B	B	B	B	B	B	B	B	-	B	B	B	B	B	B	B	A	A	A	A	A	A	A	A	A	A	A	A	A	A	A	A	A	A	A	A	A	A	A	A	A	A	A	A	A
832-22	B	B	B	B	B	B	B	B	B	B	B	B	B	B	B	B	B	B	B	B	A	A	A	A	A	A	A	A	A	A	A	A	A	A	A	A	A	A	A	A	A	A	A	A	A	A	A	B	B
832-24	B	B	B	B	B	B	B	B	B	B	B	B	B	B	B	B	B	B	B	B	B	B	B	B	B	B	B	B	B	B	B	B	B	B	B	B	B	B	B	B	B	B	B	B	B	B	B	B	B
832-25	B	B	B	B	B	B	B	B	B	B	B	B	B	B	B	B	B	B	B	B	-	-	-	-	B	B	B	B	B	B	B	B	B	B	B	B	B	B	B	B	B	B	B	B	B	B	B	B	B
832-26	B	B	B	B	B	B	B	A	A	A	A	A	A	A	A	A	A	A	A	A	-	-	-	-	A	-	A	A	A	A	A	A	A	A	A	A	A	A	A	A	A	A	A	A	A	A	A	B	B
832-27	B	B	B	B	B	B	B	B	B	B	B	B	B	B	B	B	B	B	B	B	A	A	A	A	A	A	A	A	A	A	A	A	A	A	A	A	A	A	A	A	A	A	A	A	A	A	-	A	A
832-28	B	B	B	B	B	B	B	B	B	B	B	B	B	B	B	B	B	B	B	B	B	B	B	B	B	B	B	B	B	B	B	B	B	B	B	B	B	B	B	B	B	B	B	B	B	B	B	B	B
832-29	A	A	A	A	A	A	A	B	B	B	B	B	B	B	B	B	B	B	B	B	B	B	B	B	B	B	B	B	B	B	B	B	B	B	B	B	B	B	B	B	B	B	B	B	B	B	B	B	B
832-30	B	B	B	B	B	B	A	B	B	B	B	B	B	B	B	B	B	B	B	B	B	B	B	B	B	B	B	B	B	B	B	B	B	B	B	B	B	B	B	B	B	B	B	B	B	B	B	B	B
832-31	A	A	A	A	A	A	A	A	A	A	A	A	A	A	A	A	A	A	A	A	A	A	A	A	A	A	A	A	A	A	A	A	A	A	A	A	A	A	A	A	A	A	A	A	A	A	-	A	B
832-32	A	A	A	A	A	A	A	B	B	B	B	B	B	B	B	B	B	B	A	A	-	-	-	-	A	A	A	A	A	A	A	A	A	A	A	A	A	A	A	A	A	A	A	A	A	A	-	A	A
832-33	A	A	A	A	A	A	A	B	B	B	B	B	B	B	B	B	B	B	B	B	B	B	B	B	B	B	B	B	B	B	B	B	B	B	B	B	B	B	B	B	B	B	B	B	B	B	B	B	B
833-01	-	-	-	-	-	-	-	B	B	B	B	B	B	B	B	B	B	B	B	B	B	B	B	B	B	B	B	B	B	B	B	B	B	B	B	B	B	B	B	B	B	B	B	B	B	B	B	-	-
833-02	B	B	B	B	B	B	B	B	B	B	B	B	B	B	B	B	B	B	B	B	A	A	A	A	B	B	B	B	B	B	B	-	B	B	B	B	B	B	B	B	B	B	B	B	B	B	B	B	B
833-03	A	A	A	A	A	A	B	B	B	B	B	B	B	B	B	B	B	B	B	B	B	B	B	B	B	B	B	B	B	B	B	B	B	B	B	B	B	B	B	B	B	B	B	B	B	B	B	B	B
833-04	B	B	B	B	B	B	B	A	A	A	A	A	A	A	A	A	A	A	A	A	A	A	-	A	A	A	A	A	A	A	A	A	A	A	A	A	A	A	A	A	A	A	A	-	A	A	A	A	A
833-06	A	A	A	A	A	A	A	A	A	A	A	-	A	A	A	A	A	A	A	A	B	B	B	B	A	A	A	A	A	A	A	A	A	A	A	A	A	A	A	A	A	A	A	A	A	A	-	A	A
833-07	B	B	A	A	A	A	A	B	B	B	B	B	B	B	B	B	B	B	B	B	B	B	B	B	B	B	B	B	B	B	B	B	B	B	B	B	B	B	B	B	B	B	B	B	B	B	B	B	B
833-08	B	B	B	B	B	B	A	B	B	B	B	B	B	B	B	B	B	B	B	B	B	B	B	B	B	B	B	B	B	B	B	B	B	B	B	B	B	B	B	B	B	B	B	B	B	B	-	B	B
833-09	A	A	A	A	A	A	A	A	A	A	A	A	A	A	A	A	A	A	A	A	-	-	-	A	A	A	A	A	A	A	A	A	A	A	A	A	A	A	A	A	A	A	A	A	A	A	A	A	A
833-10	A	A	A	A	A	A	A	A	A	A	A	A	A	A	A	A	A	A	A	A	A	A	A	A	A	A	A	A	A	A	A	A	A	A	A	A	A	A	A	A	A	A	A	A	A	A	A	A	A
833-12	B	B	B	B	B	B	B	A	A	A	A	A	A	A	A	A	A	A	A	A	A	A	A	A	A	A	A	A	A	A	A	A	A	A	A	A	A	A	A	A	A	A	A	A	A	A	-	A	A
833-14	A	A	A	A	A	A	A	B	B	B	B	B	B	B	B	B	B	B	B	B	B	B	B	B	B	B	B	B	B	B	B	B	B	B	B	B	B	B	B	B	B	B	B	B	B	B	B	B	B
833-15	B	B	B	A	A	A	A	A	A	A	A	A	A	A	A	A	A	A	A	A	-	A	A	A	A	A	A	A	A	A	A	A	A	A	A	A	A	A	A	A	A	A	A	A	A	A	-	A	A
833-16	A	A	A	A	A	A	A	A	A	A	A	A	A	A	A	A	A	A	A	A	A	A	A	A	A	A	A	A	A	A	A	A	A	A	A	A	A	A	A	A	A	A	A	A	A	A	A	A	A
833-17	B	B	B	B	B	B	B	B	B	B	B	B	B	B	B	B	B	B	B	B	B	B	B	B	B	B	B	B	B	B	B	B	B	B	B	B	B	B	B	B	B	B	B	B	B	B	B	B	B
833-18	A	A	A	A	A	A	A	B	B	B	B	B	B	B	B	B	B	B	B	B	B	B	B	B	B	B	B	B	B	B	B	B	B	B	B	B	B	B	B	B	-	B	B	B	B	B	B	B	B
833-19	A	A	A	B	B	B	B	A	A	A	A	A	A	A	A	A	A	A	A	A	A	A	A	A	A	A	A	A	A	A	A	A	A	A	A	A	A	A	A	A	A	A	A	A	A	A	A	A	A
833-21	B	B	B	B	B	B	B	B	B	B	B	B	B	B	B	B	B	B	B	B	B	B	B	B	B	B	B	B	B	B	B	B	B	B	B	B	B	B	B	B	B	B	B	B	B	B	B	B	A
834-01	A	A	A	A	A	A	A	A	A	A	A	A	A	A	A	A	A	A	A	A	A	B	B	B	B	B	B	B	B	B	B	B	B	B	B	B	B	B	B	B	B	B	B	B	B	B	B	B	B
834-02	A	A	A	A	A	A	B	B	B	B	B	B	B	B	B	B	B	B	B	B	B	B	B	B	B	B	B	B	B	B	B	B	B	B	B	B	B	B	B	B	B	B	B	B	B	B	B	B	B
834-03	A	A	A	A	A	A	A	A	A	A	A	A	A	A	A	A	A	A	A	A	A	A	A	A	A	A	A	A	A	A	A	A	A	A	A	A	A	A	A	A	A	A	A	A	A	A	-	A	A
834-04	B	B	B	B	B	B	B	B	B	B	B	B	B	B	B	B	B	B	B	B	B	B	B	B	B	B	B	B	B	B	B	B	B	B	B	B	B	B	B	B	B	B	B	B	B	B	B	B	B
834-05	B	B	B	B	B	B	B	B	B	B	B	B	B	B	B	B	B	B	B	B	B	B	B	B	B	B	B	B	B	B	B	B	B	B	B	B	B	B	B	B	B	B	B	B	B	B	B	B	B
834-06	B	B	B	B	B	B	B	B	B	B	B	B	B	B	B	B	B	B	B	B	B	B	B	B	B	B	B	B	B	B	B	B	B	B	B	B	B	B	B	B	B	B	B	B	B	B	B	B	B
834-07	B	B	B	B	B	B	B	B	B	B	B	B	B	B	B	B	B	B	A	A	A	A	A	A	A	A	A	A	A	A	A	A	A	A	A	A	A	A	A	A	A	A	A	A	A	A	A	A	A
834-08	A	A	A	A	A	A	A	A	A	A	A	A	A	A	A	A	A	A	A	A	A	A	A	A	A	A	A	A	A	A	A	A	A	A	A	A	A	A	A	A	A	A	A	A	A	A	A	A	A
834-09	B	B	B	B	A	A	A	B	B	B	B	B	B	B	B	B	B	B	B	B	B	B	B	B	B	B	B	B	B	B	B	B	B	B	B	B	B	B	B	B	B	B	B	-	B	B	B	B	B
834-10	B	B	B	B	B	B	B	A	A	A	A	A	A	A	A	A	A	A	A	A	A	-	A	A	A	A	A	-	A	A	A	A	A	A	A	A	A	A	A	A	A	A	A	-	A	A	-	A	A
834-11	A	A	A	A	A	A	A	B	B	B	B	B	B	B	B	B	B	B	B	B	B	B	B	B	B	B	B	B	-	B	B	B	B	B	B	B	B	B	B	B	B	B	B	B	B	B	B	B	B
834-12	A	A	A	A	A	A	A	A	A	A	A	A	A	A	A	A	A	A	-	A	B	B	B	B	B	B	B	B	B	B	B	B	B	B	B	B	B	B	B	B	B	B	B	B	B	B	B	B	B
834-13	B	B	B	B	B	B	B	B	B	B	B	B	B	B	B	B	B	B	B	B	B	B	B	B	B	B	B	B	B	B	B	B	B	B	B	B	B	B	B	B	B	B	B	B	B	B	B	B	B
834-14	B	B	B	B	B	B	B	B	B	B	B	B	B	B	B	B	B	B	A	A	A	A	A	A	A	A	A	A	A	A	A	A	A	A	A	A	A	A	A	A	A	A	A	A	A	A	-	A	A
834-15	A	A	A	A	A	A	A	A	A	A	A	A	A	A	A	A	A	A	A	A	A	A	A	A	A	A	A	A	A	A	A	A	A	A	A	A	A	A	A	A	A	A	A	A	A	A	A	A	A
834-16	B	B	B	B	B	B	B	B	B	B	B	B	A	A	A	A	A	A	A	A	A	A	A	A	A	A	A	A	A	A	A	A	A	A	A	A	A	A	A	A	A	A	A	A	A	A	A	A	A
834-17	A	A	A	A	A	A	A	B	B	B	B	B	B	B	B	B	B	B	B	B	B	B	B	B	B	B	B	B	B	B	B	B	B	B	B	B	B	B	B	B	B	B	B	B	B	B	B	B	B
834-18	B	B	B	B	B	B	B	A	A	A	A	A	A	A	A	A	A	A	A	A	A	A	A	A	A	A	A	A	A	A	A	A	A	A	A	A	A	A	A	A	A	A	A	A	A	A	A	A	B
834-19	B	B	B	B	B	B	B	B	B	B	B	B	B	B	B	B	B	B	B	B	B	B	B	B	B	B	B	B	B	B	B	B	B	B	B	B	B	B	B	B	B	B	B	B	B	B	B	B	B
834-20	B	B	B	B	B	B	B	B	B	B	B	B	B	B	B	B	B	B	B	B	B	B	B	B	B	B	B	B	B	B	B	B	B	B	B	B	B	B	B	B	B	B	B	B	B	B	B	B	B
834-22	A	A	A	A	A	A	A	A	A	A	A	A	A	A	A	A	A	A	A	A	A	A	A	-	A	A	A	A	A	A	A	A	A	A	A	A	A	A	A	A	A	A	A	A	A	A	A	A	A
834-23	B	B	B	B	B	B	B	A	A	A	A	A	A	A	A	A	A	A	A	A	A	A	A	A	A	A	A	A	A	A	A	A	A	A	A	A	A	A	A	A	A	-	A	A	A	A	A	A	A
834-24	A	A	A	A	A	A	A	A	A	A	A	A	A	A	A	A	A	A	A	A	B	B	B	B	B	B	B	B	B	B	B	B	B	B	B	B	B	B	B	B	B	B	B	B	B	B	B	B	B
834-25	B	B	B	B	B	A	A	B	B	B	B	B	B	B	B	B	B	B	B	B	B	B	-	B	B	B	B	B	B	B	B	B	B	B	B	B	B	B	B	B	B	B	B	B	B	B	B	B	B
834-26	A	A	A	A	B	B	B	B	B	B	B	B	B	B	B	B	B	-	B	B	A	A	A	A	A	A	A	A	A	A	A	A	A	A	A	A	A	B	B	-	-	-	-	-	B	B	-	B	B
834-27	A	A	A	A	A	A	A	B	B	B	B	B	B	B	B	B	B	B	B	B	B	B	B	B	B	B	B	B	B	B	B	B	B	B	B	B	B	B	B	B	B	B	B	-	B	B	B	B	B
834-28	A	A	A	A	A	A	A	A	A	A	A	A	A	A	A	A	A	A	A	A	A	A	A	-	A	A	A	A	A	A	A	A	A	A	A	A	A	A	A	A	A	A	A	B	B	B	B	B	B
834-29	B	B	B	B	B	B	B	A	A	A	A	A	A	A	A	A	A	A	A	A	A	A	A	A	A	A	A	A	A	A	A	A	A	A	A	A	A	A	A	A	A	A	A	A	A	A	A	A	A
834-30	A	A	A	A	A	A	A	B	B	B	B	B	B	B	B	B	B	B	B	B	B	A	A	A	A	A	A	A	A	A	A	A	A	A	A	A	A	A	A	A	A	A	A	A	A	A	A	A	B
834-31	B	B	B	B	B	B	B	B	B	B	B	B	B	B	B	B	B	B	B	B	B	B	B	B	B	B	B	B	B	B	B	B	B	B	B	B	B	B	B	B	-	B	B	B	B	B	B	B	B
834-32	B	B	B	B	B	B	B	A	A	A	A	A	A	A	A	A	A	-	A	A	A	A	A	A	A	A	A	A	A	A	A	A	A	A	A	A	A	A	A	-	-	-	-	-	A	A	-	A	A
834-33	A	A	A	A	A	A	A	A	A	A	A	A	A	A	A	A	A	A	A	A	A	A	A	A	A	A	A	A	A	A	A	A	A	A	A	A	A	A	A	A	A	A	A	A	A	A	-	A	A
835-01	A	A	A	A	B	B	B	B	B	B	B	B	B	B	B	B	B	B	B	B	A	A	A	A	A	A	A	A	A	A	A	A	A	A	-	A	A	A	A	A	A	A	A	A	A	A	A	A	A
835-02	B	B	B	B	B	B	B	B	B	B	B	B	B	B	B	B	B	B	B	B	B	B	B	B	B	B	B	B	B	B	B	B	B	B	B	B	B	B	B	B	B	B	B	B	B	B	B	B	B
835-03	A	A	A	A	A	A	A	B	B	B	B	B	B	B	B	B	B	B	B	B	B	B	B	B	B	B	B	B	B	B	B	B	B	B	B	B	B	B	B	B	B	B	B	B	B	B	B	B	B
835-04	A	A	A	A	A	A	A	B	B	B	B	B	B	B	B	B	B	B	B	B	B	B	B	B	B	B	B	B	B	B	B	B	B	B	B	B	B	B	B	B	B	B	B	B	B	B	B	B	A
835-05	A	A	A	A	A	A	A	B	B	B	B	B	B	B	B	B	B	B	B	B	B	B	B	B	B	B	B	B	B	B	B	B	B	B	B	B	B	B	B	B	B	B	B	B	B	B	B	B	B
835-06	B	B	B	B	B	B	B	A	A	A	A	A	A	A	A	A	A	A	A	A	A	A	A	A	A	A	A	A	A	A	A	A	A	A	A	A	A	A	A	A	A	A	A	A	A	A	A	A	A
835-07	B	B	B	B	B	B	B	B	B	B	B	B	B	B	B	B	B	B	B	B	B	B	B	B	B	B	B	B	B	B	B	B	B	B	B	B	B	B	B	B	B	B	B	B	B	B	B	B	B
835-10	A	A	A	A	A	A	A	B	B	B	B	B	B	B	B	B	B	B	B	B	B	B	B	B	B	B	B	B	B	B	B	B	B	B	B	B	B	B	B	B	B	B	B	B	B	B	B	B	B
835-11	B	B	B	B	B	B	B	B	B	B	B	B	B	B	B	B	B	B	B	B	B	B	B	B	B	B	B	B	B	B	B	B	B	B	B	B	B	B	B	B	B	B	B	B	B	B	B	B	B
835-13	A	A	A	A	A	A	A	A	A	A	A	A	A	A	A	A	A	A	A	A	B	B	B	B	B	B	B	B	B	B	B	B	B	B	B	B	B	B	B	B	B	B	B	B	B	B	B	B	B
835-14	A	A	A	A	A	A	A	A	A	A	A	A	A	A	A	A	A	A	A	A	A	A	A	A	A	A	A	A	A	A	A	A	A	A	A	A	A	A	A	A	A	A	A	A	A	A	-	A	A
835-15	B	B	B	B	B	B	B	B	B	B	B	B	B	B	B	B	B	-	B	B	B	B	B	B	B	B	B	B	B	B	B	B	B	B	B	B	B	B	B	A	A	A	A	A	B	B	-	B	B
835-16	A	A	A	A	A	A	A	B	B	B	B	B	B	B	B	B	B	B	B	B	B	B	B	B	B	B	B	B	B	B	B	B	B	B	B	B	B	B	B	B	B	B	B	B	B	B	B	B	B
835-18	A	A	A	A	A	A	A	B	B	B	B	B	B	B	B	B	B	B	B	-	B	B	B	B	B	B	B	B	B	B	B	B	B	B	B	B	B	B	B	B	B	B	B	-	B	B	B	B	B
835-19	B	B	B	B	B	B	B	B	B	B	B	B	B	B	B	B	B	B	B	B	B	B	B	B	B	B	B	B	B	B	B	B	B	B	B	B	B	B	B	B	B	B	B	B	B	B	B	B	B
835-20	B	B	B	B	B	B	B	B	B	B	B	B	B	B	B	B	B	B	B	B	B	B	B	B	B	B	B	B	B	B	B	B	B	B	B	B	B	B	B	B	B	B	B	B	B	B	B	B	B
835-21	A	A	A	A	A	A	A	B	B	B	B	B	B	B	-	B	B	B	B	B	B	B	B	B	B	B	B	B	B	B	B	B	B	B	B	B	B	B	B	B	B	B	B	B	B	B	B	B	B
835-22	B	B	B	B	B	B	B	B	B	B	B	B	B	B	B	B	B	B	B	B	-	-	-	B	B	B	B	B	B	B	B	B	B	B	B	B	B	B	B	B	B	B	B	B	B	B	B	B	B
835-23	A	A	A	A	A	A	A	A	A	A	A	A	A	A	A	A	A	-	A	A	A	A	A	A	A	A	A	A	A	A	A	A	A	A	A	A	A	A	A	A	A	A	A	A	A	A	B	B	B
835-24	A	A	A	B	B	B	B	B	B	B	B	B	B	B	B	B	B	-	B	B	B	B	B	B	B	B	B	B	B	B	B	B	B	B	B	B	B	B	B	B	B	B	B	B	B	B	B	B	B
835-25	B	B	B	B	B	A	A	A	A	A	A	A	A	A	A	A	A	-	A	A	B	B	B	-	B	B	B	B	B	B	-	B	B	B	B	B	B	B	B	B	B	B	B	B	B	B	B	B	B
[truncated: 620 more columns]

## Sheet: AB_E11
AB Eden x E11 genetic map
Marker	Ps102378	PsCam049862_32477_1350	PsCam060089_40083_2981	Ps102192	Ps134921	Ps001397	Ps900243	PsCam046138_29658_1282	Ps110077	Ps136116	Ps115178	PsCam004586_3439_659	Ps144873	Ps110617	Ps153981	Ps103610	Ps160794	Ps137391	Ps144392	Ps105549	Ps131335	Ps120103	Ps158588	Ps117406	Ps158219	Ps157142	PsCam059685_39805_125	Ps900119	Ps142394	Ps159616	PsCam000099_85_1906	Ps130478	Ps136843	Ps153599	Ps113657	Ps116546	Ps141804	PsCam035964_21116_3106	Ps162716	Ps138108	Ps134613	Ps126240	PsCam045699_29329_409	Ps142818	Ps142073	PsCam036351_21495_1108	Ps155005	Ps137838	Ps900297
Linkage group	I	I	I	I	I	I	I	I	I	I	I	I	I	I	I	I	I	I	I	I	I	I	I	I	I	I	I	I	I	I	I	I	I	I	I	I	I	I	I	I	I	I	I	I	I	I	I	I	I
Position (cM Haldane)	0	1	2	2	5.4	5.4	6	9.3	9.3	9.3	10	10	12.7	12.7	13.4	13.4	13.4	13.4	13.9	13.9	13.9	13.9	13.9	13.9	14.4	14.4	14.4	14.8	16.3	16.3	20.2	20.2	21.5	21.5	21.5	21.5	22.9	22.9	23.3	23.7	23.7	23.7	24	24	25.1	27.4	27.8	27.8	29.3
E11.1	A	A	A	A	A	A	A	A	A	A	A	A	A	A	A	A	A	A	A	A	A	A	A	A	A	A	A	A	A	A	A	A	A	A	A	A	A	A	A	A	A	A	A	A	A	A	A	A	A
E11.3	B	B	B	B	A	A	A	A	A	A	A	A	A	A	A	A	A	A	A	A	A	A	A	A	A	A	A	A	A	A	A	A	A	A	A	A	A	A	A	A	A	A	A	A	A	A	A	A	A
E11.4	A	A	A	A	A	A	A	A	A	A	A	A	A	A	A	-	A	A	A	A	A	A	A	A	A	A	A	A	A	A	A	A	A	A	A	A	A	A	A	A	A	A	A	A	A	A	A	A	A
E11.5	B	B	B	B	A	-	A	A	A	A	A	A	A	A	A	A	A	A	A	A	A	A	A	A	A	A	A	A	A	A	A	A	A	A	A	A	A	A	A	A	A	A	A	A	A	A	A	A	A
E11.7	A	A	A	A	A	A	A	A	A	A	A	A	A	A	A	A	A	A	A	A	A	A	A	A	A	A	A	A	A	A	A	A	A	A	A	A	A	A	A	A	A	A	A	A	A	A	A	A	A
E11.8	A	A	A	A	A	A	A	A	A	A	A	A	A	A	A	A	A	A	A	A	A	A	A	A	A	A	A	A	A	A	A	A	A	A	A	A	A	A	A	A	A	A	A	A	A	B	B	B	A
E11.9	A	A	A	A	A	A	A	A	A	A	A	A	A	A	A	A	A	A	A	A	A	A	A	A	A	A	A	A	B	B	B	B	B	B	B	B	B	B	B	B	B	B	B	B	B	B	B	B	B
E11.10	A	A	A	A	A	A	A	A	A	A	A	A	A	A	A	A	A	A	A	A	A	A	A	A	A	A	A	A	A	A	A	A	A	A	A	A	A	A	A	A	A	A	A	A	B	B	B	B	B
E11.13	A	A	A	A	A	A	A	A	A	A	A	A	A	A	-	A	A	A	A	A	A	A	A	A	A	A	A	A	A	A	A	A	A	A	A	A	A	A	A	A	A	A	A	A	A	A	A	A	A
E11.14	A	A	A	A	A	A	A	A	A	A	A	A	A	A	A	A	A	A	A	A	A	A	A	A	A	A	A	A	A	A	A	A	A	A	A	A	A	A	A	A	A	A	A	A	A	A	A	A	A
E11.16	A	A	A	A	A	A	A	A	A	A	A	A	A	A	A	A	A	A	A	A	A	A	A	A	A	A	A	A	A	A	A	A	A	A	A	A	A	A	A	A	A	A	A	A	A	A	A	A	A
E11.17	A	A	A	A	A	A	A	A	A	A	A	A	A	A	A	A	A	A	A	A	A	A	A	A	A	A	A	A	B	B	B	B	B	B	B	B	B	B	B	B	B	B	B	B	B	B	B	B	B
E11.18	A	A	A	A	A	A	A	A	A	A	A	A	A	A	A	A	A	A	A	A	A	A	A	A	A	A	A	A	A	A	A	A	A	A	A	A	A	A	A	A	A	A	A	A	A	A	A	A	A
E11.19	A	A	A	A	A	A	A	A	A	A	A	A	A	A	A	A	A	A	A	A	A	A	A	A	A	A	A	A	A	A	A	A	A	A	A	A	A	A	A	A	A	A	A	A	A	A	A	A	A
E11.20	A	A	A	A	A	A	-	A	A	-	A	-	A	A	A	A	A	A	A	A	A	A	A	A	A	A	A	A	A	A	A	A	A	A	A	A	A	A	A	A	A	A	A	A	A	A	A	A	A
E11.21	A	A	A	A	A	A	A	A	A	A	A	A	A	A	A	A	A	A	A	A	A	A	A	A	A	A	A	A	A	A	A	A	A	A	A	-	A	A	A	A	A	A	A	A	A	A	A	A	A
E11.23	A	A	A	A	A	A	A	A	A	A	A	A	A	A	A	A	A	A	A	A	A	A	A	A	A	A	A	A	A	A	A	A	A	A	A	A	A	A	A	A	A	A	A	A	A	A	A	A	A
E11.24	A	A	A	A	A	A	A	A	A	A	A	A	A	A	A	A	A	A	A	A	A	A	A	A	A	A	A	A	A	A	A	A	A	A	A	A	A	A	A	A	A	A	A	A	A	A	A	A	A
E11.25	A	A	A	A	A	A	A	A	A	A	A	A	A	A	A	A	A	A	A	A	A	A	A	A	A	A	A	A	A	A	A	A	A	A	A	A	A	A	A	A	A	A	A	A	A	A	A	A	A
E11.26	A	A	A	A	A	A	A	A	A	A	A	A	A	A	A	A	A	A	A	A	A	A	A	A	A	A	A	A	A	A	A	A	A	A	A	A	A	A	A	A	A	A	A	A	B	B	B	B	B
E11.27	B	B	B	B	B	-	B	B	B	B	B	B	B	B	B	B	B	B	B	B	B	B	B	B	B	B	B	B	B	B	B	B	B	B	B	B	B	B	B	B	B	B	B	B	B	B	B	B	B
E11.28	A	A	A	A	A	A	A	A	A	A	A	A	A	A	A	A	A	A	A	A	A	A	A	A	A	A	A	A	A	A	B	B	B	-	-	B	-	-	-	-	-	-	-	-	-	-	-	-	-
E11.29	B	B	B	B	B	-	B	B	B	B	B	B	A	A	A	A	A	A	A	A	A	A	A	A	A	A	A	A	A	A	A	A	A	A	A	A	A	A	A	A	A	A	A	A	A	A	A	A	A
E11.30	A	A	A	A	A	A	A	A	A	A	A	A	B	B	B	B	B	B	B	B	B	B	B	B	-	B	B	B	B	B	B	B	B	B	B	B	B	B	B	B	B	B	B	B	A	A	A	A	A
E11.31	A	A	A	A	A	A	A	A	A	A	A	A	A	A	A	A	A	A	A	A	A	A	A	A	A	-	A	A	A	A	A	A	A	A	A	A	A	A	A	A	A	A	A	A	A	A	A	A	A
E11.32	A	A	A	A	A	A	A	A	A	A	A	A	A	A	A	A	A	A	A	A	A	A	A	A	A	A	A	A	A	A	A	A	A	A	A	A	A	A	A	A	A	A	A	A	A	A	A	A	A
E11.33	B	B	B	B	B	-	B	B	B	B	B	B	A	A	A	A	A	A	A	A	A	A	A	A	A	A	A	A	A	A	A	A	A	A	A	A	A	A	A	A	A	A	A	A	A	A	A	A	A
E11.34	A	A	A	A	A	A	A	A	A	A	A	A	A	A	A	A	A	A	A	A	A	A	A	A	A	A	A	A	A	A	A	A	A	A	A	A	A	A	A	A	A	A	A	A	A	A	A	A	A
E11.35	A	A	A	A	A	A	A	A	A	A	A	A	A	A	A	A	A	A	A	A	A	A	A	A	A	A	A	A	A	A	A	A	A	A	A	A	B	B	B	B	B	B	B	B	B	B	B	B	B
E11.36	A	A	A	A	A	A	A	A	A	A	A	A	A	A	A	A	A	A	A	A	A	A	A	A	A	A	A	A	A	A	-	-	A	A	A	A	A	A	A	A	A	A	A	A	A	A	A	A	A
E11.37	A	A	A	A	A	A	A	A	A	A	A	A	A	A	A	A	A	A	A	A	A	A	A	A	A	A	A	A	A	A	A	A	A	A	A	A	A	A	A	B	B	B	B	B	B	B	B	B	B
E11.38	A	A	A	A	A	-	A	A	A	A	A	-	A	A	A	A	A	A	A	A	A	A	A	A	A	A	A	A	A	A	B	B	B	B	B	B	B	B	B	B	B	B	B	B	B	A	A	A	A
E11.41	B	B	B	B	B	-	B	B	B	B	B	B	B	B	B	B	B	B	B	B	B	B	B	B	-	B	B	B	B	B	A	A	A	A	A	A	A	A	A	A	A	A	A	A	A	A	A	A	A
E11.42	A	A	A	A	A	A	A	A	A	A	A	A	A	A	A	A	A	A	A	A	A	A	A	A	A	A	A	A	A	A	A	A	A	A	A	A	A	A	A	A	A	A	A	A	A	A	A	A	A
E11.43	A	A	A	A	A	A	A	A	A	-	A	A	A	A	A	A	A	A	A	A	A	A	A	A	A	A	A	A	A	A	A	A	A	A	A	A	B	B	B	B	B	B	B	B	B	B	B	B	B
E11.44	A	A	A	A	A	A	A	A	-	A	A	A	A	A	A	A	A	A	A	A	A	A	A	A	A	A	A	A	A	A	A	A	A	A	A	A	A	A	A	A	A	A	A	A	A	A	A	A	A
E11.45	A	A	A	A	A	A	A	A	A	A	A	A	A	A	A	A	A	A	A	A	A	A	A	A	A	A	A	A	A	A	A	A	A	A	A	A	A	A	A	A	A	A	A	A	A	A	A	A	B
E11.46	A	A	A	A	A	A	A	A	A	A	A	A	A	A	A	A	A	A	A	A	A	A	A	A	A	A	A	A	A	A	A	A	A	A	A	A	A	A	A	A	A	A	A	A	A	A	A	A	A
E11.48	A	A	A	A	A	A	A	A	A	A	A	A	A	A	A	A	A	A	A	A	A	A	A	A	A	A	A	A	A	A	B	B	B	B	B	B	B	B	B	B	B	B	B	B	B	B	B	B	B
E11.49	A	A	A	A	A	A	A	A	A	A	A	A	A	A	A	A	A	A	A	A	A	A	A	A	A	A	A	A	A	A	A	A	A	A	A	A	A	A	A	A	A	A	A	A	A	A	A	A	A
E11.50	A	A	A	A	B	-	B	B	B	B	B	B	B	B	B	B	B	B	B	B	B	B	B	B	B	B	B	B	B	B	B	B	B	B	B	B	B	B	B	B	B	B	B	B	B	B	B	-	B
E11.51	A	A	A	A	A	A	A	A	A	A	A	A	A	A	B	-	-	-	-	-	-	-	-	-	A	-	-	-	-	-	-	-	-	-	-	-	-	-	-	-	-	-	-	-	-	-	A	A	A
E11.52	-	-	-	-	-	A	-	-	-	-	-	-	-	A	A	A	A	A	A	A	A	A	A	A	A	A	A	A	A	A	A	A	A	A	A	A	A	A	A	A	A	A	A	A	A	A	B	B	B
E11.53	A	A	A	A	A	A	A	A	A	A	A	A	A	A	A	A	A	A	A	A	A	A	A	A	A	A	A	A	A	A	A	A	A	A	A	A	A	A	A	A	A	A	A	A	A	A	A	A	A
E11.54	A	A	A	A	A	A	A	A	A	A	A	A	A	A	A	A	A	A	A	A	A	A	A	A	A	A	A	A	A	A	A	A	A	A	A	A	A	A	A	A	A	A	A	A	A	A	A	A	A
E11.55	A	A	A	A	A	A	A	A	A	A	A	A	A	A	A	A	A	A	A	A	A	A	A	A	A	A	A	A	A	A	A	A	A	A	A	A	A	A	A	A	A	A	A	A	A	A	A	A	A
E11.56	B	B	B	B	B	-	B	A	A	A	A	A	A	A	A	A	A	A	A	A	A	A	A	A	A	A	A	A	A	A	A	A	A	A	A	A	A	A	A	A	A	A	A	A	A	A	A	A	A
E11.57	A	A	A	A	A	A	A	A	A	A	A	A	A	A	A	A	A	A	A	A	A	A	A	A	A	A	A	A	A	A	A	A	B	B	B	B	B	B	B	B	B	B	B	B	B	B	B	B	B
E11.58	A	A	A	A	A	A	A	A	A	A	A	A	A	A	A	A	A	A	A	A	A	A	A	A	A	A	A	A	A	A	A	A	A	A	A	A	A	A	A	A	A	A	A	A	A	A	A	A	A
E11.60	A	A	A	A	A	A	A	A	A	A	A	A	A	A	A	A	A	A	A	A	A	A	A	A	A	A	A	A	A	A	A	A	A	A	A	A	A	A	A	A	A	A	A	A	A	A	A	A	A
E11.62	A	A	A	A	A	A	A	A	A	A	A	A	A	A	A	A	A	A	A	A	A	A	A	A	A	A	A	A	A	A	A	A	A	A	A	A	A	A	A	A	A	A	A	A	A	A	A	A	A
E11.65	A	A	A	A	A	A	A	A	A	A	A	A	A	A	A	A	A	A	A	A	A	A	A	A	A	A	A	A	A	A	A	A	A	A	A	A	A	A	A	A	A	A	A	A	A	A	A	A	A
E11.66	A	A	A	A	B	-	B	B	B	B	B	B	B	B	B	B	B	B	B	B	B	B	B	B	-	B	B	B	B	B	B	B	B	B	B	B	B	B	B	B	B	B	B	B	B	B	B	B	B
E11.67	A	A	A	A	A	A	A	B	B	B	B	B	B	B	B	B	B	B	B	B	B	B	B	B	B	B	B	B	B	B	B	B	A	A	A	A	A	A	A	A	A	A	A	A	A	A	A	A	A
E11.68	A	A	A	A	A	A	A	A	A	A	A	A	A	A	A	A	A	A	A	A	A	A	A	A	A	A	A	A	A	A	A	A	B	B	B	B	A	A	A	A	A	A	A	A	A	A	A	A	A
E11.69	A	A	A	A	A	A	A	A	A	A	A	A	B	B	B	B	B	B	B	B	B	B	B	B	-	B	B	B	B	B	B	B	B	B	B	B	B	B	B	B	B	B	B	B	B	B	B	B	B
E11.70	A	A	A	A	A	A	A	A	A	A	A	A	A	-	A	A	A	A	A	A	A	A	A	A	A	A	A	A	A	A	A	A	A	A	A	A	A	A	A	A	A	A	A	A	A	A	A	A	A
E11.71	A	A	A	A	A	A	A	A	A	A	A	A	A	A	A	A	A	A	A	A	A	A	A	A	A	A	A	A	A	A	A	A	A	A	A	A	A	A	A	A	A	A	A	A	A	A	A	A	A
E11.72	A	A	A	A	A	A	A	A	A	A	A	A	A	A	A	A	A	A	A	A	A	A	A	A	A	A	A	A	A	A	A	A	A	A	A	A	A	A	A	A	A	A	A	A	A	A	A	A	A
E11.73	A	A	A	A	A	A	A	A	A	A	A	A	A	A	A	A	A	A	A	A	A	A	A	A	A	A	A	A	A	A	A	A	-	-	-	-	-	-	-	-	-	-	-	-	-	-	-	-	B
E11.77	A	A	A	A	A	A	A	-	-	-	-	-	-	B	B	B	B	B	B	B	B	B	B	B	B	B	B	B	B	B	A	A	A	A	A	A	A	A	A	A	A	A	A	A	A	A	A	A	A
E11.78	A	B	B	B	B	-	B	B	B	B	B	B	B	B	B	B	B	B	B	B	B	B	B	B	B	B	B	B	B	B	A	A	A	A	A	A	B	-	B	B	B	B	B	B	B	B	B	B	B
E11.79	A	A	A	A	A	A	A	A	A	A	A	A	B	B	B	B	B	B	B	B	B	B	B	B	A	A	A	A	A	A	A	A	A	A	A	A	A	A	A	A	A	A	A	A	A	A	A	A	B
E11.80	A	A	A	A	A	A	A	A	A	A	A	A	A	A	A	A	A	A	A	A	A	A	A	A	A	A	A	A	A	A	A	A	A	A	A	A	A	A	A	A	A	A	A	A	A	A	A	A	A
E11.81	A	A	A	A	A	A	A	A	A	A	A	A	A	A	A	A	A	A	A	A	A	A	A	A	A	A	A	A	A	A	A	A	B	B	B	B	B	B	B	-	B	B	B	B	B	B	B	B	B
E11.83	A	A	A	A	A	A	A	A	A	A	A	A	A	A	A	A	A	A	A	A	A	A	A	A	A	A	A	A	A	A	A	A	A	A	A	A	A	-	A	A	A	A	A	A	A	A	A	A	A
E11.85	A	A	A	A	A	A	A	A	A	A	A	A	A	A	A	A	A	A	A	A	A	A	A	A	A	A	A	A	B	B	B	B	B	B	B	B	B	B	B	B	B	B	B	B	B	B	B	B	B
E11.86	B	B	B	B	B	-	B	B	B	B	A	A	A	A	A	A	A	A	A	A	A	A	A	A	A	A	A	A	A	A	A	A	A	A	A	A	A	A	A	A	-	A	A	A	A	A	A	A	A
E11.87	A	A	A	A	A	A	A	A	A	A	A	A	A	A	A	A	A	A	A	A	A	A	A	A	A	A	A	A	A	A	A	A	A	A	A	A	A	A	A	A	A	A	A	A	A	A	A	A	A
E11.89	A	A	A	A	A	A	A	B	B	B	B	B	B	B	-	B	B	B	B	B	B	B	B	B	B	B	B	B	B	B	B	B	B	B	B	B	B	B	B	B	B	B	B	B	B	B	B	B	B
E11.92	B	B	B	B	B	-	B	B	B	B	A	A	A	A	A	A	A	A	A	A	A	A	A	A	A	A	A	A	A	A	A	A	A	A	A	A	A	A	A	A	A	A	A	A	A	A	A	A	A
E11.93	B	B	B	B	B	-	B	A	A	A	A	A	A	A	A	A	A	A	A	A	A	A	A	A	A	A	A	A	A	A	A	A	A	A	A	A	-	A	A	A	A	A	A	A	A	A	A	A	B
E11.94	A	A	A	A	A	A	A	A	A	A	A	A	A	A	A	A	A	A	A	A	A	A	A	A	A	A	A	A	A	A	A	A	A	A	A	A	A	A	A	A	A	A	A	A	-	-	-	-	-
E11.95	A	A	A	A	A	A	A	A	A	A	A	A	A	A	A	A	A	A	A	A	A	A	A	A	A	A	A	A	A	A	A	A	A	A	A	A	A	A	A	A	A	A	A	A	A	A	A	A	A
E11.96	A	A	A	A	A	A	A	A	A	A	A	A	A	A	A	A	A	A	A	A	A	A	A	A	A	A	A	A	A	A	B	B	B	B	B	B	B	B	B	B	B	B	B	B	B	B	B	B	B
E11.97	A	A	A	A	A	A	A	A	A	A	A	A	A	A	A	A	A	A	A	A	A	A	A	A	A	A	A	A	A	A	B	B	B	B	B	B	B	B	B	B	B	B	B	B	B	B	B	B	B
E11.98	A	A	A	A	A	A	A	A	A	A	A	A	A	A	A	A	A	A	A	A	A	A	A	A	A	A	A	A	A	A	A	A	A	A	A	A	A	A	A	A	A	A	A	A	A	A	A	A	A
E11.99	A	A	A	A	A	A	A	A	A	A	A	A	A	A	A	A	A	A	A	A	A	A	A	A	A	A	A	A	A	A	A	A	A	A	A	A	A	A	A	A	A	A	A	A	A	A	A	A	A
E11.100	B	B	B	B	B	-	B	B	B	B	-	-	-	-	-	-	-	-	A	-	-	A	A	A	A	A	A	A	A	A	A	A	A	A	A	A	A	A	A	A	A	A	A	A	A	A	A	A	A
E11.101	A	A	A	A	A	A	A	A	A	A	A	A	A	A	-	A	A	A	A	A	A	A	A	A	A	A	A	A	A	A	A	A	A	A	A	A	A	A	A	A	A	A	A	A	A	A	A	A	A
E11.102	A	A	A	A	A	A	A	A	A	A	A	A	A	A	A	A	A	A	A	A	A	A	A	A	A	A	A	A	A	A	A	A	A	A	A	A	A	A	A	A	A	A	A	A	A	A	A	A	A
E11.103	A	A	A	A	A	A	A	B	B	B	B	B	B	B	B	B	B	B	B	B	B	B	B	B	B	B	B	B	B	B	B	B	B	B	B	B	B	B	B	B	B	B	B	B	B	-	-	-	-
E11.105	A	A	A	A	A	A	A	A	A	A	A	A	-	A	A	A	A	A	A	A	A	A	A	A	A	A	A	A	A	A	A	A	A	A	A	A	A	A	A	A	A	A	A	A	A	A	A	A	A
E11.106	A	A	A	A	A	A	A	A	A	A	A	A	-	A	A	A	A	A	A	A	A	A	A	A	A	A	A	A	A	A	A	A	A	A	A	A	A	A	A	A	A	A	A	A	A	A	A	A	A
E11.107	A	A	A	A	A	A	A	A	A	A	A	A	B	B	B	B	B	B	B	B	B	B	B	B	B	B	B	B	B	B	B	B	B	B	B	B	B	B	A	A	A	A	A	A	A	A	-	A	A
E11.108	B	B	B	B	B	-	B	-	B	B	B	B	B	B	B	B	B	B	B	B	B	B	B	B	B	B	B	B	B	B	A	A	A	A	A	A	A	A	A	A	A	A	A	A	A	A	A	A	A
E11.109	B	B	B	B	B	-	B	B	B	B	B	B	B	B	B	B	B	B	B	B	B	B	B	B	B	B	B	B	B	B	B	B	B	B	B	B	B	B	B	B	B	B	B	B	B	A	A	A	-
E11.110	A	A	A	A	A	A	A	A	A	A	A	A	A	A	A	A	A	A	A	A	A	A	A	A	A	A	A	A	A	A	A	A	A	A	A	A	A	A	A	-	A	A	A	A	A	A	A	A	A
E11.111	A	A	A	A	A	A	A	A	A	A	A	A	A	A	A	A	A	A	A	A	A	A	A	A	A	A	A	A	A	A	A	A	A	A	A	A	A	A	A	A	A	A	A	A	A	A	A	A	A
E11.113	A	A	B	B	B	-	B	B	B	B	B	B	B	B	B	B	B	B	B	B	B	B	B	B	-	B	B	B	B	B	B	B	B	B	B	B	B	B	B	B	B	B	A	A	A	B	B	B	B
E11.115	A	A	A	A	A	A	A	A	A	A	A	A	A	A	A	A	A	A	A	A	A	A	A	A	A	A	A	A	A	A	A	A	A	A	A	A	A	A	A	A	A	A	A	A	A	A	A	A	A
E11.116	A	A	A	A	A	A	A	A	A	A	A	A	A	A	A	A	A	A	A	A	A	A	A	A	A	A	A	A	A	A	A	A	A	A	A	A	A	A	A	A	A	A	A	A	A	A	A	A	A
E11.117	A	A	A	A	A	A	A	A	A	A	A	A	A	A	-	A	A	A	A	A	A	A	A	A	A	A	A	A	A	A	A	A	A	A	A	A	A	A	A	A	A	A	A	A	A	A	A	A	A
E11.121	A	A	A	A	A	A	A	A	A	A	A	A	A	A	A	A	A	A	A	A	A	A	A	A	A	A	A	A	A	A	A	A	A	A	A	A	A	A	A	A	A	A	A	A	A	A	A	A	A
E11.124	A	A	A	A	A	A	A	A	A	A	A	A	A	A	A	A	A	A	A	A	A	A	A	A	A	A	A	A	A	A	A	A	A	A	A	A	A	A	A	A	A	A	A	A	A	A	A	A	A
E11.127	A	A	A	A	A	A	A	A	A	A	A	A	A	A	A	A	A	A	A	A	A	A	A	A	A	A	A	A	A	A	A	A	A	A	A	A	A	A	A	A	A	A	A	A	A	A	A	A	A
E11.128	B	B	B	B	A	A	A	A	A	A	A	A	A	A	A	A	A	A	A	A	A	A	A	A	A	A	A	A	A	A	A	A	A	A	A	A	A	-	-	-	-	-	-	-	-	-	-	-	B
E11.130	A	A	A	A	A	A	A	A	A	A	A	A	A	A	A	A	A	A	A	A	A	A	A	A	A	A	A	A	A	A	A	A	A	A	A	A	A	A	A	A	A	A	A	A	A	A	A	A	A
E11.131	A	A	A	A	A	A	A	A	A	A	A	A	A	A	A	A	A	A	A	A	A	A	A	A	A	A	A	A	A	A	A	A	A	A	A	A	A	A	A	A	A	A	A	A	A	A	A	A	A
E11.132	A	A	A	A	A	A	A	A	A	A	A	A	A	A	A	A	A	A	A	A	A	A	A	A	A	A	A	A	A	A	A	A	A	A	A	A	A	A	A	A	A	A	A	A	A	A	A	A	A
E11.133	A	A	A	A	A	A	A	A	A	A	A	A	A	A	A	A	A	A	A	A	A	A	A	A	A	A	A	A	A	A	A	A	A	A	A	A	A	A	A	A	A	A	A	A	A	A	A	A	A
E11.134	A	A	A	A	A	A	A	A	A	A	A	A	A	A	A	A	A	A	A	A	A	A	A	A	A	A	A	A	A	A	A	A	A	A	A	A	A	A	A	A	A	A	A	A	A	A	A	A	A
E11.135	-	A	A	A	A	A	A	A	A	A	A	A	A	A	A	A	A	A	A	A	A	A	A	A	A	A	A	A	A	A	B	B	B	B	B	B	B	B	B	B	B	B	B	B	B	B	B	B	B
E11.137	A	A	A	A	A	A	A	A	A	A	A	A	A	A	A	A	A	A	A	A	A	A	A	A	A	A	A	A	A	A	A	A	A	A	A	A	A	A	A	A	A	A	A	A	A	A	A	A	A
E11.138	A	A	A	A	A	A	A	A	A	A	A	A	A	A	A	A	A	A	A	A	A	A	A	A	A	A	A	A	A	A	A	A	A	A	A	A	A	A	A	A	A	A	A	A	A	A	A	A	A
E11.139	A	A	A	A	A	A	A	A	A	A	A	A	A	A	A	A	A	A	A	A	A	A	A	A	A	A	A	A	A	A	A	A	A	A	A	A	A	A	A	A	A	A	A	A	A	A	A	A	A
E11.140	A	A	A	A	A	A	A	A	A	A	A	A	A	A	A	A	A	A	A	A	A	A	A	A	A	A	A	A	A	A	A	A	A	A	A	A	A	A	A	A	A	A	A	A	A	A	A	A	A
E11.141	A	A	A	A	A	A	A	A	A	A	A	A	A	A	A	A	A	A	A	A	A	A	A	A	A	A	A	A	A	A	A	A	A	A	A	A	A	A	A	A	A	A	A	A	A	A	A	A	A
E11.142	A	A	A	A	A	A	A	A	A	A	A	A	A	A	A	A	A	A	A	A	A	A	A	A	A	A	A	A	A	A	A	A	A	A	A	A	A	A	A	A	A	A	A	A	A	A	A	A	A
E11.143	B	B	B	B	B	-	B	B	B	B	B	B	B	B	B	B	B	B	B	B	B	B	B	B	-	B	B	B	B	B	B	B	B	B	B	B	B	B	B	B	B	B	B	B	B	B	B	B	B
E11.145	A	A	A	A	A	A	A	A	A	A	A	A	A	A	A	A	A	A	A	A	A	A	A	A	A	A	A	A	A	A	A	A	A	A	A	A	A	A	A	A	A	A	A	A	A	A	A	A	A
E11.146	A	A	A	A	A	A	A	A	A	A	A	A	A	A	A	A	A	A	A	A	A	A	A	A	A	A	A	A	A	A	A	A	A	A	A	A	A	A	A	A	A	A	A	A	A	A	A	A	A
E11.149	A	A	A	A	A	A	A	A	A	A	A	A	A	A	A	A	A	A	A	A	A	A	A	A	A	A	A	A	B	B	B	B	B	B	B	B	B	B	B	B	B	B	B	B	B	B	B	B	B
E11.150	B	B	A	A	A	A	A	A	A	A	A	A	A	A	A	A	A	A	A	A	A	A	A	A	A	A	A	A	A	A	A	A	A	A	A	A	A	A	A	A	A	A	A	A	A	A	A	A	A
E11.153	A	A	A	A	A	A	A	A	A	A	A	A	A	A	A	A	A	A	A	A	A	A	A	A	A	A	A	A	A	A	A	A	A	A	A	A	A	A	A	A	A	A	A	A	A	A	A	A	A
E11.156	B	B	A	A	B	-	B	B	B	B	B	B	B	B	B	B	B	B	B	B	B	B	B	B	-	B	B	B	B	B	B	B	B	B	B	B	B	B	B	B	B	B	B	B	B	B	B	B	B
E11.158	A	A	A	A	A	A	A	A	A	A	-	-	-	-	-	-	-	-	-	-	-	-	-	-	A	-	-	A	A	A	A	A	A	A	A	A	A	A	A	A	A	A	A	A	A	B	B	B	B
E11.159	A	B	B	B	B	-	B	A	A	A	A	A	A	A	A	A	A	A	A	A	A	A	A	A	A	A	A	A	A	A	A	A	A	A	A	A	A	A	A	A	A	A	A	A	A	A	A	A	A
E11.160	B	B	B	B	A	-	A	B	B	B	B	B	B	B	B	B	B	B	B	B	B	B	B	B	B	B	B	B	B	B	B	B	B	B	B	B	B	B	B	B	B	B	B	B	B	A	A	A	A
E11.161	A	A	A	A	A	A	A	A	A	A	A	A	-	A	A	A	A	A	A	A	A	A	A	A	A	A	A	A	A	A	A	A	A	A	A	A	A	A	A	A	A	A	A	A	A	A	A	A	A
E11.162	A	A	A	A	A	A	A	A	A	A	A	A	A	A	A	A	A	A	A	A	A	A	A	A	A	A	A	A	A	A	A	A	A	A	A	A	A	A	A	A	A	A	A	A	A	A	A	A	A
E11.163	A	A	A	A	A	A	A	A	A	A	A	A	A	A	A	A	A	A	A	A	A	A	A	A	A	A	A	A	A	A	B	B	B	B	B	B	B	B	B	B	B	B	B	B	B	B	B	B	B
E11.164	A	A	A	A	A	A	A	A	A	A	A	A	A	A	A	A	A	A	A	A	A	A	A	A	A	A	A	A	A	A	A	A	A	A	A	A	A	A	A	A	A	A	A	A	A	A	A	A	A
E11.165	A	A	A	A	A	A	A	A	A	A	A	A	A	A	A	A	A	A	A	A	A	A	A	A	A	A	A	A	A	A	A	A	A	A	A	A	A	A	A	A	A	A	A	A	A	A	A	A	A
E11.166	A	A	A	A	-	A	-	-	-	-	-	-	-	-	-	-	-	-	-	-	-	-	-	-	A	-	-	-	B	B	B	B	B	B	B	B	B	B	B	B	B	B	B	B	B	B	B	B	B
E11.167	A	A	A	A	A	A	A	A	A	A	A	A	A	A	A	A	A	A	A	A	A	A	A	A	A	A	A	A	A	A	A	A	A	A	A	A	A	A	A	A	A	A	A	A	A	A	A	A	A
E11.168	A	A	A	A	A	A	A	A	A	A	A	A	A	A	A	A	A	A	A	A	A	A	A	A	A	A	A	A	A	A	A	A	A	A	A	A	A	A	A	A	A	A	A	A	A	A	A	A	A
E11.169	B	B	B	B	B	-	B	A	A	A	A	A	A	A	A	A	A	A	A	A	A	A	A	A	A	A	A	A	A	A	A	A	A	A	A	A	A	A	-	A	A	A	A	A	A	A	A	A	A
E11.171	B	B	B	B	A	-	A	A	A	A	A	A	-	-	-	-	-	-	-	-	-	-	-	-	A	-	-	-	-	-	A	A	A	A	A	A	A	A	A	A	A	A	A	A	A	A	A	A	A
E11.177	A	A	A	A	A	A	A	A	A	A	A	A	A	A	A	A	A	A	A	A	A	A	A	A	A	A	A	A	A	A	A	A	A	A	A	A	A	A	A	A	A	A	A	A	A	A	A	A	A
E11.179	A	A	A	A	A	A	A	A	A	A	A	A	A	A	A	A	A	A	A	A	A	A	A	A	A	A	A	A	A	A	A	A	A	A	A	A	A	A	A	A	A	A	A	A	A	A	A	A	A
E11.180	A	A	A	A	A	A	A	A	A	A	A	A	A	A	A	A	A	A	A	A	A	A	A	A	A	A	A	A	A	A	A	A	A	A	A	A	A	A	A	A	A	A	A	A	A	A	A	A	A
E11.181	A	A	A	A	A	A	A	A	A	A	A	A	A	A	A	A	A	A	A	A	A	A	A	A	A	A	A	A	A	A	A	A	A	A	A	A	A	A	A	A	A	A	A	A	A	A	A	A	A
E11.182	B	B	B	B	B	-	B	B	B	B	B	B	A	A	A	A	A	A	A	A	A	A	A	A	A	A	A	A	A	A	A	A	A	A	A	A	A	A	A	A	A	A	A	A	A	A	A	A	A
E11.183	A	A	A	A	A	A	A	A	A	A	A	A	A	A	A	A	A	A	A	A	A	A	A	A	A	A	A	A	A	A	A	A	A	A	A	A	A	A	A	A	A	A	A	A	A	A	A	A	A
E11.185	A	A	A	A	A	A	A	A	A	A	A	A	A	A	A	A	A	A	A	A	A	A	A	A	A	A	A	A	A	A	A	A	A	A	A	A	A	A	A	A	A	A	A	A	A	A	A	A	A
E11.187	A	A	A	A	A	A	A	A	A	A	A	A	A	A	A	A	A	A	A	A	A	A	A	A	A	A	A	A	A	A	A	A	A	A	A	A	A	A	A	A	A	A	A	A	A	A	A	A	A
E11.188	A	A	A	A	A	A	A	A	A	A	A	A	A	A	A	A	A	A	A	A	A	A	A	A	A	A	A	A	A	A	A	A	A	A	A	A	A	A	A	A	A	A	A	A	A	A	A	A	A
E11.189	A	A	A	A	A	A	A	A	A	A	A	A	A	A	A	A	A	A	A	A	A	A	A	A	A	A	A	A	A	A	A	A	A	A	A	A	A	A	A	A	A	A	A	A	A	A	A	A	A
E11.190	A	A	A	A	A	A	A	A	A	A	A	A	A	A	A	A	A	A	A	A	A	A	A	A	A	A	A	A	A	A	A	A	A	A	A	A	A	A	A	A	A	A	A	A	A	A	A	A	A
E11.191	A	A	A	A	A	A	A	A	A	A	A	A	A	A	-	A	A	A	A	A	A	A	A	A	A	A	A	A	A	A	A	A	A	A	A	A	A	A	A	A	A	A	A	A	A	A	A	A	A
E11.193	A	B	B	B	B	-	A	A	A	A	A	A	A	A	A	A	A	A	A	A	A	A	A	A	A	A	A	A	A	A	A	A	A	A	A	A	A	A	A	A	A	A	A	A	A	A	A	A	A
E11.194	A	A	A	A	A	A	A	A	A	A	A	A	A	A	A	A	A	A	A	A	A	A	A	A	A	A	A	A	A	A	A	A	A	A	A	A	A	A	A	A	A	A	A	A	A	A	A	A	A
E11.196	A	A	A	A	A	A	A	A	A	A	A	A	A	A	A	A	A	A	A	A	A	A	A	A	A	A	A	A	A	A	A	A	A	A	A	A	A	A	A	A	A	A	A	A	A	A	A	A	A
E11.197	A	A	A	A	A	A	A	A	A	A	A	A	A	A	A	A	A	A	A	A	A	A	A	A	A	A	A	A	A	A	A	A	A	A	A	A	A	A	A	A	A	A	A	A	A	A	A	A	A
E11.198	A	A	A	A	A	A	A	A	A	A	A	A	A	A	A	A	A	A	A	A	A	A	A	A	A	A	A	A	A	A	A	A	A	A	A	A	A	A	A	A	A	A	A	A	A	A	A	A	A
E11.199	A	A	A	A	A	A	B	B	B	B	B	B	B	B	B	B	B	B	A	A	A	A	A	A	A	A	A	A	A	A	A	A	A	A	A	A	A	A	A	A	A	A	A	A	A	A	A	A	A
E11.201	A	A	A	A	B	-	B	B	B	B	B	B	B	B	A	A	A	A	A	A	A	A	A	A	A	A	A	A	A	A	A	A	A	A	A	A	A	A	A	A	A	A	A	A	A	A	A	A	A
E11.205	A	A	A	A	A	A	A	A	A	A	A	A	A	A	A	A	A	A	A	A	A	A	A	A	A	A	A	A	A	A	A	A	A	A	A	A	A	A	A	A	A	A	A	A	A	A	A	A	A
E11.206	-	A	A	A	A	A	A	A	A	A	A	A	A	A	A	A	-	A	A	A	A	A	A	A	A	A	A	A	A	A	A	A	A	A	A	A	A	A	A	A	A	A	A	A	A	A	A	A	A
E11.210	A	A	A	A	A	A	A	A	A	A	A	A	A	A	A	A	A	A	A	A	A	A	A	A	A	A	A	A	A	A	A	A	A	A	A	A	A	-	A	A	A	A	A	A	A	A	A	A	A
E11.212	B	-	-	-	-	A	A	A	A	A	A	A	A	A	A	A	A	A	A	A	A	A	A	A	A	A	A	A	A	A	A	A	A	A	A	A	A	A	A	A	A	A	A	A	A	A	A	A	A
E11.213	A	A	A	A	A	A	A	A	A	A	A	A	A	A	A	A	A	A	A	A	A	A	A	A	A	A	A	A	A	A	A	A	A	A	A	A	A	A	A	A	A	A	A	A	A	A	A	A	A
E11.214	A	A	A	A	A	A	A	A	A	A	A	A	A	A	A	A	A	A	A	A	A	A	A	A	A	A	A	A	A	A	A	A	A	A	A	A	A	A	A	A	A	A	A	A	A	A	A	A	A
E11.215	A	A	A	A	A	A	A	B	B	B	B	B	B	B	B	B	B	B	B	B	B	B	B	B	B	B	B	A	A	A	A	A	A	A	A	A	A	A	A	A	A	A	A	A	A	A	A	A	A
E11.217	A	A	A	A	A	A	A	A	A	A	A	A	A	A	A	A	A	A	A	A	A	A	A	A	A	A	A	A	A	A	A	A	A	A	A	A	A	A	A	A	A	A	A	A	A	A	A	A	A
E11.218	A	A	A	A	A	A	A	A	A	A	A	A	A	A	A	A	A	A	A	A	A	A	A	A	A	A	A	A	A	A	A	A	A	A	A	A	A	A	A	A	A	A	A	A	A	A	A	A	A
E11.219	A	A	A	A	A	A	A	A	A	A	A	A	A	A	A	A	A	A	A	A	A	A	A	A	A	A	A	A	A	A	A	A	A	A	A	A	A	A	A	A	A	A	A	A	A	A	A	A	A
E11.221	A	A	A	A	A	A	A	A	A	A	A	A	A	A	A	A	A	A	A	A	A	A	A	A	A	A	A	A	A	A	A	A	A	A	A	A	A	A	A	A	A	A	A	A	A	A	A	A	A
E11.222	A	A	A	A	A	A	A	A	A	A	A	A	A	A	A	A	A	A	A	A	-	A	A	A	A	A	A	A	A	A	A	A	A	A	A	A	A	A	A	A	A	A	A	A	A	A	A	A	A
[truncated: 944 more columns]

## Sheet: AB_EL
AB Eden x LISA genetic map
Marker	PsCam050667_33238_1769	PsCam034405_19798_553	PsCam049862_32477_1350	PsCam035756_20926_3029	PsCam027486_16112_49	Ps001397	PsCam049765_32385_392	PsCam054965_36218_1447	Ps123863	PsCam052147_34529_688	PsCam012955_8751_558	PsCam056577_37369_293	Ps160794	PsCam059685_39805_125	Ps120103	PsCam049375_32011_2003	Ps130478	PsCam000019_15_80	PsCam035964_21116_3106	Ps138108	PsCam045699_29329_409	PsCam044892_28635_3962	PsCam036351_21495_1108	PsCam018494_11155_306	Ps146939	Ps160449	Ps160675	PsCam036755_21882_1944	PsCam000821_707_826	PsCam042361_26431_710	PsCam042390_26457_1578	PsCam042702_26750_1809	PsCam009823_6591_556	Ps900165	Ps150606	PsCam044949_28691_2359	Ps126981	PsCam000035_30_3218	PsCam000922_782_37	PsCam033750_19293_1643	Ps105642	PsCam045028_28759_2059	PsCam042662_26712_871	Ps102706	PsCam025559_14651_1169	Ps107078	Ps130309	Ps132891	PsCam006724_4998_3119
Linkage group	I	I	I	I	I	I	I	I	I	I	I	I	I	I	I	I	I	I	I	I	I	I	I	I	I	I	I	I	I	I	I	I	I	I	I	I	I	I	I	I	I	I	I	I	I	I	I	I	I
Position (cM Haldane)	0	0.9	0.9	1.5	1.8	3	3.2	4.4	4.4	4.4	4.4	12.4	12.4	14.5	14.5	15	15.3	16.5	16.5	16.8	17.3	19.1	20	20	22.3	22.3	22.6	24.4	24.7	28.1	30.5	31.3	31.9	32.5	35.2	36.4	36.7	36.7	37.9	38.5	38.8	40.3	40.6	41.8	41.8	41.8	42.4	43	43
EL.1	A	A	A	A	A	A	A	A	A	A	A	A	A	A	A	A	A	A	A	A	A	A	A	A	A	A	A	A	A	A	A	A	A	A	A	A	A	A	B	B	B	B	B	B	B	B	B	B	B
EL.2	B	B	B	B	B	B	B	B	B	B	B	A	A	A	A	A	A	A	A	A	A	A	A	A	A	A	A	A	A	A	A	A	A	B	B	B	B	B	B	B	B	A	A	A	A	A	A	A	A
EL.3	B	B	B	B	B	B	B	B	B	B	B	A	A	A	A	A	A	A	A	A	A	A	A	A	A	A	A	A	A	A	A	A	A	A	A	A	A	A	A	A	A	A	A	A	A	A	A	A	A
EL.4	B	B	B	B	B	B	B	B	B	B	B	-	-	B	-	B	B	A	A	A	A	A	A	A	A	A	A	A	A	A	A	A	A	A	A	A	A	A	A	A	A	A	A	A	A	A	A	A	A
EL.5	A	A	A	A	A	A	A	A	A	A	A	A	A	A	A	A	A	A	A	A	A	A	A	A	A	A	A	A	A	A	A	A	A	A	A	A	A	A	A	A	A	A	A	A	A	A	A	A	A
EL.6	A	A	A	A	A	A	A	A	A	A	A	A	A	A	A	A	A	A	A	A	A	A	A	A	A	A	A	A	A	A	A	A	A	A	A	A	A	A	A	A	A	A	A	A	A	A	A	A	A
EL.7	A	A	A	A	A	A	A	A	A	A	A	B	B	B	B	B	B	B	B	B	B	A	A	A	B	B	A	A	A	A	B	B	B	B	B	B	B	B	A	A	A	A	A	A	A	A	A	A	A
EL.9	A	A	A	A	A	A	A	A	A	A	A	A	A	A	-	A	A	A	A	A	A	A	A	A	A	A	A	A	A	A	A	A	A	A	A	A	A	A	A	A	A	A	A	A	A	A	A	A	A
EL.10	A	A	A	A	B	B	B	B	B	B	B	B	B	B	B	B	B	B	B	B	B	B	B	B	A	A	A	A	A	A	A	A	A	A	A	A	A	A	A	A	A	A	A	A	A	A	A	A	A
EL.11	A	A	A	A	A	A	A	A	A	A	A	A	A	A	A	A	A	A	A	A	A	A	A	A	A	A	A	A	A	A	A	A	A	A	A	A	A	A	A	A	A	A	A	A	A	A	A	A	A
EL.13	A	A	A	A	A	A	A	A	A	A	A	A	A	A	A	A	A	A	A	A	A	A	A	A	A	A	A	A	A	A	A	A	A	A	A	A	A	A	A	A	A	A	A	A	A	A	A	A	A
EL.14	B	B	B	B	B	B	B	B	B	B	B	B	B	B	B	B	B	B	B	B	B	B	B	B	B	-	-	B	B	B	B	B	B	A	A	A	A	A	A	A	A	A	A	-	A	A	A	A	A
EL.15	A	A	A	A	A	A	A	A	A	A	A	A	A	A	A	A	A	A	A	A	A	A	A	A	A	A	A	A	A	A	A	A	A	A	A	A	A	A	A	A	A	A	A	A	A	A	A	A	A
EL.16	A	B	B	B	B	A	A	A	A	A	A	A	A	A	A	A	A	A	A	A	A	A	A	A	A	A	A	A	A	A	A	A	A	A	A	A	A	A	A	A	A	A	A	A	A	A	A	A	A
EL.17	A	A	A	A	A	A	A	A	A	A	A	A	A	A	A	A	A	A	A	A	A	A	A	A	A	A	A	A	A	A	A	A	A	A	A	A	A	A	A	A	A	A	A	A	A	A	A	A	A
EL.18	A	A	A	A	A	A	A	A	A	A	A	A	A	A	A	A	A	A	A	A	A	A	A	A	A	A	A	A	A	A	A	A	A	A	A	A	A	A	A	A	A	A	A	A	A	A	A	A	A
EL.20	A	A	A	A	A	A	A	A	A	A	A	A	A	A	A	A	A	A	A	A	A	B	B	B	B	B	B	B	B	A	A	A	A	A	A	A	A	A	A	A	A	A	A	A	A	A	A	A	A
EL.21	A	A	A	A	A	A	A	A	A	A	A	B	B	B	B	B	B	B	B	B	B	B	B	B	B	B	B	B	B	B	B	B	B	B	B	B	B	B	B	B	B	A	A	A	A	A	A	A	A
EL.25	A	A	A	A	A	A	A	A	A	A	A	A	A	A	A	A	A	A	A	A	A	A	A	A	A	A	A	A	A	A	A	A	A	A	A	A	A	A	A	A	A	A	A	A	A	A	A	A	A
EL.26	A	A	A	A	A	A	A	A	A	A	A	A	A	A	A	A	A	A	A	A	A	A	A	A	A	A	A	A	A	A	A	A	A	A	A	A	A	A	A	A	A	A	A	A	A	A	A	A	A
EL.27	A	A	A	A	A	A	A	A	A	A	A	A	A	A	A	A	A	A	A	A	A	A	A	A	A	A	A	A	A	A	A	A	-	A	A	A	A	A	A	A	A	A	A	A	A	A	A	A	A
EL.28	A	A	A	A	A	A	A	A	A	A	A	A	A	A	A	A	A	A	A	A	A	A	A	A	A	A	A	A	A	A	A	A	A	A	A	A	A	A	A	A	A	A	A	A	A	A	A	A	A
EL.30	A	A	A	A	A	A	A	A	A	A	A	A	A	A	A	A	A	A	A	A	A	A	A	A	A	A	A	A	A	A	A	A	A	A	A	A	A	A	A	A	A	A	A	A	A	A	A	A	A
EL.31	A	A	A	A	A	A	A	A	A	A	A	A	A	A	A	A	A	A	A	A	A	A	A	A	A	A	A	A	A	A	A	A	A	-	A	A	A	A	A	A	A	A	A	A	A	A	A	A	A
EL.32	A	A	A	A	A	A	A	A	A	A	A	A	A	A	A	A	A	A	A	A	A	A	A	A	A	A	A	A	A	A	A	A	A	A	A	A	A	A	A	A	A	A	A	A	A	A	A	A	A
EL.33	A	A	A	A	A	A	A	A	A	A	A	A	A	A	A	A	A	A	A	B	B	B	B	B	B	B	B	B	B	B	B	B	B	B	A	A	A	A	A	A	A	A	A	A	A	A	A	A	A
EL.34	A	A	A	-	A	A	A	A	A	A	A	A	A	A	A	A	A	-	A	A	A	A	A	A	A	A	A	A	A	A	A	A	A	A	A	A	A	A	A	A	A	A	A	A	A	A	A	A	A
EL.35	A	A	A	A	A	A	A	B	B	B	B	B	B	B	B	B	B	B	B	B	B	B	B	B	B	B	B	B	B	A	A	A	A	A	A	A	A	A	A	A	A	A	A	A	A	A	A	A	A
EL.37	A	A	A	A	A	A	A	A	A	A	A	A	A	A	A	A	A	A	A	A	A	A	A	A	A	A	A	A	A	A	A	A	A	A	A	A	A	A	A	A	A	A	A	A	A	A	A	A	A
EL.38	A	A	A	A	A	A	A	A	A	A	A	A	A	A	A	A	A	A	A	A	A	A	A	A	A	A	A	A	A	A	A	A	A	A	A	A	A	A	A	A	A	A	A	A	A	A	A	A	A
EL.39	B	B	B	B	B	B	B	B	B	B	B	A	A	A	A	A	A	A	A	A	A	A	-	A	A	A	A	A	A	A	A	A	A	A	A	-	-	-	-	-	-	-	-	B	B	B	B	B	B
EL.40	A	A	A	A	A	A	A	A	A	A	A	A	A	A	A	A	A	A	A	A	A	A	A	A	A	A	A	A	A	A	A	A	A	A	A	A	A	A	A	A	A	A	A	A	A	A	A	A	A
EL.41	B	B	B	A	A	B	B	B	B	B	B	B	B	B	B	B	B	B	B	B	B	B	A	A	A	A	A	A	A	A	A	A	A	A	A	A	B	B	B	B	B	B	B	B	B	B	B	B	B
EL.42	A	A	A	A	A	A	A	A	A	A	A	A	A	A	A	A	A	A	A	A	A	A	A	A	A	A	A	A	A	A	A	A	A	A	A	A	A	A	B	B	B	A	A	A	A	A	A	A	A
EL.45	B	B	B	B	B	B	B	B	B	B	B	B	B	A	A	A	A	A	A	A	A	A	A	A	A	A	A	A	A	A	A	A	A	A	A	A	A	A	A	A	A	A	A	A	A	A	A	A	A
EL.46	A	A	A	A	A	A	A	A	A	A	A	A	A	A	A	A	A	A	A	A	A	B	B	B	A	A	A	A	A	A	A	A	A	A	A	A	A	A	A	A	A	A	A	A	A	A	A	A	A
EL.47	A	B	B	B	B	B	B	B	B	B	B	B	B	A	A	A	A	A	A	A	A	A	A	A	A	A	A	A	A	A	B	B	B	B	A	A	A	-	A	A	A	A	A	A	A	A	A	A	A
EL.48	A	A	A	A	A	B	B	B	B	B	B	B	B	A	A	B	B	B	B	B	B	B	B	B	B	B	B	B	B	A	A	A	A	A	A	A	A	A	A	A	A	A	A	A	A	A	A	A	A
EL.49	A	A	A	A	A	A	A	A	A	A	A	A	A	A	A	A	A	A	A	A	A	A	A	A	A	A	A	B	B	B	B	B	A	A	A	A	A	A	A	A	A	A	A	A	A	A	A	A	A
EL.50	A	A	A	A	A	A	A	A	A	A	A	A	A	A	A	A	A	A	A	A	A	A	A	A	A	A	A	A	A	A	A	A	A	A	A	A	A	A	A	A	A	A	A	A	A	A	A	A	A
EL.51	A	A	A	A	A	A	A	A	A	A	A	A	A	A	A	A	A	A	A	A	A	A	A	A	A	A	A	A	A	A	A	A	A	A	A	A	A	A	A	A	A	A	A	A	A	A	A	A	A
EL.52	A	A	A	A	A	A	A	A	A	A	A	B	B	B	B	B	B	B	B	B	B	A	A	A	A	A	A	A	A	A	A	A	A	A	A	A	A	A	A	A	A	A	A	A	A	A	A	A	A
EL.54	A	A	A	A	A	A	A	A	A	A	A	A	A	A	A	A	A	A	A	A	A	A	A	A	A	A	A	A	A	A	A	A	A	A	A	A	A	A	A	A	A	A	A	A	A	A	A	A	A
EL.56	A	A	A	A	A	A	A	A	A	A	A	A	A	A	A	A	A	A	A	A	A	A	A	A	A	A	A	A	A	A	A	A	A	A	A	A	A	A	A	A	A	A	A	A	A	A	A	A	A
EL.57	A	A	A	A	A	A	A	A	A	A	A	A	A	A	A	A	A	A	A	A	A	A	A	A	A	A	A	A	A	A	A	A	A	A	A	A	A	A	A	A	A	A	A	A	A	A	A	A	A
EL.58	-	-	-	-	-	-	A	A	A	A	A	A	A	A	A	A	A	A	A	A	A	A	A	A	A	A	A	A	A	A	A	A	A	A	A	A	A	A	A	A	A	A	A	A	A	A	A	A	A
EL.59	A	A	A	A	A	A	A	A	A	A	A	A	A	A	A	A	A	A	A	A	A	A	A	A	A	A	A	A	A	A	A	A	A	A	A	A	A	A	A	A	A	A	A	A	A	A	A	A	A
EL.60	A	A	A	A	A	A	A	A	A	A	A	A	A	A	A	A	A	A	A	A	A	A	A	A	A	A	A	A	A	A	A	A	A	A	A	A	A	A	A	A	A	A	A	A	A	A	A	A	A
EL.61	A	A	A	A	A	A	A	A	A	A	A	A	A	A	A	A	A	A	A	A	-	A	A	A	A	A	A	A	A	A	A	A	A	A	A	A	A	A	A	A	A	A	A	A	A	A	A	A	A
EL.62	A	A	A	A	A	A	A	A	A	A	A	A	A	A	A	A	A	A	A	A	A	A	A	A	A	A	A	A	A	A	A	A	A	A	A	A	A	A	A	A	A	A	A	A	A	A	A	A	A
EL.64	A	A	A	A	A	A	A	A	A	A	A	A	A	A	A	A	A	A	A	A	A	A	A	A	A	A	A	A	A	A	A	A	A	A	A	A	A	A	A	A	A	A	A	A	A	A	A	A	A
EL.65	A	A	A	A	A	A	A	A	A	A	A	B	B	B	B	B	B	B	B	B	B	B	A	A	A	A	A	A	A	A	A	A	A	A	A	A	A	A	A	A	A	A	A	A	A	A	A	A	A
EL.67	A	A	A	A	A	A	A	A	A	A	A	A	A	A	A	A	A	A	A	A	A	A	A	A	A	A	A	A	A	A	A	A	A	A	A	A	A	A	A	A	A	A	A	A	A	A	A	A	A
EL.69	A	-	-	-	-	-	-	-	-	-	-	A	A	A	A	A	A	A	A	A	A	A	A	A	A	A	A	A	A	A	A	A	A	-	A	A	A	A	A	A	A	A	A	A	A	A	A	A	A
EL.70	A	A	A	A	A	A	A	A	A	A	A	A	A	A	A	A	A	A	A	A	A	A	A	A	A	A	A	A	A	A	A	A	A	A	A	A	A	A	A	A	-	-	-	A	A	A	A	A	A
EL.71	A	A	A	A	A	A	A	A	A	A	A	A	A	A	A	A	A	A	-	A	A	A	A	A	A	A	A	A	A	A	A	A	A	A	A	A	A	A	A	A	A	A	A	A	A	A	A	A	A
EL.72	A	A	A	A	A	A	A	A	A	A	A	B	B	B	B	B	B	B	B	B	B	B	B	B	B	B	B	B	B	B	A	A	A	A	A	A	A	A	A	A	A	A	B	B	B	B	B	B	B
EL.73	A	A	A	A	A	A	A	A	A	A	A	A	A	A	A	A	A	A	A	A	A	A	A	A	A	A	A	A	A	A	A	A	A	A	A	A	A	A	A	A	A	A	A	A	A	A	A	A	A
EL.74	A	A	A	A	A	A	A	A	A	A	A	A	A	A	A	A	A	A	A	A	A	A	A	A	A	A	A	A	A	A	A	A	A	A	A	A	A	A	A	A	A	A	A	A	A	A	A	A	A
EL.75	B	B	B	A	A	A	A	A	A	A	A	A	A	A	A	A	A	A	A	A	A	A	A	A	A	A	A	A	A	A	A	A	A	A	A	A	A	A	A	A	A	A	A	A	A	A	A	A	A
EL.80	B	B	B	B	B	B	B	A	A	A	A	A	A	A	A	A	A	A	A	A	A	A	A	A	A	A	A	A	A	A	A	A	A	A	A	A	A	A	A	A	A	A	A	A	A	A	A	A	A
EL.82	A	A	A	A	A	A	A	A	A	A	A	A	A	A	A	A	A	A	A	A	A	A	A	A	A	A	A	A	A	A	A	A	A	A	A	A	A	A	A	A	A	A	A	A	A	A	A	A	A
EL.83	A	A	A	A	A	A	A	A	A	A	A	A	A	B	B	B	B	B	B	B	B	B	B	B	-	-	A	-	A	A	A	A	A	A	A	A	A	A	A	A	A	A	A	A	A	A	A	A	A
EL.84	A	A	A	A	A	A	A	A	A	A	A	A	A	A	A	A	A	A	A	A	A	A	A	A	A	A	A	A	A	A	A	A	A	A	B	B	B	B	B	B	B	B	B	A	A	A	A	A	A
EL.85	A	A	A	A	A	A	A	A	A	A	A	A	A	A	A	A	A	A	A	A	A	A	A	A	A	A	A	B	B	B	B	B	B	B	B	A	A	A	A	A	A	A	A	A	A	A	A	A	A
EL.86	A	A	A	A	A	A	A	A	A	A	A	B	B	B	B	B	B	B	B	B	B	B	B	B	A	A	A	A	A	A	A	A	A	A	A	A	A	A	A	A	A	A	A	A	A	A	A	A	A
EL.88	A	A	A	A	A	A	A	A	A	A	A	A	A	A	A	A	A	A	A	A	A	A	A	A	A	A	A	A	A	A	A	A	A	A	A	A	A	A	A	A	A	A	A	A	A	A	A	A	A
EL.89	A	B	B	B	B	B	B	A	A	A	A	A	A	A	A	A	A	A	A	A	A	A	A	A	A	A	A	A	A	A	A	A	A	A	A	A	A	A	A	A	A	B	B	B	B	B	B	B	B
EL.91	A	A	A	A	A	A	A	A	A	A	A	A	A	A	A	A	A	A	A	A	A	A	A	A	A	A	A	A	A	A	A	A	A	A	A	A	A	A	A	A	A	A	A	A	A	A	A	A	A
EL.92	A	A	A	A	A	A	A	A	A	A	A	A	A	A	A	A	A	A	A	A	A	A	A	A	A	A	A	A	A	A	A	A	A	A	A	B	B	-	B	B	B	B	B	B	B	B	B	B	B
EL.93	A	A	A	A	A	A	A	A	A	A	A	A	A	A	A	A	A	A	A	A	B	B	B	B	B	B	B	B	B	B	A	A	A	A	A	A	A	A	A	A	A	A	A	A	A	A	A	A	A
EL.94	A	A	A	A	A	A	A	A	A	A	A	A	A	A	A	A	A	A	A	A	A	A	A	A	A	A	A	A	A	A	A	A	A	A	A	A	A	A	A	A	A	A	A	A	A	A	A	A	A
EL.95	A	A	A	A	A	A	A	A	A	A	A	B	B	B	B	B	B	A	A	A	A	A	A	A	A	A	A	A	A	A	A	A	B	B	B	B	B	B	B	B	B	B	B	B	B	B	B	B	B
EL.96	A	A	A	A	A	A	A	A	A	A	A	A	A	A	A	A	A	A	A	A	A	A	A	A	A	A	A	A	A	A	A	A	A	A	A	A	A	A	A	A	A	A	A	A	A	A	A	A	A
EL.97	A	A	A	A	A	A	A	A	A	A	A	A	A	A	A	A	A	A	A	A	A	A	A	A	A	A	A	A	A	A	A	A	A	A	A	A	A	A	A	A	A	A	A	A	A	A	A	A	A
EL.98	A	A	A	A	A	A	A	A	A	A	A	A	A	A	A	A	A	A	A	A	A	A	A	A	A	A	A	A	A	A	A	A	A	A	A	A	A	A	A	A	A	A	-	A	A	A	A	A	A
EL.99	A	A	A	A	A	A	A	A	A	A	A	A	A	A	A	A	A	A	A	A	A	A	A	A	A	A	A	A	A	A	A	A	A	A	A	A	A	A	A	A	A	A	A	A	A	A	A	A	A
EL.100	A	A	A	A	A	A	A	A	A	A	A	A	A	A	A	A	A	A	A	A	A	A	A	A	A	A	A	A	A	A	A	A	A	A	A	B	B	B	B	B	B	B	B	B	B	B	B	A	A
EL.102	A	A	A	A	A	A	A	-	A	A	A	B	B	B	B	B	B	B	B	B	B	B	B	B	B	B	B	B	B	A	A	A	A	A	A	A	A	A	A	A	A	A	A	A	A	A	A	A	A
EL.103	A	A	A	A	A	A	A	A	A	A	A	A	A	A	A	A	A	A	A	A	A	A	A	A	A	A	A	A	A	A	A	A	A	A	A	A	A	A	A	A	A	A	A	A	A	A	A	A	A
EL.104	A	A	A	A	A	A	A	A	A	A	A	A	A	A	A	A	-	A	A	A	A	A	A	A	-	-	A	-	-	-	A	A	A	A	A	A	A	A	A	A	A	A	A	A	A	A	B	B	B
EL.105	A	A	A	A	A	A	A	A	A	A	A	A	A	A	A	A	A	A	A	A	A	A	B	B	A	A	A	A	A	A	A	A	A	A	A	A	A	A	A	A	A	A	A	A	A	A	A	A	A
EL.106	B	B	B	B	B	B	B	B	B	B	B	B	B	B	B	B	B	B	B	B	B	B	B	B	B	B	-	B	B	B	B	B	B	B	B	B	B	B	B	B	B	B	B	B	B	B	B	B	B
EL.107	B	B	B	B	B	B	A	A	A	A	A	A	A	A	A	A	A	A	A	A	A	A	A	A	A	A	A	A	A	A	A	A	A	A	A	A	A	A	A	A	A	A	A	A	A	A	A	A	A
EL.108	A	A	A	A	A	A	A	A	A	A	A	A	A	A	A	A	A	A	A	A	A	A	A	A	A	A	A	A	A	A	A	A	A	A	A	A	A	A	A	A	A	A	A	A	A	A	A	A	A
EL.109	A	A	A	A	A	A	A	A	A	A	A	A	A	A	A	A	A	A	A	A	A	A	A	A	A	A	A	A	A	A	A	A	A	A	A	A	A	A	A	A	B	B	B	B	B	B	B	B	B
EL.110	A	A	A	A	A	A	A	A	A	A	A	A	A	A	A	A	A	A	A	A	A	A	A	A	A	A	A	A	A	A	A	A	A	A	A	A	A	A	A	A	A	A	A	A	A	A	A	A	A
EL.111	A	A	A	A	A	A	A	A	A	A	A	A	A	A	A	A	A	A	A	A	A	A	A	A	A	A	A	A	A	A	A	A	A	A	A	A	A	A	A	A	A	A	A	A	A	A	B	B	B
EL.112	A	A	A	A	A	A	A	A	A	A	A	A	A	A	A	A	A	A	A	A	A	A	A	A	A	A	A	A	A	A	A	A	A	A	A	A	A	A	A	A	A	A	A	A	A	A	A	A	A
EL.113	A	A	A	A	A	A	A	A	A	A	A	A	A	B	B	B	B	B	B	B	B	B	B	B	B	B	B	B	B	B	A	A	A	A	A	A	A	A	A	A	A	A	A	A	A	A	A	A	A
EL.114	B	B	B	B	B	B	B	B	B	B	B	A	A	A	A	A	A	A	A	A	A	A	A	A	A	A	A	A	A	A	A	A	A	A	A	A	A	A	A	A	A	A	A	A	A	A	A	A	A
EL.115	A	A	A	A	A	A	A	A	A	A	A	A	A	A	A	A	A	A	A	A	A	A	A	A	A	A	A	A	A	-	A	A	A	A	A	A	A	A	A	A	-	A	A	A	A	A	A	A	A
EL.116	A	A	A	A	A	A	A	A	A	A	A	A	A	A	A	A	A	A	A	A	A	A	A	A	A	A	A	A	A	A	A	A	A	A	A	A	A	A	A	A	A	A	A	B	B	B	B	B	B
EL.117	A	A	A	A	A	A	A	B	B	B	B	B	B	B	B	B	B	B	B	B	B	B	B	B	B	B	B	B	B	B	B	B	B	B	B	B	B	B	B	B	B	B	B	B	B	B	B	A	A
EL.118	-	-	-	-	-	-	-	-	B	-	-	B	B	B	B	B	B	B	B	B	B	B	-	B	A	A	A	A	A	A	B	B	B	B	B	B	B	B	B	B	B	B	B	B	B	B	B	B	B
EL.120	A	A	A	A	A	A	A	A	A	A	A	A	A	A	A	A	A	A	A	A	A	A	A	A	A	A	A	A	A	A	A	A	A	A	A	A	A	A	A	A	A	A	A	A	A	A	A	A	A
EL.121	A	A	A	A	A	A	A	A	A	A	A	B	B	B	B	B	B	B	B	B	B	B	B	B	B	B	B	B	B	B	B	B	B	B	B	-	B	B	B	B	B	A	A	A	A	A	A	A	A
EL.122	B	B	B	B	B	B	B	B	B	B	B	A	A	A	A	A	A	A	A	A	A	A	A	A	A	A	A	A	A	A	A	A	A	A	A	A	A	A	A	A	A	A	A	-	A	A	A	A	A
EL.124	A	A	A	A	A	A	A	A	A	A	A	A	A	A	A	A	A	A	A	A	A	A	A	A	A	A	A	A	A	A	A	A	A	A	A	A	A	A	A	A	A	A	A	A	A	A	A	A	A
EL.126	B	B	B	B	B	B	B	B	B	B	B	B	B	B	B	B	B	B	B	B	B	B	B	B	B	B	B	B	B	B	B	B	B	B	B	B	B	B	B	B	B	B	B	B	B	B	B	B	B
EL.127	B	B	B	B	B	B	B	B	B	B	B	B	B	B	B	B	B	B	B	B	B	B	B	B	B	B	B	B	B	B	B	B	B	B	B	B	B	B	B	B	B	B	B	B	B	B	B	B	B
EL.128	A	A	A	A	A	A	A	A	A	A	A	A	A	A	A	A	A	A	A	A	A	A	A	A	A	A	A	A	A	A	A	A	A	A	A	A	A	A	A	A	A	A	A	A	A	A	A	A	A
EL.129	A	A	A	A	A	A	A	A	A	A	A	A	A	A	A	A	A	A	A	A	A	A	A	A	A	A	A	A	-	A	A	A	A	A	A	A	A	A	A	A	A	A	A	A	A	A	A	A	A
EL.130	A	A	A	A	A	A	A	A	A	A	A	A	A	A	A	A	A	A	A	A	A	A	A	A	A	A	A	A	B	B	B	B	B	B	A	B	B	B	B	A	A	A	A	A	A	A	A	A	A
EL.131	A	A	A	A	A	A	A	A	A	A	A	B	B	B	B	B	B	B	B	B	B	B	B	B	A	A	A	A	A	A	A	A	A	A	A	A	A	A	A	A	A	A	A	A	A	A	A	A	A
EL.132	B	B	B	B	B	B	B	B	B	B	B	B	B	B	B	A	A	A	A	A	A	A	A	A	A	A	A	A	A	A	A	A	A	A	A	A	A	A	A	A	A	A	A	A	A	A	A	A	A
EL.135	A	A	A	A	A	A	A	-	A	A	A	A	A	A	A	A	A	A	A	A	A	A	A	A	A	A	A	B	B	B	B	B	B	B	A	A	A	A	A	A	A	A	A	A	A	A	A	A	A
EL.137	B	B	B	B	B	B	B	B	B	B	B	B	B	B	B	B	B	B	B	B	B	B	B	B	B	B	B	B	B	B	B	B	B	B	B	B	B	B	B	B	B	B	B	B	B	B	B	B	B
EL.138	A	A	A	A	A	A	A	-	A	-	A	A	A	A	A	A	A	A	A	A	A	A	A	A	A	A	A	A	A	A	A	A	A	A	A	A	A	A	A	A	A	A	A	A	A	A	A	A	A
EL.139	A	A	A	A	A	A	A	A	A	A	A	B	B	B	B	B	B	B	B	B	B	B	B	B	B	B	B	B	B	A	A	A	A	A	A	A	A	A	A	A	A	A	A	A	A	A	A	A	A
EL.140	A	A	A	A	A	A	A	A	A	A	A	A	A	A	A	A	A	A	A	A	A	A	A	A	A	A	A	A	A	A	A	A	A	A	A	A	A	A	A	A	A	A	A	A	A	A	A	A	A
EL.141	A	A	A	A	A	A	A	A	A	A	A	A	A	A	A	A	A	A	A	A	A	A	A	A	A	A	A	A	A	A	A	A	A	A	A	A	A	A	A	A	A	A	A	A	A	A	A	A	A
EL.142	A	A	A	A	A	A	A	A	A	A	A	A	A	A	A	A	A	A	A	A	A	A	A	A	A	A	A	A	A	A	A	A	A	A	A	A	A	A	A	A	A	A	A	A	A	A	A	A	A
EL.143	A	A	A	A	A	A	A	A	A	A	A	A	A	A	A	A	A	A	A	A	A	A	A	A	A	A	A	A	A	A	A	A	A	A	A	A	A	A	A	A	A	A	A	A	A	A	A	A	A
EL.144	A	A	A	A	A	A	A	A	A	A	A	A	A	A	A	A	A	A	A	A	A	A	A	A	A	A	A	A	A	A	A	A	A	A	A	A	A	A	A	A	A	A	A	A	A	A	A	A	A
EL.145	A	A	A	A	A	A	A	A	A	A	A	A	A	A	A	A	A	A	A	A	A	A	A	A	A	A	A	A	A	A	A	A	A	A	A	A	A	A	A	A	A	A	A	A	A	A	A	A	A
EL.147	A	A	A	A	A	A	A	A	A	A	A	A	A	A	A	A	A	A	A	A	A	A	A	A	A	A	A	A	A	A	A	A	A	A	A	A	A	A	A	A	A	A	A	A	A	A	A	A	A
EL.148	A	A	A	A	A	A	A	A	A	A	A	A	A	A	A	A	A	A	A	A	A	A	A	A	A	A	A	A	A	A	A	A	A	A	A	A	A	A	A	A	A	A	A	A	A	A	A	A	A
EL.151	A	A	A	A	A	A	A	A	A	A	A	A	A	A	A	A	A	A	A	A	A	A	A	A	A	A	A	A	A	A	A	A	A	A	A	A	A	A	A	A	A	A	A	A	A	A	A	A	A
EL.152	A	A	A	A	A	A	A	A	A	A	A	A	A	B	B	B	B	B	B	B	B	A	A	A	A	A	A	A	A	A	A	A	A	A	A	A	A	A	A	A	A	A	A	A	A	A	A	A	A
EL.153	A	A	A	A	A	A	A	A	A	A	A	A	-	A	A	A	A	A	A	A	A	A	A	A	A	A	A	A	A	A	A	A	A	A	A	A	A	A	A	A	A	A	A	A	A	A	A	A	A
EL.154	A	A	A	A	A	A	A	A	A	A	A	A	A	A	A	A	A	A	A	A	A	A	A	A	A	A	A	A	A	A	A	A	A	A	A	A	A	A	A	A	A	A	A	A	A	A	A	A	A
EL.155	A	A	A	A	A	A	A	A	A	A	A	A	A	A	A	A	A	A	A	A	A	A	A	A	A	A	A	A	A	A	A	A	A	A	A	A	A	A	A	A	A	A	A	A	A	A	A	A	A
EL.157	A	A	A	A	A	A	A	A	A	A	A	A	A	A	A	A	A	A	A	A	A	A	A	A	A	A	A	A	A	A	A	A	A	A	A	A	A	A	A	A	A	A	A	A	A	A	A	A	A
EL.159	A	A	A	A	A	A	A	A	A	A	A	A	A	A	A	A	A	A	A	A	A	A	A	A	A	A	A	A	A	A	A	A	A	A	A	A	A	A	A	A	A	A	A	A	A	A	A	A	A
EL.160	A	A	A	A	A	A	A	A	A	A	A	A	A	A	A	A	A	A	A	A	A	A	A	A	A	A	A	A	A	A	A	A	A	A	B	B	B	B	B	B	B	B	B	B	B	B	B	B	B
EL.161	A	A	A	A	A	A	A	A	A	A	A	A	A	A	A	A	A	A	A	A	A	A	A	A	A	A	A	A	A	A	A	A	A	A	A	A	A	A	A	A	A	A	A	A	A	A	A	A	A
EL.162	A	A	A	A	A	A	A	A	A	A	A	A	A	A	A	A	A	A	A	A	A	A	A	A	A	A	A	A	A	A	A	A	A	A	A	A	A	A	A	A	A	A	A	A	A	A	A	A	A
EL.163	A	A	A	A	A	A	A	A	A	A	A	A	A	A	A	A	A	A	A	A	A	A	A	A	A	A	A	A	A	A	A	A	A	A	A	A	A	A	A	A	A	A	A	A	A	A	A	A	A
EL.165	A	A	A	A	A	A	A	A	A	A	A	A	A	A	A	A	A	A	A	A	A	A	A	A	A	A	A	A	A	A	A	A	A	A	A	A	A	A	A	A	A	A	A	A	A	A	A	A	A
EL.166	A	A	A	A	A	-	A	A	A	A	A	A	A	A	A	A	A	A	A	A	A	A	A	A	A	A	A	A	A	B	B	A	A	A	A	A	A	A	A	-	A	A	A	A	A	A	A	A	A
EL.167	A	A	A	A	A	A	A	A	A	A	A	A	A	A	A	A	A	A	A	A	A	A	A	A	A	A	A	A	A	A	A	A	A	A	A	A	A	A	A	A	A	A	A	A	A	A	A	A	A
EL.168	A	A	A	A	A	A	A	A	A	A	A	A	A	A	A	A	A	A	A	A	A	A	A	A	A	A	A	A	A	A	A	A	A	A	A	A	A	A	A	A	A	A	A	A	A	A	A	A	A
EL.169	A	A	A	A	A	A	A	A	A	A	A	A	A	A	A	A	A	A	A	A	A	A	A	A	A	A	A	A	A	A	A	A	A	A	A	A	A	A	A	A	A	A	A	A	A	A	A	A	A
EL.170	A	A	A	A	A	A	A	A	A	A	A	B	B	A	A	A	A	A	A	A	A	A	A	A	A	A	A	A	A	A	A	A	A	A	A	A	A	A	A	A	A	A	A	A	A	A	A	A	A
EL.171	A	A	A	A	A	A	A	A	A	A	A	A	A	A	A	A	A	A	A	A	A	A	A	A	A	A	A	A	A	A	A	A	A	A	A	A	A	A	A	A	A	A	A	A	A	A	A	A	A
EL.172	A	A	A	A	A	A	A	A	A	A	A	A	A	A	A	A	A	A	A	A	A	A	A	A	A	A	A	A	A	A	A	A	A	A	A	A	A	A	A	A	A	A	A	A	A	A	A	A	A
EL.174	A	A	A	A	A	A	A	A	A	A	A	A	A	A	A	A	A	A	A	A	A	A	A	A	A	A	A	A	A	A	A	A	A	A	A	A	A	A	A	A	A	A	A	A	A	A	A	A	A
EL.175	A	A	A	A	A	A	A	A	A	A	A	A	A	A	A	A	A	A	A	A	A	A	A	A	A	A	A	A	A	A	A	A	A	A	A	A	A	A	A	A	A	A	A	A	A	A	A	A	A
EL.176	A	A	A	A	A	A	A	A	A	A	A	A	A	A	A	A	A	A	A	A	A	A	A	A	A	A	A	A	A	A	A	A	A	A	A	A	A	A	A	A	A	A	A	A	A	A	A	A	A
EL.177	A	A	A	A	A	A	A	A	A	A	A	A	A	A	A	A	A	A	A	A	A	A	A	A	A	A	A	A	A	A	A	A	A	A	A	A	A	A	A	A	A	A	A	A	A	A	A	A	A
EL.179	A	A	A	A	A	A	A	A	A	A	A	A	A	A	A	A	A	A	A	A	A	A	A	A	A	A	A	A	A	A	A	A	A	A	A	A	A	A	A	A	A	A	A	A	A	A	A	A	A
EL.180	A	A	A	A	A	A	A	A	A	A	A	A	A	A	A	A	A	A	A	A	A	A	A	A	A	A	A	A	A	A	A	A	A	A	A	A	A	A	A	A	A	A	A	A	A	A	A	A	A
EL.181	A	A	A	A	A	A	A	A	A	A	A	A	A	A	A	A	A	A	A	A	A	A	A	A	A	A	A	A	A	-	A	A	A	A	A	A	A	A	A	A	A	A	A	A	A	A	A	A	A
EL.182	A	A	A	A	A	A	A	A	A	A	A	A	A	A	A	A	A	A	A	A	A	A	A	A	A	A	A	A	A	A	A	A	A	A	A	A	A	A	A	A	A	A	A	A	A	A	A	A	A
EL.183	A	A	A	A	A	A	A	A	A	A	A	B	B	B	B	B	B	B	B	B	B	B	B	B	B	B	B	B	B	B	A	A	A	A	A	A	A	A	A	A	A	A	A	A	A	A	A	A	A
EL.184	A	A	A	A	A	A	A	A	A	A	A	A	A	A	A	A	A	A	A	A	A	A	A	A	A	A	A	A	A	A	A	A	A	A	A	A	A	A	A	A	A	A	A	A	A	A	A	A	A
EL.185	A	A	A	A	A	-	A	A	A	A	A	A	A	A	A	A	A	A	A	A	A	A	A	A	A	A	A	A	A	A	A	A	A	A	A	A	A	A	A	A	A	A	A	A	A	A	A	A	A
EL.186	A	A	A	A	A	A	A	A	A	A	A	A	A	A	A	A	A	A	A	A	A	A	A	A	A	A	A	B	B	B	B	A	A	A	A	A	A	A	A	A	A	A	A	A	A	A	A	A	A
EL.187	A	A	A	A	A	A	A	A	A	A	A	A	A	A	A	A	A	A	A	A	A	A	A	A	A	A	A	A	A	A	A	A	A	A	A	A	A	A	A	A	A	A	A	A	A	A	A	A	A
EL.188	A	A	A	A	A	B	B	B	B	B	B	B	B	B	B	B	A	A	A	A	A	A	A	A	A	A	A	A	A	B	B	B	B	B	A	A	A	A	A	A	A	A	A	A	A	A	A	A	A
EL.189	A	A	A	A	A	A	A	A	A	A	A	A	A	A	A	A	A	A	A	A	A	A	A	A	A	A	A	A	A	A	A	A	A	A	A	A	A	A	A	A	A	A	A	A	A	A	A	A	A
EL.190	A	A	A	A	A	A	A	A	A	A	A	A	A	A	A	A	A	A	A	A	A	A	A	A	A	A	A	A	A	A	A	A	A	A	A	A	A	A	A	A	A	A	A	A	A	A	A	A	A
EL.191	A	A	A	A	A	A	A	A	A	A	A	A	A	A	A	A	A	A	A	A	A	A	A	A	A	A	A	A	A	A	A	A	A	A	A	A	A	A	A	A	A	A	A	A	A	A	A	A	A
EL.192	A	A	A	A	A	A	A	A	A	A	A	A	A	A	A	A	A	A	A	A	A	A	A	A	A	A	A	A	A	A	A	A	A	A	A	A	A	A	A	A	A	A	A	A	A	A	A	A	A
EL.193	A	A	A	A	A	A	A	A	A	A	A	B	B	B	B	B	B	B	B	B	B	B	B	B	B	B	B	B	B	B	B	B	B	B	A	A	A	A	A	A	A	A	A	A	A	A	A	A	A
EL.194	A	A	A	A	A	A	A	A	A	A	A	A	A	A	A	A	A	A	A	A	A	A	A	A	A	A	A	B	B	B	B	A	A	A	A	A	A	A	A	A	A	A	A	A	A	A	A	A	A
EL.196	A	A	A	A	A	A	A	A	A	A	A	B	B	B	B	B	B	B	B	B	A	A	A	A	A	A	A	A	A	A	A	A	A	A	A	A	A	A	A	A	A	A	A	A	A	A	A	A	A
EL.197	A	A	A	A	A	A	A	A	A	A	A	A	A	A	A	A	A	A	A	A	A	A	A	A	A	A	A	A	A	A	A	A	A	A	A	A	A	A	A	A	A	A	A	A	A	A	A	A	A
EL.199	A	A	A	A	A	A	A	A	A	A	A	A	A	A	A	A	A	A	A	A	A	A	A	A	A	A	A	A	A	A	A	A	A	A	A	A	A	A	A	A	A	A	A	A	A	A	A	A	A
EL.200	A	A	A	A	A	A	A	A	A	A	A	A	A	A	A	A	A	A	A	A	A	A	A	A	A	A	A	A	A	A	A	A	A	A	A	A	A	A	A	A	A	A	A	A	A	A	A	A	A
EL.201	A	A	A	A	A	A	A	A	A	A	A	A	A	A	A	A	A	A	A	A	A	A	A	A	A	A	A	A	A	A	A	A	A	A	A	A	A	A	A	A	A	A	A	A	A	A	A	A	A
EL.202	A	A	A	A	A	A	A	A	A	A	A	A	A	A	A	A	A	A	A	A	A	A	A	A	A	A	A	A	A	A	A	A	A	A	A	A	A	A	A	A	A	A	A	A	A	A	A	A	A
EL.204	A	A	A	A	A	A	A	A	A	A	A	A	A	A	A	A	A	A	A	A	A	A	A	A	A	A	A	A	A	A	A	A	A	A	A	A	A	A	A	A	A	A	A	A	A	A	A	A	A
EL.206	A	A	A	A	A	A	A	A	A	A	A	A	A	A	A	A	A	A	A	A	A	A	A	A	A	A	A	A	A	A	A	A	A	A	B	B	B	B	B	B	B	B	B	A	A	A	A	A	A
EL.208	A	A	A	A	A	A	A	A	A	A	A	A	A	A	A	A	A	A	A	A	A	A	A	A	A	A	A	A	A	A	A	A	A	A	A	A	A	A	A	A	A	A	A	A	A	A	A	A	A
EL.210	A	A	A	A	A	A	A	A	A	A	A	A	A	A	A	A	A	A	A	A	A	A	A	A	A	A	A	A	A	A	A	A	A	A	A	A	A	A	A	A	A	A	A	A	A	A	A	A	A
EL.211	A	A	A	A	A	A	A	A	A	A	A	A	A	A	A	A	A	A	A	A	A	A	A	A	A	A	A	A	A	B	B	B	B	B	B	B	B	B	B	B	B	B	B	B	B	B	B	B	B
EL.212	A	A	A	A	A	A	A	A	A	A	A	A	A	A	A	A	A	A	A	A	A	A	A	A	A	A	A	A	A	A	A	A	A	A	A	A	A	A	A	A	A	A	A	A	A	A	A	A	A
EL.213	A	A	A	A	A	A	A	A	A	A	A	B	B	B	B	B	B	B	B	B	B	B	B	B	B	B	B	B	B	A	A	A	A	A	A	A	A	A	A	A	A	A	A	A	A	A	A	A	A
EL.214	A	A	A	A	A	A	A	A	A	A	A	A	A	A	A	A	A	A	A	A	A	A	A	A	A	A	A	A	A	B	B	B	B	B	B	B	B	B	A	-	A	A	A	B	B	B	B	B	B
EL.215	A	A	A	A	A	A	A	A	A	A	A	A	A	A	A	A	A	A	A	A	A	A	A	A	A	A	A	A	A	A	A	A	A	A	A	A	A	A	A	A	A	A	A	A	A	A	A	A	A
EL.216	A	A	A	A	A	A	A	A	A	A	A	A	A	A	A	A	A	A	A	A	A	A	A	A	A	A	A	A	A	B	B	B	B	B	B	B	B	B	B	A	A	A	A	A	A	A	A	A	A
EL.217	A	A	A	A	A	A	A	A	A	A	A	A	A	A	A	A	A	A	A	A	A	A	A	A	A	A	A	A	A	A	A	A	A	A	A	A	A	A	A	A	A	A	A	A	A	A	A	A	A
EL.219	A	A	A	A	A	A	A	A	A	A	A	A	A	A	A	A	A	A	A	A	A	A	A	A	A	A	A	A	A	A	A	A	A	A	A	A	A	A	A	A	A	A	A	A	A	A	A	A	A
EL.221	A	A	A	A	A	A	A	A	A	A	A	-	-	A	-	A	A	A	A	A	A	A	A	A	A	A	A	A	A	A	A	A	A	A	A	A	A	A	A	A	A	A	A	A	A	A	A	A	A
EL.222	B	B	B	B	B	B	B	B	B	B	B	A	A	A	A	A	A	B	B	B	B	A	A	A	A	A	A	A	A	A	A	A	A	A	A	A	A	A	A	A	A	A	A	A	A	A	A	A	A
EL.222a	B	B	B	B	B	B	B	B	B	B	B	A	A	A	A	A	A	B	B	B	B	B	B	B	B	B	B	A	A	A	A	A	A	A	A	A	A	A	A	A	A	A	A	A	A	A	A	A	A
[truncated: 429 more columns]

## Sheet: Encoding_information
Encoding information
Population	Baccara x PI180693		Baccara x 552		DSP x 90-2131		Puget x 90-2079		Eden x E11		Eden x LISA
Parent	Baccara	PI180693	Baccara	552	DSP	902131	Puget	90-2079	Eden	E11	Eden	LISA
Encoding	A	B	A	B	B	A	B	A	A	B	A	B
