# Supplementary material for: Advanced backcross QTL analysis and comparative mapping with RIL QTL studies and GWAS provide an overview of QTL and marker haplotype diversity for resistance to Aphanomyces root rot in pea (Pisum sativum)
Source: Front Plant Sci. 2023 Sep 28;14:1189289. doi: 10.3389/fpls.2023.1189289 (PMC10569610; doi:10.3389/fpls.2023.1189289)
Supplement: Supplementary Table 3 — QTL detection results updated from previous phenotypic data in the Baccara x PI180693, Baccara x 552, DSP x 90-2131, Puget x 90-2079 RIL populations, and obtained in this study in the Eden x E11 and Eden x LISA AB populations, for resistance to A. euteiches, flowering, and morphological traits in controlled and field conditions. QTL are ordered by position in cM Haldane on the linkage group. a Scoring traits are coded as presented in the Supplementary Table 1 . b Marker from the LOD score peak of the QTL (“-” attributed if no marker is located at the computed LOD score peak). c positions of epistatic QTL (interactions are shown as “LG of the first QTL@Position of the first QTL: LG of the second QTL@Position of the second QTL). d,e Mean effects of pea lines carrying allele from the susceptible parent (Baccara, DSP, Puget, or Eden) or the partially resistant parent (PI180693, 552, 90-2131, 90-2079, E11, or LISA) at the peak marker of the QTL. H²: broad-sense heritability value collected from previous genetic studies conducted on RIL populations and computed based on data obtained from two new AB populations in this study. LOD: log of likelihood ratio peak value at the QTL position for each variable. R²: percentage of phenotypic variation explained by a QTL. [file Table_3.xlsx]

## Sheet: QTL_RIL_BPI
Linkage group	Variablea	H2	Peak markerb	Position (cM) - RILs genetic map	Position (cM) - DORA consensus genetic map	QTL confidence interval markers	QTL confidence interval of position (cM) - RILs genetic map	QTL confidence interval of position (cM) - DORA consensus genetic map	LOD threshold	Computed LOD (additivity)	% R2 (additivity)	% Genotypic variance	Additive effect	Computed LOD (epistasis)	% R2 (epistasis)	Epistasis interactionc	Mean effect of Baccara alleled	Mean effect of PI180693 allelee	Favorable allele
I	BPI_DI08_RRI	0.64	Ps146939	59.6	50.1153	Ps160675 - Ps142971	57.5 - 62.1	48.9 - 53.7	3.17	3.30019	8.55199	5.47328	-0.0892727	-	-	-	3.45366	3.27505	PI180693
	BPI_RI08_RRI	0.28	PsCam042662_26712_871	101.2	84.2387	Ps100218 - Ps144637	97.3 - 108.8	80.7 - 89.6	3.08	3.495	5.691	1.59348	-0.126481	-	-	-	3.32625	3.07329	PI180693
	BPI_LS07_ADI1	0.72	Ps102706	103.6	87.3026	Ps139148 - Ps900021	93.3 - 106.7	77.7 - 88.8	3.04	3.175	5.837	4.20264	-0.17896	-	-	-	3.2707	2.91288	PI180693
	BPI_DI07_RRI	0.63	-	103.9	87.4337	Af - Ps144637	102.7 - 108.8	85.6 - 89.6	3.73	3.975	7.288	4.59144	-0.106858	-	-	-	3.28637	3.07243	PI180693
	BPI_DI06_RRI	0.32	Ps900021	106.7	88.7943	Ps130309 - AC75-297	104.8 - 110.3	87.8 - 90.0	3.68	4.429	8.944	2.86208	-0.0915878	-	-	-	3.11552	2.93221	PI180693
II.1	BPI_DI08_ADI1	0.78	eSSR327-371	39.9	36.3	Ps155263 - Ps130351	39.0 - 40.9	34.9 - 36.9	3.67	7.069	16.02	12.4956	-0.364651	-	-	-	5.14681	4.41744	PI180693
	BPI_DI08_ADI2	0.8	Ps146052	49.8	42.1	Ps131694 - Ps107181	46.2 - 52.7	39.9 - 46.6	4.6	8.128	13.939	11.1512	-0.222597	-	-	-	6.33338	5.88799	PI180693
	BPI_DI07_HT	0.931601	Ps122708	50.4001	43.2798	PsCam021071_11806_2143 - AA1-277	48.6 - 53.0	42.1 - 47.0	4.24	5.894	2.579	2.4026	4.59164	-	-	-	62.6354	71.8391	Baccara
	BPI_DI06_ADI	0.68	Ps000503	51.0001	44.1	Ps001642 - Ps107181	49.8 - 52.7	42.1 - 46.6	4.76	15.038	20.441	13.8999	-0.276251	-	-	-	3.95355	3.40061	PI180693
	BPI_RI06_ADI	0.679487	Ps100098	51.3002	44.2417	Ps163697 - Ps139801	49.2 - 53.9	42.1 - 48.0	4.22	7.95	9.019	6.12829	-0.200356	-	-	-	5.0457	4.64422	PI180693
	BPI_DI08_Flo1	0.978299	Ps100098	51.3009	44.2417	Ps000503 - Ps107181	51.0 - 52.7	44.1 - 46.6	4.49	46.27	30.566	29.9027	3.74061	-	-	-	150.666	158.149	Baccara
	BPI_DI06_HT	0.856528	-	52	45.4214	PsCam021071_11806_2143 - Ps139801	48.6 - 53.9	42.1 - 48.0	3.66	4.847	5.216	4.46765	5.11484	-	-	-	51.1004	61.3534	Baccara
	BPI_DI06_Flo1	0.99	-	52	45.4214	Ps000503 - Ps107181	51.0 - 52.7	44.1 - 46.6	4.1	49.79	36.429	36.0647	3.70416	-	-	-	149.413	156.852	Baccara
	BPI_DI07_ADI2	0.87	-	52	45.4214	Ps000503 - Ps139801	51.0 - 53.9	44.1 - 48.0	4.22	9.601	9.508	8.27196	-0.185026	-	-	-	6.2955	5.92364	PI180693
	BPI_DI07_Flo1	0.97	-	52	45.4214	Ps000503 - Ps107181	51.0 - 52.7	44.1 - 46.6	4.15	52.48	42.6	41.322	3.64215	-	-	-	136.44	143.755	Baccara
	BPI_REN08_Flo1	0.99	-	52	45.4214	Ps000503 - Ps107181	51.0 - 52.7	44.1 - 46.6	4.27	52.48	44.873	44.4243	4.16754	-	-	-	151.544	159.934	Baccara
	BPI_DI08_HT	0.819168	AB50-211	53	46.9624	Ps122708 - Ps121467	50.4 - 54.5	43.3 - 48.6	3.65	4.745	3.798	3.1112	6.14286	-	-	-	70.8719	83.1496	Baccara
	BPI_DI07_ADI1	0.68	-	53	46.9624	Ps000503 - Ps139801	51.0 - 53.9	44.1 - 48.0	4.54	7.348	11.467	7.79756	-0.200422	-	-	-	4.745	4.34377	PI180693
III	BPI_RI08_ADI2	0.76	Ps161004	30.7	24.3177	Ps160242 - AB28b	29.1 - 33.9	22.6 - 26.8	4.68	10.621	17.356	13.1906	-0.277309	-	-	-	2.9501	2.39532	PI180693
	BPI_DI07_ADI1	0.68	Ps117934	31.3001	24.86	Ps161004 - Ps143953	30.7 - 32.9	24.3 - 26.4	4.54	6.19	9.507	6.46476	-0.185032	-	-	-	4.72101	4.3498	PI180693
	BPI_DI07_ADI2	0.87	Ps156718	31.3001	24.86	Ps161004 - Ps143953	30.7 - 32.9	24.3 - 26.4	4.22	24.116	29.427	25.6015	-0.417234	6.543	6.21	III@31.3:VII@98.4	6.48934	5.65292	PI180693
	BPI_LS07_ADI2	0.76	-	32	25.8257	Ps160242 - Ps143953	29.1 - 32.9	22.6 - 26.4	4.26	10.298	19.1	14.516	-0.345842	-	-	-	3.95427	3.26233	PI180693
	BPI_RI08_ADI3	0.8	-	32	25.8257	Ps161004 - Ps143953	30.7 - 32.9	24.3 - 26.4	4.07	14.71	23.06	18.448	-0.416837	-	-	-	3.99006	3.15582	PI180693
	BPI_REN08_Flo2	0.97	-	32	25.8257	Ps156718 - Ps143953	31.3 - 32.9	24.9 - 26.4	3.85	41.6	43.968	42.649	3.02276	13.66	9.461	III@32.0:VII@98.4	180.172	186.22	Baccara
	BPI_RI06_ADI	0.679487	-	32	25.8257	Ps156718 - Ps151991	31.3 - 34.5	24.9 - 27.2	4.22	16.82	21.567	14.6545	-0.395499	-	-	-	5.22712	4.43522	PI180693
	BPI_DI07_Flo1	0.97	Elf3	32	25.8257	Ps156718 - Ps151991	31.3 - 34.5	24.9 - 27.2	4.15	37.23	23.679	22.9686	2.04974	11.51	5.001	III@32.0:VII@98.1	137.887	141.988	Baccara
	BPI_REN08_Flo1	0.99	Elf3	32	25.8257	Ps156718 - Ps143953	31.3 - 32.9	24.9 - 26.4	4.27	35.73	23.338	23.1046	2.30944	9.73	4.322	III@32.0:VII@98.1	153.204	157.838	Baccara
	BPI_DI06_ADI	0.68	Elf3	32.0001	25.8257	Ps161004 - AB28b	30.7 - 33.9	24.3 - 26.8	4.76	16.1	22.212	15.1042	-0.290591	-	-	-	3.9745	3.39327	PI180693
	BPI_DI06_Flo1	0.99	-	33	26.4445	Ps156718 - Ps151991	31.3 - 34.5	24.9 - 27.2	4.1	38.6	23.728	23.4907	2.33539	13.64	5.831	III@33.0:VII@98.1	150.625	155.3	Baccara
	BPI_DI08_Flo1	0.978299	-	33	26.4445	Ps156718 - AB28b	31.3 - 33.9	24.9 - 26.8	4.49	46.75	31.129	30.4535	3.35203	16.19	6.727	III@33.0:VII@98.1	150.868	157.578	Baccara
	BPI_ATH06_ADI	0.57	AB28b	33.9001	26.8448	Ps156718 - Ps121600	31.3 - 36.4	24.9 - 29.5	3.06	4.517	10.53	6.0021	-0.157945	-	-	-	1.90344	1.58746	PI180693
	BPI_RI08_ADI1	0.74	Ps104917	34.2	26.9782	Ps156718 - Ps121600	31.3 - 36.4	24.9 - 29.5	3.75	6.243	12.64	9.3536	-0.194443	-	-	-	2.70711	2.3181	PI180693
	BPI_DI08_ADI1	0.78	Ps132775	34.5	27.2312	Elf3 - Ps121600	32.0 - 36.4	25.8 - 29.5	3.67	4.132	8.99	7.0122	-0.266177	-	-	-	5.06774	4.53521	PI180693
	BPI_DI08_ADI2	0.8	Ps142866	34.8	27.6797	Elf3 - Ps124082	32.0 - 36.1	25.8 - 28.6	4.6	11.053	19.755	15.804	-0.249769	-	-	-	6.37102	5.87106	PI180693
	BPI_LS08_ADI2	0.72	Ps142866	34.8	27.6797	Ps122045 - Ps142095	34.2 - 35.1	27.0 - 28.0	4.2	15.829	27.94	20.1168	-0.351594	-	-	-	3.99743	3.2937	PI180693
	BPI_DI07_RRI	0.63	Ps111545	34.8001	27.6797	PsCam057866_38405_252 - Ps147381	32.9 - 46.8	26.4 - 39.8	3.73	4.132	7.593	4.78359	-0.134245	-	-	-	3.28724	3.01851	PI180693
	BPI_DI06_RRI	0.32	Ps000766	43.2002	37.3	PsCam044930_28672_973 - Ps130258	40.2 - 44.2	35.2 - 38.1	3.68	5.405	11.06	3.5392	-0.103827	-	-	-	3.1204	2.91273	PI180693
	BPI_RI08_ADI2	0.76	Ps109909	151.5	122.392	Ps000761 - Ps113842	146.6 - 153.5	120.4 - 124.9	4.68	9.536	15.351	11.6668	0.312561	-	-	-	2.38864	3.01378	Baccara
	BPI_RI08_ADI3	0.8	PsCam037922_22979_691	162.5	132.1	PsCam049262_31901_1067 - Ps127359	160.6 - 165.1	131.0 - 134.2	4.07	10.28	15.15	12.12	0.383572	-	-	-	3.20194	3.97069	Baccara
	BPI_DI06_HT	0.856528	PsCam037922_22979_691	162.5	132.1	PsCam049262_31901_1067 - Ps112320	160.6 - 163.5	131.0 - 133.0	3.66	33.678	54.814	46.9497	14.3785	-	-	-	40.5239	69.3248	Baccara
	BPI_DI07_HT	0.931601	PsCam037922_22979_691	162.5	132.1	PsCam049262_31901_1067 - Ps112320	160.6 - 163.5	131.0 - 133.0	4.24	67.889	77.796	72.4748	19.9617	-	-	-	44.403	84.8217	Baccara
	BPI_DI08_HT	0.819168	PsCam037922_22979_691	162.5	132.1	PsCam049262_31901_1067 - Ps112320	160.6 - 163.5	131.0 - 133.0	3.65	45.197	66.507	54.4804	21.3575	-	-	-	53.0066	96.1725	Baccara
	BPI_RI07_ADI1	0.7	PsCam035617_20792_637	162.5	132.1	PsCam049262_31901_1067 - Ps112320	160.6 - 163.5	131.0 - 133.0	3.79	5.531	10.76	7.532	0.243586	-	-	-	2.48142	2.96929	Baccara
	BPI_LS07_ADI1	0.72	PsCam037922_22979_691	162.5	132.1	PsCam049262_31901_1067 - Ps112320	160.6 - 163.5	131.0 - 133.0	3.04	13.465	28.458	20.4898	0.451734	-	-	-	2.58585	3.49016	Baccara
	BPI_RI08_DW	0.9	Ps120567	163.5	133.005	PsCam049262_31901_1067 - Ps127359	160.6 - 165.1	131.0 - 134.2	3.74	8.712	16	14.4	6.55156	-	-	-	38.1139	51.253	Baccara
	BPI_Ae109	0.59	Ps120567	163.5	133.005	PsCam049262_31901_1067 - Ps118776	160.6 - 166.0	131.0 - 134.7	3.06	3.20744	8.32195	4.90995	-0.0728838	-	-	-	3.06351	2.9178	PI180693
	BPI_RB84	0.83	PsCam009833_6596_645	166.6	135.1	Ps119434 - Ps112270	164.1 - 166.6	133.5 - 135.1	3.67	5.136	5.603	4.65049	-0.130662	-	-	-	3.17362	2.91141	PI180693
IV	BPI_RI07_ADI1	0.7	AA174-442	21	20.1	Ps113510 - Ps109292	19.0 - 22.3	16.9 - 21.8	3.79	10.607	22.13	15.491	0.354195	-	-	-	2.38323	3.09175	Baccara
	BPI_RI07_ADI2	0.78	AA174-442	21	20.1	Ps113510 - Ps109292	19.0 - 22.3	16.9 - 21.8	3.16	11.3113	26.1291	20.3807	0.577031	-	-	-	3.50497	4.65921	Baccara
	BPI_DI06_ADI	0.68	AD186-314	25.2001	24.8519	PsCam003906_2976_359 - Ps149223	23.8 - 27.8	22.1 - 26.8	4.76	4.866	5.757	3.91476	-0.157693	-	-	-	3.87548	3.56005	PI180693
	BPI_RI08_RRI	0.28	AD249-341	66.6	59.6645	Ps104072 - Ps131949	65.5 - 72.4	59.4 - 64.0	3.08	3.587	5.849	1.63772	-0.127561	-	-	-	3.31144	3.05636	PI180693
	BPI_RI08_ADI2	0.76	PsCam033912_19411_3328	73.6	66.2	Ps102720 - Ps101065	70.6 - 75.7	62.7 - 67.7	4.68	4.691	7.072	5.37472	-0.125135	-	-	-	2.84146	2.59116	PI180693
	BPI_DI07_ADI1	0.68	-	96	86.4113	Ps151250 - Ps133296	93.1 - 97.8	83.3 - 88.2	4.54	7.543	11.804	8.02672	-0.28728	-	-	-	4.85452	4.27997	PI180693
	BPI_DI07_ADI2	0.87	-	96	86.4113	Ps151250 - Ps133296	93.1 - 97.8	83.3 - 88.2	4.22	4.224	3.883	3.37821	-0.252232	-	-	-	6.38582	5.88105	PI180693
VII	BPI_REN08_Flo2	0.97	PsCam000487_426_1043	62.9	59.6	Ps132295 - Ps154845	60.0 - 65.0	54.9 - 60.5	3.85	4.7	2.871	2.78487	0.344806	-	-	-	182.598	183.287	Baccara
	BPI_RI07_RRI	0.56	-	69	65.1568	PsCam044984_28722_3470 - AA317-259	65.3 - 71.9	62.0 - 67.3	2.97	2.972	5.678	3.17968	-0.216294	-	-	-	4.16919	3.73677	PI180693
	BPI_LS07_ADI2	0.76	-	77	69.4414	Ps160304 - Ps112573	73.8 - 79.6	68.3 - 70.7	4.26	8.359	15.1	11.476	-0.185012	-	-	-	3.80556	3.43459	PI180693
	BPI_LS08_ADI2	0.72	Ps112573	79.6	70.7148	Ps120419 - G04_500	75.8 - 80.6	69.0 - 71.3	4.2	6.165	9.53	6.8616	-0.0885607	-	-	-	3.74631	3.56866	PI180693
	BPI_DI08_ADI2	0.8	Ps112573	79.6	70.7148	Ps114333 - Ps001020	78.0 - 81.7	70.0 - 72.2	4.6	4.681	7.651	6.1208	-0.11177	-	-	-	6.23005	6.0063	PI180693
	BPI_DI06_RRI	0.32	Ps142699	80.3002	71.0471	Ps120419 - Ps157079	75.8 - 92.2	69.0 - 82.8	3.68	3.739	7.483	2.39456	-0.0772166	-	-	-	3.08197	2.92683	PI180693
	BPI_RB84	0.83	Ps163489	80.4	71.1294	PsCam045391_29069_906 - Ps001020	80.0 - 81.7	70.8 - 72.2	3.67	33.536	55.569	46.1223	-0.378106	-	-	-	3.37188	2.61285	PI180693
	BPI_RI08_RRI	0.28	Ps001076	83.9	74.1	G04_500 - Ps123781	80.6 - 85.1	71.3 - 75.8	3.08	15.046	28.698	8.03544	-0.287684	-	-	-	3.43393	2.85856	PI180693
	BPI_DI07_RRI	0.63	-	86	76.2	Ps000962 - Ps142196	84.5 - 88.6	75.0 - 79.4	3.73	10.114	20.184	12.7159	-0.1965	-	-	-	3.33571	2.94241	PI180693
	BPI_RI07_RRI	0.56	Ps109855	86.6	76.5949	Ps130592 - Ps142196	84.2 - 88.6	74.6 - 79.4	2.97	5.253	10.353	5.79768	-0.241855	-	-	-	4.17396	3.69072	PI180693
	BPI_RI06_RRI	-	-	89	79.8467	Ps125608 - Ps157079	87.7 - 92.2	78.5 - 82.8	3.01	6.96555	16.6614	-	-0.147807	-	-	-	2.93408	2.63781	PI180693
	BPI_RI08_DW	0.9	Ps156888	97.1	85.6884	Ps110297 - PsCam030835_18195_2894	94.0 - 98.4	83.7 - 87.1	3.74	13.504	26.56	23.904	-8.82277	-	-	-	52.2559	34.6109	PI180693
	BPI_RI06_ADI	0.679487	PsCam056236_37092_1071	97.1	85.6884	Ps102494 - Ps154011	96.2 - 99.0	84.8 - 87.8	4.22	27.93	41.988	28.5303	0.598841	-	-	-	4.37735	5.57502	Baccara
	BPI_RI08_ADI2	0.76	AA176-397	97.7	86.0053	PsCam005633_4251_779 - Ps119102	94.9 - 101.3	84.1 - 90.2	4.68	5.907	9.052	6.87952	0.217463	-	-	-	2.53382	2.96889	Baccara
	BPI_RI08_ADI3	0.8	AA176-397	97.7	86.0053	Ps102494 - Ps154011	96.2 - 99.0	84.8 - 87.8	4.07	11.03	16.42	13.136	0.36931	-	-	-	3.31062	4.04939	Baccara
	BPI_RI08_ADI1	0.74	-	98	86.19	PsCam005633_4251_779 - Ps159911	94.9 - 99.3	84.1 - 88.0	3.75	9.033	19	14.06	0.251192	-	-	-	2.3215	2.82403	Baccara
	BPI_LS07_ADI2	0.76	-	98	86.19	Ps106299 - Ps154011	97.1 - 99.0	85.7 - 87.8	4.26	10.051	18.57	14.1132	0.211053	-	-	-	3.46333	3.88541	Baccara
	BPI_DI06_Flo1	0.99	Ps129271	98.1	86.2516	Ps102379 - Ps154011	97.7 - 99.0	86.0 - 87.8	4.1	60.54	52.666	52.1393	-4.3665	13.64	5.831	III@33.0:VII@98.1	156.412	147.679	PI180693
	BPI_DI07_Flo1	0.97	Ps129271	98.1	86.2516	Ps102379 - Ps154011	97.7 - 99.0	86.0 - 87.8	4.15	56.92	49.723	48.2313	-3.83305	11.51	5.001	III@32.0:VII@98.1	142.97	135.304	PI180693
	BPI_REN08_Flo1	0.99	Ps129271	98.1	86.2516	Ps102379 - Ps154011	97.7 - 99.0	86.0 - 87.8	4.27	52.85	45.465	45.0104	-3.97068	9.73	4.322	III@32.0:VII@98.1	158.623	150.683	PI180693
	BPI_DI07_ADI1	0.68	Ps129271	98.1002	86.2516	Ps106299 - Ps154011	97.1 - 99.0	85.7 - 87.8	4.54	14.479	24.976	16.9837	0.344314	-	-	-	4.26778	4.95674	Baccara
	BPI_DI08_Flo1	0.978299	Ps129271	98.1013	86.2516	Ps102379 - Ps154011	97.7 - 99.0	86.0 - 87.8	4.49	60.69	51.02	49.9128	-4.72109	16.19	6.727	III@33.0:VII@98.1	157.84	148.395	PI180693
	BPI_LS08_ADI2	0.72	PsCam030835_18195_2894	98.4	87.1	Ps106299 - Ps154011	97.1 - 99.0	85.7 - 87.8	4.2	12.321	20.71	14.9112	0.218894	-	-	-	3.4922	3.93	Baccara
	BPI_DI08_ADI2	0.8	PsCam030835_18195_2894	98.4	87.1	Ps106299 - Ps159911	97.1 - 99.3	85.7 - 88.0	4.6	7.424	12.608	10.0864	0.122039	-	-	-	6.03938	6.28367	Baccara
	BPI_REN08_Flo2	0.97	PsCam030835_18195_2894	98.4	87.1	Ps106299 - Ps159911	97.1 - 99.3	85.7 - 88.0	3.85	45.52	51.225	49.6882	-3.29254	13.66	9.461	III@32.0:VII@98.4	185.633	179.047	PI180693
	BPI_ATH06_ADI	0.57	PsCam030835_18195_2894	98.4002	87.1	PsCam005633_4251_779 - Ps130453	94.9 - 103.4	84.1 - 91.8	3.06	3.128	7.16	4.0812	0.126317	-	-	-	1.65303	1.90571	Baccara
	BPI_DI07_ADI2	0.87	PsCam030835_18195_2894	98.4002	87.1	Ps106299 - Ps154011	97.1 - 99.0	85.7 - 87.8	4.22	31.998	43.962	38.2469	0.565492	6.543	6.21	III@31.3:VII@98.4	5.65457	6.78624	Baccara
	BPI_DI06_ADI	0.68	PsCam030835_18195_2894	98.4002	87.1	Ps102379 - Ps154011	97.7 - 99.0	86.0 - 87.8	4.76	15.732	21.592	14.6826	0.280392	-	-	-	3.47894	4.04004	Baccara
	BPI_DI07_HT	0.931601	-	101	89.8717	PsCam030835_18195_2894 - Ps130453	98.4 - 103.4	87.1 - 91.8	4.24	10.022	4.642	4.32449	-3.65063	-	-	-	69.9425	62.6469	PI180693

## Sheet: QTL_RIL_B552
Linkage group	Variablea	H2	Peak markerb	Position (cM) - RILs genetic map	Position (cM) - DORA consensus genetic map	QTL confidence interval markers	QTL confidence interval of position (cM) - RILs genetic map	QTL confidence interval of position (cM) - DORA consensus genetic map	LOD threshold	Computed LOD (additivity)	% R2 (additivity)	% Genotypic variance	Additive effect	Computed LOD (epistasis)	% R2 (epistasis)	Epistasis interactionc	Mean effect of Baccara alleled	Mean effect of 552 allelee	Favorable allele
I	B552_DI04_Flo1	0.9	Ps132480	61.1	48.8944	Ps142604 - PsCam023363_13203_509	58.4 - 65.8	47.1 - 52.3	4.07	4.385	8.051	7.2459	0.354312	-	-	-	147.27	147.982	Baccara
	B552_RI05_ADI1	0.62	-	98	79.1529	Ps126981 - PsCam037746_22815_1195	95.3 - 102.7	76.6 - 83.1	3.64	4.386	9	5.58	-0.234661	-	-	-	3.91306	3.44322	552
	B552_PLM05_HT	0.81	-	104	84.5261	Ps100218 - PsCam027153_15841_364	98.9 - 117.1	81.5 - 88.2	4.07	4.627	7.195	5.82795	-2.27584	-	-	-	41.3193	36.7594	552
	B552_DI04_Flo1	0.9	Af	105.9	85.6	Ps100218 - PsCam027153_15841_364	98.9 - 117.1	81.5 - 88.2	4.07	4.731	8.727	7.8543	-0.41859	-	-	-	148.121	147.283	552
	B552_DI04_ADI2	0.62	-	118	89.1	Af - Ps000855	105.9 - 125.1	85.6 - 91.8	3.91	8.564	16.557	10.2653	-0.347704	-	-	-	5.58412	4.88822	552
	B552_RI04_ADI3	0.71	-	119	89.4803	Af - Ps000855	105.9 - 125.1	85.6 - 91.8	3.45	8.505	14.966	10.6259	-0.582827	-	-	-	4.94643	3.76858	552
	B552_RI05_ADI2	0.74	-	119	89.4803	Af - Ps000855	105.9 - 125.1	85.6 - 91.8	3.54	7.314	15.422	11.4123	-0.348421	-	-	-	4.62385	3.91091	552
	B552_RI05_ADI3	0.69	-	119	89.4803	Af - Ps000855	105.9 - 125.1	85.6 - 91.8	2.96	4.997	11.149	7.69281	-0.30493	-	-	-	7.21605	6.58871	552
	B552_RI04_ADI2	0.62	-	120	89.8606	Ps132891 - Ps000855	117.4 - 125.1	88.5 - 91.8	3.03	6.77281	16.0731	9.96535	-0.312036	-	-	-	3.38731	2.74899	552
II.1	B552_PLM05_HT	0.81	Ps161697	1.4	0.886637	Ps133509 - Ps136186	0 - 2.1	0 - 2.2	4.07	4.508	6.994	5.66514	2.56213	-	-	-	36.3435	41.4593	Baccara
	B552_TPX04_ADI	0.73	-	13	9.57068	Ps109377 - Ps148429	8.1 - 21.2	5.6 - 14.9	3.57	7.303	15.88	11.5924	-0.320665	-	-	-	4.37574	3.72698	552
	B552_RI04_ADI3	0.71	-	16	11.4002	Ps109377 - Ps148429	8.1 - 21.2	5.6 - 14.9	3.45	3.78	6.24	4.4304	-0.361949	-	-	-	4.67029	3.94028	552
	B552_RB84	0.66	Ps151848	50.4001	39.9721	Ps000277 - Ps122708	44.2 - 54.0	37.3 - 43.8	3.98	4.041	7.159	4.72494	-0.0861221	-	-	-	3.55945	3.38692	552
III	B552_RI04_ADI1	0.51	PsCam035590_20765_380	39.2	31.6	Ps130008 - PsCam048615_31319_402	37.6 - 42.6	29.6 - 34.6	3.5	3.972	7.903	4.03053	-0.115147	-	-	-	2.4293	2.19893	552
	B552_DI04_RRI	0.71	Ps136061	39.5	31.7012	Ps143501 - A08_2000	37.9 - 40.8	30.0 - 33.4	3.52	5.017	8.232	5.84472	-0.11914	-	-	-	3.18108	2.94215	552
	B552_RI04_RRI	0.64	Ps163222	41.1	33.8315	Ps106736 - Ps123768	39.5 - 43.8	31.7 - 36.1	4	4.625	8.092	5.17888	-0.107964	-	-	-	3.31124	3.09529	552
	B552_DI04_ADI1	0.48	L13_1200	45	38.0143	Ps163222 - PsCam048963_31612_689	41.1 - 48.2	33.8 - 41.8	3.01	3.32919	8.6238	4.13942	-0.144426	-	-	-	3.15861	2.86978	552
	B552_PLM05_ADI2	0.6	Ps158845	47	39.7897	Ps000766 - Ps000755	44.5 - 50.2	37.3 - 43.7	3.57	6.364	19.36	11.616	-0.252231	-	-	-	3.54503	3.04056	552
	B552_RB84	0.66	Ps106102	52.1	44.8	Ps113988 - Ps152891	50.2 - 52.6	43.7 - 45.4	3.98	7.243	13.395	8.8407	-0.124641	-	-	-	3.61309	3.36382	552
	B552_Ae109	0.6	Ps000410	57	54.2585	Ps147078 - Ps144209	54.4 - 60.0	50.3 - 56.2	3.47	3.992	8.682	5.2092	-0.105432	-	-	-	3.24265	3.02996	552
IV	B552_DI04_ADI2	0.62	PsCam036087_21236_2392	13.1	11.4	Ps112898 - Ps113510	9.7 - 17.5	10.1 - 16.9	3.91	4.877	8.965	5.5583	-0.256259	-	-	-	5.48821	4.97472	552
	B552_RI04_RRI	0.64	AA219-431	15.2	14.619	PsCam036087_21236_2392 - Ps113510	13.1 - 17.5	11.4 - 16.9	4	5.251	9.265	5.9296	-0.12516	-	-	-	3.32169	3.07118	552
	B552_RI05_RRI	0.58	AA219-431	15.2	14.619	Ps112898 - Ps113510	9.7 - 17.5	10.1 - 16.9	2.9	5.622	12.515	7.2587	-0.131721	-	-	-	4.28794	4.02405	552
	B552_RI04_ADI3	0.71	-	23	21.63	Ps113510 - X18_1700	17.5 - 28.2	16.9 - 24.7	3.45	3.734	6.161	4.37431	-0.397544	-	-	-	4.7433	3.93679	552
	B552_RI05_ADI2	0.74	AD186-314	29.8	25.4788	Ps117712 - Ps153109	25.2 - 42.3	23.5 - 33.4	3.54	4.069	8.214	6.07836	-0.269233	-	-	-	4.51664	3.97695	552
V	B552_RB84	0.66	PsCam045879_29469_654	33.4	26.9	PsCam043051_27082_915 - Ps143753	29.9 - 36.4	26.8 - 32.6	3.98	5.924	10.762	7.10292	0.128165	-	-	-	3.39574	3.653	Baccara
	B552_RI05_ADI3	0.69	Ps148364	93.7	67.7	Ps117733 - PsCam028582_16916_202	89.1 - 105.5	66.5 - 76.0	2.96	2.973	6.457	4.45533	-0.235091	-	-	-	7.13554	6.66515	552
	B552_TPX04_ADI	0.73	-	99	72.2375	PsCam054307_35867_264 - PsCam028582_16916_202	95.2 - 105.5	71.0 - 76.0	3.57	5.264	11.14	8.1322	-0.252003	-	-	-	4.31962	3.81286	552
	B552_PLM05_ADI2	0.6	-	107	76.962	Ps151967 - Ps118506	99.7 - 110.0	72.4 - 80.8	3.57	3.7	10.69	6.414	-0.176456	-	-	-	3.43139	3.07772	552
VI	B552_RI04_ADI3	0.71	-	55.3	44.3465	Ps106650 - Ps000349	51.1 - 60.4	39.6 - 47.6	3.45	3.547	5.838	4.14498	-0.374565	-	-	-	4.71769	3.96147	552
	B552_DI04_Flo1	0.9	PsCam052343_34679_521	62	48.7721	Ps129589 - Ps000349	58.3 - 63.4	46.0 - 49.8	4.07	10.191	20.228	18.2052	0.620514	-	-	-	147	148.244	Baccara
	B552_DI05_Flo1	0.58	PsCam009729_6514_1100	65.6	50.8	Ps151005 - A19_1600	63.4 - 67.8	49.8 - 53.5	2.99	6.2347	15.1316	8.7763	0.489575	-	-	-	146.361	147.341	Baccara
VII.2	B552_RI04_ADI1	0.51	Ps159165	8.8	43.2166	Ps117919 - Ps100622	7.0 - 11.5	41.3 - 45.7	3.5	4.939	9.953	5.07603	0.127314	-	-	-	2.14405	2.39885	Baccara
	B552_PLM05_HT	0.81	-	10	44.0202	Ps115506 - Ps100622	9.2 - 11.5	43.3 - 45.7	4.07	20.983	45.41	36.7821	6.10121	-	-	-	31.5431	44.0186	Baccara
	B552_DI04_ADI2	0.62	Ps110828	24.2001	58.1147	Ps116989 - PsCam000487_426_1043	20.3 - 25.1	55.4 - 59.6	3.91	5.562	10.319	6.39778	-0.238357	-	-	-	5.52227	5.04436	552
	B552_DI04_RRI	0.71	-	62	82.4103	Ps102082 - Ps110297	60.0 - 63.7	81.6 - 83.7	3.52	15.417	29.163	20.7057	-0.195789	-	-	-	3.25511	2.86253	552
	B552_RI04_RRI	0.64	AA206-237	63.4	83	Ps000432 - Ps156888	61.4 - 65.4	82.2 - 86.3	4	5.822	10.348	6.62272	-0.128801	-	-	-	3.32942	3.07177	552
	B552_Ae109	0.6	Ps103620	63.5	83.3122	Ps102082 - Ps156888	60.0 - 65.4	81.6 - 86.3	3.47	3.844	8.345	5.007	-0.105679	-	-	-	3.24614	3.03306	552
	B552_RI05_ADI1	0.62	Ps110297	63.7	83.7281	Ps000432 - Ps146800	61.4 - 65.0	82.2 - 85.2	3.64	7.999	17.23	10.6826	-0.321746	-	-	-	4.01156	3.36784	552
	B552_RI04_ADI1	0.51	PA8	67.5001	89.8524	Ps127689 - PsCam005071_3847_951	65.8 - 84.9	86.7 - 98.0	3.5	3.584	7.094	3.61794	-0.107921	-	-	-	2.40728	2.19142	552
	B552_RI05_RRI	0.58	-	74	94.0219	Ps110297 - PsCam037686_22758_821	63.7 - 89.2	83.7 - 102.3	2.9	3.024	6.505	3.7729	-0.105111	-	-	-	4.25899	4.04148	552

## Sheet: QTL_RIL_D2131
Linkage group	Variablea	H2	Peak markerb	Position (cM) - RILs genetic map	Position (cM) - DORA consensus genetic map	QTL confidence interval markers	QTL confidence interval of position (cM) - RILs genetic map	QTL confidence interval of position (cM) - DORA consensus genetic map	LOD threshold	Computed LOD (additivity)	% R2 (additivity)	% Genotypic variance	Additive effect	Computed LOD (epistasis)	% R2 (epistasis)	Epistasis interactionc	Mean effect of 902131 alleled	Mean effect of DSP allelee	Favorable allele
II.1	D2131_LS00_ADI2	0.76	PsCam044468_28336_330	46.0001	31.4	Ps111111 - Ps135557	43.7 - 48.8	29.5 - 32.4	3.07	3.146	9.9	7.524	-0.0908573	-	-	-	2.93412	2.75242	DSP
II.2	D2131_DI03_ADI1	0.37	Ps155228	11.3	73.989	Ps101468 - Ps138014	0 - 14.2	63.2 - 74.6	3.69	3.858	12.33	4.5621	-0.212597	-	-	-	4.43655	4.01002	DSP
	D2131_TPX03_ADI	0.74	eSSR60-285	29.1	84.8851	PsCam043232_27256_356 - Ps151729	26.2 - 31.5	82.7 - 86.7	3.79	5.461	16.59	12.2766	-0.481396	-	-	-	6.54493	5.5822	DSP
III.3	D2131_PLM00_ADI	0.78	-	5	93.0659	I11_1100 - Ps149405	0 - 9.1	90.0 - 96.8	2.9	3.009	4.97	3.8766	0.18754	-	-	-	2.4853	2.861	90-2131
IV	D2131_PLM03_ADI1	0.87	-	72	53.0001	PsCam023950_13604_1623 - Ps103755	69.0 - 76.1	50.0 - 57.7	2.97	3.209	3.431	2.98497	-0.306725	-	-	-	2.86706	2.25263	DSP
	D2131_DI03_RRI	0.39	-	81	58.9779	Ps103755 - Ps104848	76.1 - 82.9	57.7 - 59.6	3.02	3.478	11.72	4.5708	0.0374242	-	-	-	4.07045	4.14534	90-2131
	D2131_Ae87	0.86	AA92-386	88.6	62.0827	Ps143679 - Ps102720	85.7 - 94.5	61.8 - 62.7	3.61	17.156	46.757	40.211	0.311613	-	-	-	2.91237	3.5356	90-2131
	D2131_REN02_Flo1	-	-	112	72.0585	PsCam018415_11127_149 - PsCam002546_2034_713	105.1 - 112.9	67.6 - 72.5	3.7	8.36	20.422	-	0.696308	3.802	8.417	IV@67.0:VI@46.0	151.569	152.967	90-2131
	D2131_REN02_HT	-	PsCam000106_92_3713	158.4	104.9	PsCam002031_1653_182 - Ps158291	149.3 - 162.1	96.2 - 111.2	3.02	3.28	10.79	-	-3.92939	-	-	-	100.192	92.3343	DSP
V	D2131_Ae85	0.55	Ps127653	17.6	23.1784	PsCam044361_28249_995 - Ps124241	12.6 - 20.4	19.0 - 26.7	3.76	4.572	14.17	7.7935	0.190187	-	-	-	1.75878	2.13926	90-2131
	D2131_RB84	0.91	Ps136063	19.5	25.1914	AA81-245 - Ps001781	16.7 - 21.8	22.6 - 30.1	3.68	5.055	5.302	4.82482	0.0690146	-	-	-	3.36717	3.50529	90-2131
	D2131_Ae106	0.79	-	19.9	25.8637	AA81-245 - Ps123535	16.7 - 22.7	22.6 - 30.9	3.81	4.944	15.24	12.0396	0.109851	-	-	-	3.39615	3.61622	90-2131
	D2131_Ae109	0.67	-	19.9	25.8637	Ps127653 - Ps001781	17.6 - 21.8	23.2 - 30.1	3.74	12.465	37.22	24.9374	0.195451	-	-	-	3.00913	3.40007	90-2131
	D2131_Ae78	0.77	-	23.9	32.6892	Ps127422 - PsCam003629_2792_434	21.4 - 26.0	27.0 - 34.7	3.84	9.352	26.99	20.7823	0.196493	-	-	-	2.6674	3.06039	90-2131
	D2131_LS02_ADI2	0.51	Ps116163	24.6	33.7904	Ps127422 - eSSR275-314	21.4 - 32.7	27.0 - 38.9	3.07	3.261	8.375	4.27125	0.177125	-	-	-	3.29683	3.65097	90-2131
	D2131_DI02_ADI1	0.64	-	79.9	71.9473	J14_1500 - PsCam000454_396_539	74.4 - 82.9	70.8 - 73.4	3.74	5.702	20.3	12.992	0.330644	-	-	-	3.37633	4.04769	90-2131
	D2131_REN02_HT	-	-	81.9	72.3549	J14_1500 - Ps155655	74.4 - 84.8	70.8 - 76.4	3.02	4.502	15.19	-	-4.6522	-	-	-	100.522	91.2114	DSP
VI	D2131_DI03_Flo1	0.51	PsCam050834_33394_133	46.0001	48.5	Ps119072 - AA467-216	40.4 - 47.9	43.5 - 50.6	2.98	3.35062	12.9781	6.61885	0.861684	-	-	-	142.34	144.063	90-2131
	D2131_REN02_Flo1	-	PsCam050834_33394_133	46.0001	48.5	Ps119072 - AD60	40.4 - 49.8	43.5 - 53.5	3.7	14.073	39.06	-	1.08163	3.802	8.417	IV@67.0:VI@46.0	151.204	153.367	90-2131
VII	D2131_DI02_ADI2	0.68	-	75.7	57.3337	Ps108006 - Ps112024	74.8 - 78.1	56.4 - 61.0	3.04	3.78061	16.7454	11.3869	0.285748	-	-	-	5.88379	6.45796	90-2131
	D2131_RI03_ADI2	0.54	PsCam000043_37_605	98.7	71.2134	Ps000942 - Ps130592	93.6 - 101.5	68.8 - 73.4	2.98	4.75307	17.897	9.66437	0.305367	-	-	-	5.08153	5.6922	90-2131
	D2131_LS03_ADI3	0.57	PsCam050085_32691_760	99.2	71.45	Ps000942 - PSARGDECA	93.6 - 101.0	68.8 - 73.1	3.13	6.70321	24.2781	13.8385	0.230784	-	-	-	3.60042	4.06195	90-2131
	D2131_RI02_RRI	0.3	PsCam050085_32691_760	99.2	71.45	Ps000942 - Ps123781	93.6 - 103.9	68.8 - 74.9	3.07	3.15543	12.8106	3.84318	0.112094	-	-	-	2.84486	3.06901	90-2131
	D2131_DI02_ADI1	0.64	PsCam050085_32691_760	99.2	71.45	Ps000942 - Ps123781	93.6 - 103.9	68.8 - 74.9	3.74	4.282	14.71	9.4144	0.276533	-	-	-	3.40372	3.95669	90-2131
	D2131_DI03_ADI2	0.76	PsCam050085_32691_760	99.2	71.45	Ps000942 - Ps123781	93.6 - 103.9	68.8 - 74.9	2.96	7.08441	25.4662	19.3543	0.410579	-	-	-	7.06646	7.88756	90-2131
	D2131_PLM00_ADI	0.78	PsCam050085_32691_760	99.2	71.45	Ps115429 - Ps000807	98.3 - 99.6	71.0 - 71.8	2.9	23.094	66.57	51.9246	0.876417	-	-	-	1.79267	3.5455	90-2131
	D2131_LS02_Dead	-	PsCam050085_32691_760	99.2	71.45	Ps115429 - Ps000807	98.3 - 99.6	71.0 - 71.8	2.92	12.9908	42.2387	-	-10.7982	-	-	-	88.0056	66.4096	90-2131
	D2131_LS00_ADI2	0.76	PsCam050085_32691_760	99.2	71.45	Ps115429 - PSARGDECA	98.3 - 101.0	71.0 - 73.1	3.07	11.14	45.46	34.5496	0.217751	-	-	-	2.6308	3.06629	90-2131
	D2131_RI03_RRI	0.43	PsCam007949_5737_491	99.6	71.8167	Ps115429 - PSARGDECA	98.3 - 101.0	71.0 - 73.1	3	10.503	35.3219	15.1884	0.172427	-	-	-	3.7007	4.04555	90-2131
	D2131_PLM03_ADI2	0.86	Ps000807	99.6	71.8167	PsCam000043_37_605 - PSARGDECA	98.7 - 101.0	71.2 - 73.1	3.03	29.4701	70.5553	60.6775	0.848572	-	-	-	1.9486	3.64574	90-2131
	D2131_RB84	0.91	Ps000807	99.6	71.8167	PsCam000043_37_605 - PSARGDECA	98.7 - 101.0	71.2 - 73.1	3.68	35.103	74.763	68.0343	0.367368	-	-	-	3.07193	3.80667	90-2131
	D2131_PLM03_ADI1	0.87	Ps000807	99.6	71.8167	PsCam000043_37_605 - PSARGDECA	98.7 - 101.0	71.2 - 73.1	2.97	32.611	69.114	60.1292	0.986623	-	-	-	1.62841	3.60166	90-2131
	D2131_LS00_ADI1	0.63	PsCam007949_5737_491	99.6	71.8167	PsCam000043_37_605 - Ps130592	98.7 - 101.5	71.2 - 73.4	2.94	5.02176	26.2353	16.5283	0.17976	-	-	-	1.60442	1.96393	90-2131
	D2131_Ae85	0.55	-	99.7	71.9083	Ps000942 - Ps123781	93.6 - 103.9	68.8 - 74.9	3.76	6.386	20.58	11.319	0.237149	-	-	-	1.71275	2.18714	90-2131
	D2131_LS02_ADI1	0.51	-	99.7	71.9083	PsCam000043_37_605 - PSARGDECA	98.7 - 101.0	71.2 - 73.1	3.01	12.9012	42.0197	21.4301	0.418984	-	-	-	2.45738	3.29534	90-2131
	D2131_LS02_ADI2	0.51	-	99.7	71.9083	PsCam050085_32691_760 - PSARGDECA	99.2 - 101.0	71.5 - 73.1	3.07	11.755	36.462	18.5956	0.399379	-	-	-	3.06626	3.86503	90-2131
	D2131_DI03_ADI1	0.37	-	101.7	73.5254	PsCam000043_37_605 - Ps125608	98.7 - 104.8	71.2 - 76.6	3.69	5.666	18.82	6.9634	0.266068	-	-	-	3.93534	4.46922	90-2131
	D2131_LS01_ADI1	0.58	-	104.7	76.4088	Ps145391 - AB122-324	101.5 - 105.8	73.4 - 78.5	2.99	9.00354	31.8811	18.491	0.255536	-	-	-	2.72127	3.2327	90-2131
	D2131_Ae106	0.79	-	105.7	78.3415	Ps145391 - Ps113378	101.5 - 107.2	73.4 - 81.3	3.81	6.217	19.7	15.563	0.125785	-	-	-	3.36793	3.61948	90-2131
	D2131_TPX03_ADI	0.74	AB122-324	105.8	78.5348	Ps123781 - PsCam054903_36173_183	103.9 - 107.6	74.9 - 81.9	3.79	6.009	18.48	13.6752	0.508525	-	-	-	5.55322	6.57039	90-2131
	D2131_Ae78	0.77	AB122-324	105.8	78.5348	Ps123781 - PsCam054903_36173_183	103.9 - 107.6	74.9 - 81.9	3.84	6.85	18.71	14.4067	0.159569	-	-	-	2.69294	3.01203	90-2131
	D2131_Ae109	0.67	Ps110789	106.7	80.2743	Ps123781 - Ps001560	103.9 - 110.0	74.9 - 83.0	3.74	4.495	11.27	7.5509	0.093414	-	-	-	3.09554	3.28236	90-2131
	D2131_DI03_RRI	0.39	-	108.7	82.6286	Ps145391 - Ps122547	101.5 - 117.3	73.4 - 92.8	3.02	3.452	11.62	4.5318	0.0369494	-	-	-	4.06885	4.14274	90-2131
	D2131_Ae87	0.86	AA206-237	109	82.7143	Ps000691 - Ps146800	106.7 - 111.0	80.3 - 85.3	3.61	4.062	8.271	7.11306	0.130126	-	-	-	3.07461	3.33483	90-2131

## Sheet: QTL_RIL_P2079
Linkage group	Variablea	H2	Peak markerb	Position (cM) - RILs genetic map	Position (cM) - DORA consensus genetic map	QTL confidence interval markers	QTL confidence interval of position (cM) - RILs genetic map	QTL confidence interval of position (cM) - DORA consensus genetic map	LOD threshold	Computed LOD (additivity)	% R2 (additivity)	% Genotypic variance	Additive effect	Computed LOD (epistasis)	% R2 (epistasis)	Epistasis interactionc	Mean effect of 90-2079 alleled	Mean effect of Puget allelee	Favorable allele
I.2	P2079_RB84	0.78	Ps163643	13.2	50.8315	E3M4_290 - Ps143400	10.7 - 17.8	46.5 - 53.4	3.44	3.81	11.99	9.3522	-0.08	-	-	-	3.46	3.3	Puget
I.3	P2079_PLM96_RRI	0.45	Ps105642	7.4	80.2258	Ps111175 - Ps128477	3.2 - 9.9	79.3 - 82.6	3.46	3.82	10.18	4.581	-0.15	-	-	-	3.23	2.94	Puget
	P2079_SP7_TDL	0.69	-	12.6	83.9981	Ps128477 - Ps138574	9.9 - 28.5	82.6 - 90.2	3.45	3.53	11.5	7.935	4.99	-	-	-	29.43	39.82	90-2079
	P2079_Ae106_TWL	0.71	-	13.6	84.3886	Ps130328 - Ps138574	9.1 - 28.5	81.5 - 90.2	2.85	3.73	14.21	10.0891	3.75	-	-	-	42.74	50.53	90-2079
	P2079_Ae106_TDL	0.87	-	13.6	84.3886	Ps130328 - Ps138574	9.1 - 28.5	81.5 - 90.2	2.77	3.47	13.52	11.7624	3.9	-	-	-	32.27	40.33	90-2079
IV.2	P2079_SP7_TWL	0.59	Ps145225	32.9	56.3215	PsCam046054_29601_740 - Ps115771	21.7 - 39.4	51.8 - 59.7	2.95	3.62	14.41	8.5019	4.39	-	-	-	28.87	37.64	90-2079
	P2079_SP7_TDL	0.69	Ps119469	32.9	56.3215	PsCam046054_29601_740 - Ps115771	21.7 - 39.4	51.8 - 59.7	3.45	4.53	15.1	10.419	5.29	-	-	-	30.08	40.67	90-2079
	P2079_PLM98_DWL	0.530516	PsCam036554_21688_1217	61.8	81.5	E4M6_176 - E7M4_251	59.2 - 64.2	79.5 - 84.2	2.95	3.7	15	7.95775	4.6	-	-	-	62.72	71.92	90-2079
	P2079_LS96_ADI	0.71	PsCam020842_11622_3409	61.8	81.5	J14_850 - Ps161998	60.9 - 62.6	80.7 - 82.1	3.37	16.76	44.07	31.2897	0.25	-	-	-	4.07	4.58	90-2079
	P2079_LS98_ADI	0.53	PsCam036554_21688_1217	61.8	81.5	Ps113489 - PsCam036169_21317_1096	61.4 - 62.2	81.1 - 81.6	2.92	15.1	43.98	23.3094	0.29	-	-	-	2.2	2.77	90-2079
	P2079_Ae109	0.98	PsCam036554_21688_1217	61.8	81.5	Ps113489 - PsCam036169_21317_1096	61.4 - 62.2	81.1 - 81.6	3.43	59.55	88.85	87.073	0.97	-	-	-	1.64	3.59	90-2079
	P2079_PLM98_ADI	0.41	AC22-202	63	82.5	Ps113489 - E7M4_251	61.4 - 64.2	81.1 - 84.2	2.88	2.96	11.74	4.8134	0.28	-	-	-	2.77	3.34	90-2079
V.1	P2079_RB84	0.78	R	34.3	31.6597	Ps123535 - PsCam043855_27825_1353	33.4 - 37.2	30.4 - 35.8	3.44	4.93	15.87	12.3786	0.1	-	-	-	3.27	3.46	90-2079
	P2079_PLM96_RRI	0.45	-	35.1	32.3796	R - Ps129945	34.3 - 40.2	31.7 - 38.2	3.46	8.95	26.45	11.9025	0.25	-	-	-	2.81	3.3	90-2079
	P2079_LS96_ADI	0.71	PsCam043855_27825_1353	37.2	35.8	AB47-322 - Ps129945	36.3 - 40.2	34.0 - 38.2	3.37	5.38	11.19	7.9449	0.11	-	-	-	4.17	4.38	90-2079
	P2079_Ae109	0.98	-	46.1	39.8709	Ps125610 - O09_800a	40.6 - 51.2	38.3 - 42.2	3.43	5.16	2.21	2.1658	0.1	-	-	-	2.38	2.56	90-2079
	P2079_Ae106_RDL	0.35	PsCam038111_23160_1586	55.8	44.8	PsCam037399_22485_209 - SugTrans	52.0 - 57.1	42.6 - 45.7	2.8	2.8	10.89	3.8115	4.1	-	-	-	18.96	27.15	90-2079

## Sheet: QTL_AB_E11
Linkage group	Variablea	H2	Peak markerb	Position (cM) - AB genetic map	Position (cM) - DORA consensus genetic map	QTL confidence interval markers	QTL confidence interval of position (cM) - AB genetic map	QTL confidence interval of position (cM) - DORA consensus genetic map	LOD threshold	Computed LOD (additivity)	% R2 (additivity)	% Genotypic variance	Additive effect	Computed LOD (epistasis)	% R2 (epistasis)	Epistasis interactionc	Mean effect of Eden alleled	Mean effect of E11 allelee	Favorable allele
II	E11_DI19_ADI2	0.41	-	53	37.3879	Ps115304 - Ps150561	49.3 - 56.0	34.4 - 39.5	3.43	8.985	21.343	8.75063	-0.381	-	-	-	4.145	3.372	E11
	E11_DI19_ADI1	0.33	-	54	38.1057	Ps132306 - Ps150561	50.6 - 56.0	35.4 - 39.5	2.96	7.06105	19.1465	6.31835	-0.241	-	-	-	2.098	1.613	E11
	E11_DI19_ADI3	0.67	-	55	38.8235	Ps103820 - Ps150561	52.1 - 56.0	36.7 - 39.5	4.51	15.285	22.263	14.9162	-0.434	-	-	-	6.599	5.721	E11
	E11_DI19_Flo1	0.97	-	61	44.1436	Ps122708 - PsCam043406_27417_441	59.3 - 61.9	43.3 - 44.2	4.29	42.051	46.848	45.4426	2.74	5.399	3.248	II@61.0:VI@39.4	153.004	158.485	Eden
III	E11_DI19_ADI3	0.67	Ps129683	21.5	22.1	Ps122510 - Ps130008	20.9 - 24.8	21.5 - 28.7	4.51	11.884	16.389	10.9806	-0.763	-	-	-	6.445	4.919	E11
	E11_DI19_Flo1	0.97	PsCam017402_10778_1654	21.5	22.1	Ps122510 - Ps130008	20.9 - 24.8	21.5 - 28.7	4.29	11.331	7.48	7.2556	1.773	-	-	-	154.009	157.556	Eden
	E11_RB84	0.86	Ps900170	116.8	127.307	Ps132370 - Ps156654	112.2 - 119.7	121.5 - 131.0	3.41	4.976	6.43	5.5298	-0.579	-	-	-	2.117	0.96	E11
	E11_DI19_ADI3	0.67	Ps131409	123.2	133.635	Ps120567 - Ps145403	122.6 - 123.8	133.4 - 134.2	4.51	5.346	6.653	4.45751	-0.451	-	-	-	6.511	5.61	E11
IV	E11_DI19_ADI2	0.41	-	129	102.442	Ps161300 - PsCam000106_92_3713	126.4 - 130.6	101.3 - 104.9	3.43	4.035	8.874	3.63834	0.27	-	-	-	3.874	4.419	Eden
VI	E11_DI19_Flo1	0.97	PsCam057485_38078_2761	39.4	48.5101	Ps129589 - Ps119732	36.8 - 43.3	46.0 - 55.8	4.29	7.406	4.596	4.45812	1.929	5.399	3.248	II@61.0:VI@39.4	153.55	157.407	Eden
VII	E11_DI19_Flo1	0.97	-	24	21.7087	Ps114241 - Ps133597	19.4 - 27.6	16.5 - 23.2	4.29	5.759	3.483	3.37851	1.28	-	-	-	153.721	156.291	Eden
	E11_DI19_ADI3	0.67	-	71	59.2789	Ps157116 - Ps112024	68.9 - 74.0	58.5 - 61.0	4.51	6.667	8.469	5.67423	-0.305	-	-	-	6.52	5.907	E11
	E11_RB84	0.86	-	107	71.6539	Ps163489 - Ps110082	105.4 - 109.0	70.8 - 72.7	3.41	28.673	53.55	46.053	-1.798	-	-	-	2.556	-1.041	E11
	E11_Ae109	0.85	Ps110867	112	74.2349	Ps130143 - PsCam045623_29269_3321	109.0 - 113.8	72.7 - 74.9	3.09	4.2926	11.6223	9.87898	-0.667	-	-	-	0.726	-0.609	E11
	E11_RI19_RRI	0.81	-	116	81.554	Ps123781 - PsCam030835_18195_2894	113.8 - 121.4	74.9 - 86.7	3.02	3.25532	9.05194	7.33207	-0.132	-	-	-	3.93	3.666	E11

## Sheet: QTL_AB_EL
Linkage group	Variablea	H2	Peak markerb	Position (cM) - AB genetic map	Position (cM) - DORA consensus genetic map	QTL confidence interval markers	QTL confidence interval of position (cM) - AB genetic map	QTL confidence interval of position (cM) - DORA consensus genetic map	LOD threshold	Computed LOD (additivity)	% R2 (additivity)	% Genotypic variance	Additive effect	Computed LOD (epistasis)	% R2 (epistasis)	Epistasis interactionc	Mean effect of Eden alleled	Mean effect of LISA allelee	Favorable allele
I	EL_DI21_ADI3	0.73	PsCam049375_32011_2003	15	31.5	PsCam056577_37369_293 - Ps138108	12.4 - 16.8	25.7 - 37.5	4.29	5.643	7.66	5.5918	-0.156	-	-	-	7.662	7.349	LISA
	EL_RI21_ADI1	0.13	PsCam045699_29329_409	17.3	38.5	PsCam059685_39805_125 - PsCam018494_11155_306	14.5 - 20.0	27.6 - 45.6	3	3.749	9.095	1.18235	-0.191	-	-	-	3.203	2.82	LISA
II	EL_RB84	0.41	PsCam006730_5002_1882	10.4	33.6	Ps138587 - Ps110186	8.5 - 16.9	29.1 - 39.7	3.04	3.21115	7.97207	3.26855	-0.441	-	-	-	0.13	-0.753	LISA
	EL_DI21_ADI3	0.73	PsCam036373_21515_249	10.7	34.9	PsCam006730_5002_1882 - Ps110186	10.4 - 16.9	33.6 - 39.7	4.29	8.763	12.424	9.06952	-0.53	-	-	-	7.72	6.653	LISA
	EL_DI21_ADI1	0.61	-	12	36.6093	PsCam006730_5002_1882 - Ps110186	10.4 - 16.9	33.6 - 39.7	3.38	17.15	33.12	20.2032	-0.527	-	-	-	3.301	2.214	LISA
	EL_DI21_ADI2	0.66	-	12	36.6093	PsCam006730_5002_1882 - Ps110186	10.4 - 16.9	33.6 - 39.7	3.26	19.212	37.579	24.8021	-0.665	-	-	-	4.931	3.592	LISA
	EL_DI21_Flo1	0.95	PsCam043406_27417_441	18.4	44.3	Ps000212 - PsCam010914_7372_284	18.0 - 18.8	44.1 - 48.0	4.05	51.068	70.613	67.0823	2.401	-	-	-	148.74	153.54	Eden
	EL_DI21_ADI3	0.73	-	19	48.6541	Ps000212 - PsCam048540_31257_1226	18.0 - 24.6	44.1 - 57.9	4.29	5.378	7.275	5.31075	-0.449	-	-	-	7.728	6.814	LISA
III	EL_RI21_ADI2	0.43	-	57	93.4	PsCam017082_10622_3763 - PsCam011467_7813_1433	54.0 - 61.9	90.2 - 97.4	2.9	3.65922	9.5439	4.10388	0.189	-	-	-	4.289	4.667	Eden
	EL_DI21_ADI2	0.66	PsCam049262_31901_1067	82.4	131	PsCam057936_38466_1323 - PsCam034256_19681_301	81.0 - 84.4	128.6 - 134.6	3.26	5.133	8.221	5.42586	-0.298	-	-	-	4.844	4.248	LISA
	EL_DI21_ADI1	0.61	-	83	131.733	PsCam057936_38466_1323 - PsCam034256_19681_301	81.0 - 84.4	128.6 - 134.6	3.38	6.294	10.42	6.3562	-0.31	-	-	-	3.24	2.619	LISA
	EL_DI21_Flo1	0.95	-	84	133.856	PsCam056015_36902_656 - PsCam009833_6596_645	80.1 - 85.0	126.6 - 135.1	4.05	4.501	3.078	2.9241	-0.533	-	-	-	149.53	148.46	LISA
IV	EL_RI21_ADI1	0.13	-	7	5.7	PsCam037555_22634_340 - Ps156554	1.5 - 8.5	0.7 - 9.8	3	3.045	7.315	0.95095	-0.187	-	-	-	3.191	2.818	LISA
	EL_RI21_RRI	0.61	-	12	16.0614	PsCam036087_21236_2392 - PsCam049152_31795_1830	8.8 - 16.3	11.4 - 25.2	2.95	3.40968	8.92303	5.44305	-0.134	-	-	-	4.163	3.893	LISA
V	EL_DI21_Flo1	0.95	Ps122945	58.3	110.426	PsCam000986_841_1360 - PsCam009730_6515_2469	50.8 - 58.3	99.0 - 110.4	4.05	6.966	4.929	4.68255	0.437	-	-	-	149.26	150.13	Eden
VII	EL_DI21_Flo1	0.95	PsCam044088_28015_1976	36.6	46	PsCam044093_28019_2517 - PsCam036662_21792_2115	35.7 - 40.7	43.8 - 55.3	4.05	6.056	4.232	4.0204	0.124	-	-	-	149.37	149.61	Eden
	EL_Ae109	0.57	Ps125170	63.7	88	PsCam043348_27363_200 - Ps122547	59.5 - 66.9	80.5 - 92.8	2.88	3.05371	7.59645	4.32997	-0.412	-	-	-	0.585	-0.24	LISA
