# Supplementary material for: Advanced backcross QTL analysis and comparative mapping with RIL QTL studies and GWAS provide an overview of QTL and marker haplotype diversity for resistance to Aphanomyces root rot in pea (Pisum sativum)
Source: Front Plant Sci. 2023 Sep 28;14:1189289. doi: 10.3389/fpls.2023.1189289 (PMC10569610; doi:10.3389/fpls.2023.1189289)
Supplement: Supplementary Table 4 — GWAS detection results updated from previous phenotypic data in the pea-Aphanomyces collection for resistance to A. euteiches, flowering, and morphological traits. 1st sheet: a genetic position (cM Haldane) of significant marker detected by GWAS on the DORA consensus marker map. b Variable name as described in the third table sheet. 2nd sheet: partition of phenotypic variance for each variable. 3rd sheet: description of resistance, flowering, and morphological variables evaluated in the pea-Aphanomyces collection. [file Table_4.xlsx]

## Sheet: GWAS_Detection_Results
	MLMM analysis
	Linkage group	Genetic position (cM Haldane)a	Significant marker	Variableb	Heritability	Allelic effect	p-value
	I	12	PsCam008331_5911_76	PAC_Field_ADI2_10_DI	0.89	0.29	2e-05
		89.1	PsCam044835_28587_1878	PAC_Field_ADI1_All	0.81	0.29	2.09e-10
				PAC_Field_ADI1_12_RI	0.88	0.41	1.48e-05
				PAC_Field_ADI1_13_DI	0.82	0.45	3.9e-11
				PAC_Field_ADI2_All	0.84	0.23	7.3e-06
				PAC_Field_ADI2_13_RI	0.7	0.28	3.04e-05
		90.4	PsCam056019_36905_1595	PAC_Field_ADI1_10_DI	0.82	0.49	2.54e-05
	II	18.6	Ps146349	PAC_Field_ADI1_12_DI	0.86	-0.37	2.11e-05
		42.1	PsCam033694_19257_1741	PAC_Field_ADI1_All	0.81	0.2	2.51e-05
				PAC_Field_ADI1_12_DI	0.86	0.26	6.57e-06
		45.5	PsCam050446_33026_139	PAC_FLO1_10_REN	0.96	-3.13	5.68e-06
				PAC_FLO1_12_REN	1	-4.88	1.93e-12
		48.55	Ps109799	PAC_FLO1_10_REN	0.96	2.65	3.29e-08
		61.3	PsCam023058_12963_1785	PAC_FLO1_12_REN	1	-1.71	2.86e-05
	III	22.4	PsCam017207_10682_389	PAC_FLO1_12_REN	1	-3.9	1.68e-09
		22.45	Ps900382	PAC_FLO2_10_REN	0.95	4.18	4e-12
		26.98	Ps122045	PAC_FLO2_12_REN	0.99	6.23	1.26e-14
				PAC_RIPE_10_REN	0.87	3.1	6.97e-10
				PAC_RIPE_12_REN	0.93	1.88	9.39e-06
		31.6	PsCam035590_20765_380	PAC_Field_RRI_All	0.92	0.15	1.23e-08
		32.6	PsCam033448_19109_892	PAC_Field_ADI1_12_DI	0.86	-0.26	6.68e-06
		32.7	PsCam023109_13003_2421	PAC_Field_RRI_11_DI	0.88	0.21	2.89e-06
				PAC_Field_RRI_12_RI	0.78	0.17	1.95e-05
		36.3	PsCam028714_17011_171	PAC_Field_RRI_11_RI	0.73	-0.29	4.03e-09
				PAC_Field_ADI2_12_RI	0.81	-0.4	2.57e-05
		36.35	PsCam047784_30664_127	PAC_RIPE_12_REN	0.93	1.08	1.62e-05
		38.3	PsCam034645_20018_1507	PAC_Field_ADI1_13_DI	0.82	0.34	2.89e-07
		39.53	Ps158845	PAC_Field_ADI2_13_DI	0.83	0.47	8.08e-09
		40.4	PsCam051159_33688_656	PAC_Field_ADI2_12_DI	0.96	-0.7	4.56e-08
		44.6	PsCam030789_18160_162	PAC_Field_ADI1_All	0.81	0.21	2.92e-06
		63.1	PsCam021109_11830_298	PAC_Field_ADI1_12_RI	0.88	0.58	3.97e-06
		65.9	PsCam012833_8640_2918	PAC_HT_10_REN	0.97	7.46	7.32e-07
				PAC_HT_12_REN	0.98	7.76	7.22e-06
		99.2	PsCam052258_34614_574	PAC_RIPE_12_REN	0.93	-1.2	1.45e-08
		109.72	Ps108713	PAC_Field_ADI2_12_DI	0.96	-0.84	1.28e-05
		132	PsCam035617_20792_637	PAC_HT_10_REN	0.97	32.24	9.27e-25
				PAC_HT_12_REN	0.98	37.38	1.11e-24
	IV	1.9	PsCam000212_185_449	PAC_Field_RRI_10_DI	0.78	0.2	3.57e-05
		5.9	PsCam050850_33409_1793	PAC_Field_ADI2_12_KEN	0.55	0.36	1.73e-05
		61.6	PsCam039023_24009_852	PAC_CC_RRI_09_Ae109	0.91	-0.29	7.82e-07
		76.2	PsCam039135_24109_1277	PAC_CC_RRI_09_Ae109	0.91	0.85	4.61e-28
	V	36.8	PsCam046260_29751_2122	PAC_FLO2_12_REN	0.99	-1.94	7.99e-06
		57.8	PsCam025549_14644_655	PAC_FLO2_10_REN	0.95	-1.35	3.48e-06
		72	PsCam043719_27704_536	PAC_Field_ADI1_11_DI	0.92	0.63	4.14e-06
	VI	88.3	PsCam036411_21551_388	PAC_Field_ADI1_12_DI	0.86	-0.26	1.61e-05
	VII	39.9	PsCam001661_1374_958	PAC_Field_ADI1_12_RI	0.88	0.47	9.27e-07
		42.3	PsCam003637_2797_421	PAC_HT_12_REN	0.98	-8.35	3.59e-07
		42.6	PsCam034444_19834_358	PAC_HT_10_REN	0.97	-6.28	9.58e-06
		42.8	PsCam023077_12977_819	PAC_Field_ADI2_12_DI	0.96	-0.65	2.13e-06
		46.2	PsCam059910_39952_100	PAC_Field_ADI2_10_DI	0.89	-0.32	1.18e-05
		57.7	PsCam049829_32444_1381	PAC_FLO2_12_REN	0.99	-2.59	2.18e-10
		70.8	Ps115429	PAC_CC_RRI_13_RB84	0.78	-0.35	4.18e-13
				PAC_CC_RRI_09_RB84	0.86	-0.32	3.63e-16
		73.1	PsCam044935_28677_577	PAC_Field_RRI_12_RI	0.78	-0.16	2.35e-05
		86.4	PsCam056236_37092_1071	PAC_Field_ADI1_All	0.81	0.31	7.73e-07
				PAC_Field_ADI2_All	0.84	0.41	1.62e-07
				PAC_Field_ADI2_12_DI	0.96	0.82	1.55e-05
				PAC_Field_ADI2_13_DI	0.83	0.57	7.53e-07
		87.86	Ps131484	PAC_Field_ADI2_11_RI	0.55	0.45	1.96e-05
				PAC_FLO1_10_REN	0.96	-5.42	4.76e-18
				PAC_FLO1_12_REN	1	-5.03	1.29e-21
				PAC_FLO2_10_REN	0.95	-2.78	2.6e-09
				PAC_FLO2_12_REN	0.99	-5.82	5.55e-18
				PAC_RIPE_10_REN	0.87	-2.57	5.44e-10
				PAC_RIPE_12_REN	0.93	-3.74	1.48e-22
				PAC_HT_12_REN	0.98	-10.51	7.59e-06
		97.7	PsCam057114_37774_486	PAC_FLO1_10_REN	0.96	-2.21	4.06e-06
		98.5	PsCam030828_18189_3163	PAC_Field_RRI_12_RI	0.78	0.23	1.74e-06
				PAC_Field_ADI2_10_DI	0.89	0.49	2.22e-06

## Sheet: Partition_Phenotypic_Variance
						% of phenotypic variance explained by :			Unexplained variance
	Variable	Heritability	Number of markers	Range of p-value	Range of allelic effect	Structure	Kinship	Markers
	PAC_Field_RRI_All	0.92	1	1.23019e-08	0.15	59 %	20 %	11 %	10 %
	PAC_Field_RRI_10_RI	0.65	0	-	-	36 %	33 %	0 %	31 %
	PAC_Field_RRI_10_DI	0.78	1	3.56946e-05	0.2	43 %	40 %	~ 0 %	17 %
	PAC_Field_RRI_11_RI	0.73	1	4.03249e-09	-0.29	52 %	6 %	12 %	30 %
	PAC_Field_RRI_11_DI	0.88	1	2.88942e-06	0.21	51 %	24 %	11 %	14 %
	PAC_Field_RRI_12_RI	0.78	3	1.74E-06 - 2.35E-05	-0.16 - 0.23	42 %	18 %	19 %	21 %
	PAC_Field_RRI_12_DI	0.78	0	-	-	52 %	22 %	0 %	26 %
	PAC_Field_RRI_13_RI	0.28	0	-	-	26 %	25 %	0 %	49 %
	PAC_Field_RRI_13_DI	0.61	0	-	-	40 %	28 %	0 %	32 %
	PAC_Field_ADI1_All	0.81	4	2.09E-10 - 2.5E-05	0.20 - 0.31	36 %	23 %	27 %	14 %
	PAC_Field_ADI1_10_RI	0.35	0	-	-	15 %	0 %	0 %	85 %
	PAC_Field_ADI1_10_DI	0.82	1	2.53548e-05	0.49	45 %	38 %	2 %	15 %
	PAC_Field_ADI1_11_RI	0.57	0	-	-	13 %	42 %	0 %	45 %
	PAC_Field_ADI1_11_DI	0.92	1	4.13527e-06	0.63	11 %	0 %	11 %	78 %
	PAC_Field_ADI1_12_RI	0.88	3	9.27E-07 - 1.48E-05	0.41 - 0.58	19 %	47 %	27 %	7 %
	PAC_Field_ADI1_12_DI	0.86	4	6.57E-06 - 2.11E-05	-0.37 - 0.26	34 %	24 %	30 %	12 %
	PAC_Field_ADI1_12_KEN	0.47	0	-	-	36 %	32 %	0 %	32 %
	PAC_Field_ADI1_13_RI	0.44	0	-	-	26 %	31 %	0 %	43 %
	PAC_Field_ADI1_13_DI	0.82	2	3.90E-11 - 2.89E-07	0.34 - 0.45	39 %	13 %	25 %	23 %
	PAC_Field_ADI2_All	0.84	2	1.62E-07 - 7.30E-06	0.23 - 0.41	45 %	36 %	13 %	6 %
	PAC_Field_ADI2_10_RI	0.29	0	-	-	17 %	4 %	0 %	79 %
	PAC_Field_ADI2_10_DI	0.89	3	2.22E-06 - 2.00E-05	-0.32 - 0.49	29 %	6 %	21 %	44 %
	PAC_Field_ADI2_11_RI	0.55	1	1.95734e-05	0.45	16 %	31 %	10 %	43 %
	PAC_Field_ADI2_12_RI	0.81	1	2.5726e-05	-0.4	35 %	40 %	9 %	16 %
	PAC_Field_ADI2_12_DI	0.96	4	4.56E-08 - 1.55E-05	-0.84 - 0.82	31 %	11 %	29 %	29 %
	PAC_Field_ADI2_12_KEN	0.55	1	1.73215e-05	0.36	17 %	44 %	14 %	25 %
	PAC_Field_ADI2_13_RI	0.7	1	3.03511e-05	0.28	33 %	47 %	7 %	13 %
	PAC_Field_ADI2_13_DI	0.83	2	8.08E-09 - 7.53E-07	0.47 - 0.57	51 %	3 %	18 %	28 %
	PAC_CC_RRI_13_RB84	0.78	1	4.17841e-13	-0.35	41 %	17 %	22 %	20 %
	PAC_CC_RRI_09_RB84	0.86	1	3.63024e-16	-0.32	49 %	9 %	21 %	21 %
	PAC_CC_RRI_09_Ae109	0.91	2	4.61E-28 - 7.82E-07	-0.29 - 0.85	12 %	6 %	68 %	14 %
	PAC_FLO1_10_REN	0.96	4	4.76E-18 - 5.68E-06	-5.42 - 2.65	13 %	34 %	47 %	6 %
	PAC_FLO1_12_REN	1	4	1.29E-21 - 2.86E-5	-5.03 - (-1.71)	9 %	17 %	64 %	10 %
	PAC_FLO2_10_REN	0.95	3	4.00E-12 - 3.48E-06	-2.78 - 4.18	2 %	20 %	54 %	24 %
	PAC_FLO2_12_REN	0.99	4	5.55E-18 - 7.99E-06	-5.82 - 6.23	0 %	13 %	66 %	21 %
	PAC_RIPE_10_REN	0.87	2	5.44E-10 - 6.97E-10	-2.57 - 3.10	7 %	16 %	40 %	37 %
	PAC_RIPE_12_REN	0.93	4	1.48E-22 - 1.62E-5	-3.74 - 1.88	1 %	13 %	59 %	27 %
	PAC_HT_10_REN	0.97	3	9.27E-25 - 9.58E-06	-6.28 - 32.24	0 %	31 %	61 %	8 %
	PAC_HT_12_REN	0.98	4	1.11E-24 - 7.59E-06	-10.51 - 37.38	0 %	37 %	57 %	6 %

## Sheet: Variable_Information
Aphanomyces euteiches resistance variables description:
ADI : Aerial Disease Index
All : Global variables over field environments, from multi-environment satistical analyses conducted by Desgroux et al. (2016). Adjusted mean values are presented in the Supplementary Table 7 (data associated with synthetic flowering and morphological variables were not shown in Desgroux et al. (2016)).
CC : Controlled conditions experiments
DI : Dijon-Epoisses (France)
Field : Infested field experiments
KEN : Kendrick (USA)
REN : Rennes (France)
RI : Riec-sur-Belon (France)
RRI : Root Rot Index
PAC : Pea-Aphanomyces collection
Blooming or morphological variables description:
FLO1 : Number of calendar days to 50 % bloom
FLO2 : Number of calendar days to 100 % bloom
RIPE : Number of calendar days to ripening, defined as 100 % of dried plants
HT : Height of plants
Comments :
Ae109 and RB84 are two pure-cultured strains of Aphanomyces euteiches
ADI1 and ADI2 correspond to the first and second aerial decline index notations in the season, respectively
Number preceding (DI, KEN, REN, and RI) corresponds to the experimental year, e.g. 10_DI for Dijon 2010
