# Supplementary material for: Advanced backcross QTL analysis and comparative mapping with RIL QTL studies and GWAS provide an overview of QTL and marker haplotype diversity for resistance to Aphanomyces root rot in pea (Pisum sativum)
Source: Front Plant Sci. 2023 Sep 28;14:1189289. doi: 10.3389/fpls.2023.1189289 (PMC10569610; doi:10.3389/fpls.2023.1189289)
Supplement: Supplementary Table 5 — Consistent genetic regions associated with partial resistance to A. euteiches, flowering, and morphology in pea. The Supplementary Table 5 is an expanded version of the Table 2, including information on QTL and significant SNPs associated with Aphanomyces resistance, flowering and morphology variables, detected in the pea-Aphanomyces collection, and RIL and AB populations. LD blocks associated with resistance to A. euteiches and flowering or morphological traits are indicated in dark and blue, respectively. Variable codes as described in Supplementary Tables 1 and 4 , with field variables on aerial and root plant part written in red and green, respectively, controlled conditions variables in dark, and flowering and morphology variables in blue. [file Table_5.xlsx]

## Sheet: Feuil1
	Linkage group	Consistent genetic region	Genetic subregion	Genes	Ae-Psxx QTL repositioning	LD block	Total number of QTL or associated marker	Position interval [minimum ; maximum]	Population or collection	Number of variable associated with QTL or associated marker	Variable associated with QTL or associated marker	Position interval [minimum ; maximum]	R2 or p-value mean ± sd	Range of R2 value or p-value	Favorable parent or haplotype
	I	1	-	Af / SGR	Ae-Ps1.2	I.5	22	[76.6 ; 91.8]	Baccara x 552	8	6 ADI	[76.6 ; 91.8]	13.9 ± 3.1	[9 ; 16.6]	552
											1 Flo + 1 HT	[81.5 ; 88.2]	8.0 ± 1.1	[7.2 ; 8.7]	552
									Baccara x PI180693	4	1 ADI	[77.7 ; 88.8]	5.8	-	PI180693
											3 RRI	[80.7 ; 90.0]	7.3 ± 1.6	[5.7 ; 8.9]	PI180693
									Puget x 90-2079	4	1 RRI	[79.3 ; 82.6]	10.2	-	Puget
											1 Ae106_TDL + 1 SP7_TDL + 1 Ae106_TWL	[81.5 ; 90.2]	13.1 ± 1.4	[11.5 ; 14.2]	90-2079
									Pea-Aphanomyces collection	6	6 ADI	[88.2 ; 91.4]	1.3E-05 ± 1.3E-05	[3.9E-11 ; 3.0E-05]	I.5.a
	II	2	a	A	Ae-Ps2.2a	-	10	[29.1 ; 39.7]	Eden x LISA	4	1 RB84	[29.1 ; 39.7]	8	-	LISA
											3 ADI	[33.6 ; 39.7]	27.7 ± 13.4	[12.4 ; 37.6]	LISA
									DSP x 90-2131	1	1 ADI	[29.5 ; 32.4]	9.9	-	DSP
									Eden x E11	3	3 ADI	[34.4 ; 39.5]	20.9 ± 1.6	[19.1 ; 22.3]	E11
									Baccara x PI180693	1	1 ADI	[34.9 ; 36.9]	16	-	PI180693
									Baccara x 552	1	1 RB84	[37.3 ; 43.8]	7.2	-	552
			b	-	Ae-Ps2.2b	II.1 / II.3	21	[39.9 ; 57.9]	Baccara x 552	1	1 RB84	[37.3 ; 43.8]	7.2	-	552
									Baccara x PI180693	12	5 ADI	[39.9 ; 48.1]	12.9 ± 4.2	[9.0 ; 20.4]	PI180693
											4 Flo + 3 HT	[42.1 ; 48.6]	23.7 ± 19.1	[2.6 ; 44.9]	Baccara
									Eden x E11	1	1 Flo	[43.3 ; 44.2]	46.8	-	Eden
									Eden x LISA	2	1 ADI	[44.1 ; 57.9]	7.3	-	LISA
											1 Flo	[44.1 ; 48.0]	70.6	-	Eden
									Pea-Aphanomyces collection	5	2 ADI	[40.7 ; 42.2]	1.6E-05 ± 1.3E-05	[6.6E-06 ; 2.5E-05]	II.1.a
											3 Flo	[43.6 ; 49.5]	1.9E-06 ± 3.3E-06	[1.9E-12 ; 5.7E-06	II.3.a
	III	3	a	HR	Ae-Ps3.1a	III.2	25	[21.5 ; 29.5]	Eden x E11	2	1 ADI	[21.5 ; 28.7]	16.4	-	E11
											1 Flo	[21.5 ; 28.7]	7.5	-	Eden
									Baccara x PI180693	18	12 ADI	[22.6 ; 29.5]	18.5 ± 6.9	[9.0 ; 29.4]	PI180693
											5 Flo	[24.9 ; 27.2]	29.2 ± 8.9	[23.3 ; 44.0]	Baccara
											1 RRI	[26.4 ; 39.8]	7.6	-	PI180693
									Pea-Aphanomyces collection	5	3 Flo	[22.2 ; 27.7]	5.6E-10 ± 9.7E-10	[1.3E-14 ; 1.7E-09]	-
											2 RIPE		4.7E-06 ± 6.6E-06	[7.0E-10 ; 9.4E-06]
			b	-	Ae-Ps3.1b	III.4 / III.9	19	[29.5 ; 45.4]	Baccara x PI180693	2	2 RRI	[26.4 ; 39.8]	9.3 ± 2.5	[7.6 ; 11.1]	PI180693
									Baccara x 552	6	3 ADI	[29.6 ; 43.7]	12.0 ± 6.4	[7.9 ; 19.4]	552
											2 RRI	[30.0 ; 36.1]	8.2 ± 0.1	[8.1 ; 8.2]	552
											1 RB84	[43.7 ; 45.4]	13.4	-	552
									Pea-Aphanomyces collection	11	4 RRI	[31.6 ; 40.8] ; [43.8 ; 44.6]	5.6E-06 ± 9.4E-06	[4.0E-09 ; 2.0E-05]	III.4.a ; III.9.a
											6 ADI		5.9E-06 ± 1.0E-05	[8.1E-09 ; 2.6E-05]
											1 RIPE		1.62e-05	-
		4	-	LE	Ae-Ps3.2	III.17	17	[120.4 ; 135.1]	Eden x E11	2	1 RB84	[121.5 ; 131.0]	6.4	-	E11
											1 ADI	[133.4 ; 134.2]	6.7	-	E11
									Eden x LISA	3	2 ADI	[128.6 ; 134.6]	9.3 ± 1.6	[8.2 ; 10.4]	LISA
											1 Flo	[126.6 ; 135.1]	3.1	-	LISA
									Baccara x PI180693	10	1 RB84 + 1 Ae109	[131.0 ; 135.1]	7.0 ± 1.9	[5.6 ; 8.3]	PI180693
											4 ADI + 1 DW	[120.4 ; 134.2]	17.1 ± 6.7	[10.8 ; 28.5]	Baccara
											3 HT	[131.0 ; 133.0]	66.4 ± 11.5	[54.8 ; 77.8]	Baccara
									Pea-Aphanomyces collection	2	2 HT	[130.6 ; 134.4]	1.0E-24 ± 1.3E-25	[9.3E-25 ; 1.1E-24]	-
	IV	5	-	-	Ae-Ps4.1	IV.2	12	[0.7 ; 33.4]	Eden x LISA	2	1 ADI	[0.7 ; 9.8]	7.3	-	LISA
											1 RRI	[11.4 ; 25.2]	8.9	-	LISA
									Baccara x 552	5	2 RRI	[10.1 ; 16.9]	10.9 ± 2.3	[9.3 ; 12.5]	552
											3 ADI	[10.1 ; 33.4]	7.8 ± 1.5	[6.2 ; 9.0]	552
									Baccara x PI180693	3	3 ADI	[16.9 ; 26.8]	18.0 ± 10.8	[5.8 ; 26.1]	1 PI180693 + 2 Baccara
									Pea-Aphanomyces collection	2	1 RRI	1.9	3.57e-05	-	-
											1 ADI	[5.9 ; 7.5]	1.73e-05	-	IV.2.a
		6	-	-	Ae-Ps4.3	IV.5	8	[50.0 ; 67.7]	DSP x 90-2131	3	1 ADI	[50.0 ; 57.7]	3.4	-	DSP
											1 RRI	[57.7 ; 59.6]	11.7	-	90-2131
											1 Ae87	[61.8 ; 62.7]	46.8	-	90-2131
									Puget x 90-2079	2	1 SP7_TDL + 1 SP7_TWL	[51.8 ; 59.7]	14.8 ± 0.5	[14.4 ; 15.1]	90-2079
									Baccara x PI180693	2	1 RRI	[59.4 ; 64.0]	5.9	-	PI180693
											1 ADI	[62.7 ; 67.7]	7.1	-	PI180693
									Pea-Aphanomyces collection	1	1 Ae109	[61.6 ; 62.9]	7.82e-07	-	IV.5.a
		7	-	-	Ae-Ps4.5	IV.8	8	[76.1 ; 88.2]	Puget x 90-2079	5	3 ADI + 1 DWL	[79.5 ; 84.2]	28.7 ± 17.7	[11.7 ; 44.1]	90-2079
											1 Ae109	[81.1 ; 81.6]	88.9	-	90-2079
									Baccara x PI180693	2	2 ADI	[83.3 ; 88.2]	7.8 ± 5.6	[3.9 ; 11.8]	PI180693
									Pea-Aphanomyces collection	1	1 Ae109	[76.1 ; 77.2]	4.61e-28	-	IV.8.a
	V	8	-	r	Ae-Ps5.1	V.2*	12	[19.0 ; 42.2]	DSP x 90-2131	5	1 Ae109 + 1 Ae106 + 1 Ae85 + 1 Ae78 + 1 RB84	[19.0 ; 34.7]	19.8 ± 12.4	[5.3 ; 37.2]	90-2131
										1	1 ADI	[27.0 ; 38.9]	8.4	-	90-2131
									Baccara x 552	1	1 RB84	[26.8 ; 32.5]	10.8	-	Baccara
									Puget x 90-2079	4	1 RB84 + 1 Ae109	[30.4 ; 42.2]	9.0 ± 9.7	[2.2 ; 15.9]	90-2079
											1 RRI	[31.7 ; 38.2]	26.5	-	90-2079
											1 ADI	[34.0 ; 38.2]	11.2	-	90-2079
									Pea-Aphanomyces collection	1	1 Flo	[36.7 ; 39.7]	7.99e-06	-	V.2*.a
		9	-	-	Ae-Ps5.2		6	[66.5 ; 80.8]	Baccara x 552	3	3 ADI	[66.5 ; 80.8]	9.4 ± 2.6	[6.5 ; 11.1]	552
									DSP x 90-2131	2	1 ADI	[70.8 ; 73.4]	20.3	-	90-2131
											1 HT	[70.8 ; 76.4]	15.2	-	DSP
									Pea-Aphanomyces collection	1	1 ADI	72	4.14e-06	-	-
	VII	10	a	-	Ae-Ps7.6a	VII.8 / VII.11	42	[68.3 ; 81.6]	Baccara x PI180693	9	5 RRI	[69.0 ; 82.8]	16.7 ± 8.4	[7.5 ; 28.7]	PI180693
											3 ADI	[68.3 ; 72.2]	10.8 ± 3.9	[7.7 ; 15.1]	PI180693
											1 RB84	[70.8 ; 72.2]	55.6	-	PI180693
									DSP x 90-2131	24	3 RRI	[68.8 ; 92.8]	19.9 ± 13.4	[11.6 ; 35.3]	90-2131
											14 ADI + 1 Dead	[68.8 ; 81.9]	36.7 ± 19.1	[14.7 ; 70.6]	90-2131
											1 Ae85 + 1 Ae78 + 1 Ae109 + 1 Ae106 + 1 Ae87 + 1 RB84	[68.8 ; 85.3]	25.5 ± 24.6	[8.3 ; 74.8]	90-2131
									Baccara x 552	2	1 RRI	[81.6 ; 83.7]	29.2	-	552
											1 Ae109	[81.6 ; 86.3]	8.3	-	552
									Eden x E11	3	1 Ae109 + 1 RB84	[70.8 ; 74.9]	32.6 ± 29.6	[11.6 ; 53.6]	E11
											1 RRI	[74.9 ; 86.6]	9.1	-	E11
									Eden x LISA	1	1 Ae109	[80.5 ; 92.8]	7.6	-	LISA
									Pea-Aphanomyces collection	3	2 RB84	[66.8 ; 70.8]	2.1E-13 ± 2.9E-13	[3.6E-16 ; 4.2E-13]	VII.8.a
											1 RRI	[72.7 ; 77.5]	2.35e-05	-	VII.11.a
			b	-	Ae-Ps7.6b	VII.16 / VII.18	46	[81.6 ; 102.3]	DSP x 90-2131	3	1 RRI	[73.4 ; 92.8]	11.6	-	90-2131
											1 Ae109 + 1 Ae87	[74.9 ; 85.3]	9.8 ± 2.1	[8.3 ; 11.3]	90-2131
									Eden x E11	1	1 RRI	[74.9 ; 86.6]	9.1	-	E11
									Eden x LISA	1	1 Ae109	[80.5 ; 92.8]	7.6	-	LISA
									Baccara x 552	6	3 RRI	[81.6 ; 102.3]	15.3 ± 12.1	[6.5 ; 29.2]	552
											1 Ae109	[81.6 ; 86.3]	8.3	-	552
											2 ADI	[82.2 ; 98.0]	12.2 ± 7.2	[7.1 ; 17.2]	552
									Baccara x PI180693	20	2 RRI	[69.0 ; 82.8]	12.1 ± 6.5	[7.5 ; 16.7]	PI180693
											11 ADI + 1 DW	[83.7 ; 91.8]	21.9 ± 11.4	[7.2 ; 44.0]	11 Baccara + 1 PI180693
											5 Flo + 1 HT	[85.7 ; 91.8]	42.5 ± 18.7	[4.6 ; 52.7]	PI180693
									Pea-Aphanomyces collection	15	6 ADI	[84.8 ; 87.9] ; [97.7 ; 98.5]	6.5E-06 ± 8.7E-06	[1.6E-07 ; 2.0E-05]	VII.16.a ; VII.18.a
											1 RRI		1.74e-06	-
											5 Flo		8.1E-07 ± 1.8E-06	[1.3E-21 ; 4.1E-06]
											2 RIPE		2.7E-10 ± 3.8E-10	[1.5E-22 ; 5.4E-10]
											1 HT		7.59e-06	-
