# Supplementary material for: Advanced backcross QTL analysis and comparative mapping with RIL QTL studies and GWAS provide an overview of QTL and marker haplotype diversity for resistance to Aphanomyces root rot in pea (Pisum sativum)
Source: Front Plant Sci. 2023 Sep 28;14:1189289. doi: 10.3389/fpls.2023.1189289 (PMC10569610; doi:10.3389/fpls.2023.1189289)
Supplement: Supplementary Table 6 — Markers and haplotypes in the detected LD blocks. For each LD block: (1st column) repositioned Ae-Psxxx QTL regions comprising LD blocks. (2nd column) LD block number, as shown in Figure 2. (3rd and 4th columns) LG and genetic position of significant SNPs in the LD block on the DORA consensus marker map; (5th column) SNPs significantly detected by GWAS in the LD block; (6th column) variable coded as described in Supplementary Table 4 from which each significant SNP was detected; (7th column) p-value of each significant SNP (p-value < 3.6E-05); (following lines and columns) marker ID and genetic position on the DORA consensus marker map for each marker in the LD block, pairwise LD (r²) values between each marker defined in the LD block and markers detected by GWAS (detected markers in bold font and their markers in LD in plain font, “-” indicates r² values ≤ 0.7 between markers); haplotype letter, number and percentage of pea lines from the pea Aphanomyces collection sharing the haplotype; mean phenotypic values ± standard error and significantly different means (Tukey-HSD, α = 5%) for each haplotype carried by more than 5% of lines. Favorable and unfavorable haplotypes are shown in green and orange, respectively. Haplotypes carried by 5% or less than 5% of the pea lines in the pea Aphanomyces collection are considered as rare. [file Table_6.xlsx]

## Sheet: Haplotypes
							ID	1	2	3	4	5	6	7	8	9	10
							Marker	PsCam042815_26857_431	PsCam005033_3817_61	PsCam027153_15841_364	PsCam037259_22356_1396	PsCam044835_28587_1878	PsCam056019_36905_1595	PsCam030684_18116_166	PsCam000507_444_666	PsCam029232_17415_2599	PsCam050221_32816_1071
							Pos	88.2	88.2	88.2	88.9	89.1	90.4	90.4	90.4	91	91.4
	Ae-Ps1.2	LD block	LG	Pos	Marker	Variable	p-value	r²	r²	r²	r²	r²	r²	r²	r²	r²	r²
		I.5	1	89.1	PsCam044835_28587_1878	PAC_Field_ADI1_All	2.09e-10	0.86	0.78	0.86	0.74	1	0.72	-	0.72	0.71	-
						PAC_Field_ADI1_12_RI	1.48e-05
						PAC_Field_ADI1_13_DI	3.9e-11
						PAC_Field_ADI2_All	7.3e-06
						PAC_Field_ADI2_13_RI	3.04e-05
				90.4	PsCam056019_36905_1595	PAC_Field_ADI1_10_DI	2.54e-05	-	-	0.71	-	0.72	1	0.86	1	-	0.7
								SNP1	SNP2	SNP3	SNP4	SNP5	SNP6	SNP7	SNP8	SNP9	SNP10	Haplotype	Line	Line (%)	PAC_Field_ADI1_10_DI	PAC_Field_ADI1_All	PAC_Field_ADI1_12_RI	PAC_Field_ADI1_13_DI	PAC_Field_ADI2_All	PAC_Field_ADI2_13_RI
								TT	AA	CC	GG	GG	TT	AA	CC	AA	GG	a	60	34.88	2.32 ± 0.15 A	2.64 ± 0.07 A	3.72 ± 0.14 A	2.17 ± 0.10 A	4.45 ± 0.08 A	3.43 ± 0.09 A
								GG	GG	TT	AA	TT	CC	CC	TT	CC	TT	b	76	44.19	3.03 ± 0.13 B	3.10 ± 0.06 B	4.08 ± 0.13 A	3.07 ± 0.09 B	4.77 ± 0.07 B	3.88 ± 0.08 B
								GG	GG	TT	AA	TT	TT	AA	CC	AA	GG	c	4	2.33
								TT	AA	CC	GG	GG	TT	AA	CC	AA	TT	d	4	2.33
								TT	AA	CC	GG	GG	CC	CC	TT	AA	GG	e	4	2.33
								GG	GG	TT	AA	TT	CC	CC	TT	AA	GG	f	2	1.16
								GG	GG	TT	AA	TT	CC	CC	TT	CC	GG	g	1	0.58
								TT	AA	CC	GG	GG	TT	CC	CC	CC	TT	h	1	0.58
								TT	AA	CC	GG	TT	CC	CC	TT	CC	TT	i	3	1.74
								GG	AA	TT	GG	TT	CC	AA	TT	CC	TT	j	1	0.58
								GG	GG	TT	AA	TT	CC	AA	TT	CC	TT	k	1	0.58
								GG	AA	TT	GG	TT	CC	AA	TT	AA	TT	l	1	0.58
								GG	GG	TT	AA	TT	CC	CC	TT	AA	TT	m	2	1.16
								TT	GG	TT	AA	GG	CC	CC	TT	AA	TT	n	2	1.16
								GG	AA	TT	AA	TT	CC	CC	TT	CC	TT	o	1	0.58
								TT	AA	TT	GG	TT	CC	AA	TT	AA	TT	p	1	0.58
								GG	AA	TT	GG	TT	TT	AA	CC	AA	GG	q	1	0.58
								TT	AA	CC	GG	GG	CC	CC	TT	CC	TT	r	1	0.58
								GG	GG	TT	AA	TT	CC	AA	TT	AA	GG	s	1	0.58
								GG	AA	TT	AA	GG	CC	CC	TT	AA	TT	t	1	0.58
								GG	GG	TT	GG	TT	CC	CC	TT	CC	TT	u	1	0.58
																		Heterozygous haplotype	3	1.74
							ID	1	2	3	4	5	6	7	8
							Marker	PsCam037236_22334_1571	Ps135812	Ps110001	Ps159234	Ps146052	Ps129933	PsCam033694_19257_1741	Ps160698
							Pos	40.7	41.2306	41.2484	41.6134	41.8852	41.8927	42.1	42.2112
	Ae-Ps2.2b	LD block	LG	Pos	Marker	Variable	p-value	r²	r²	r²	r²	r²	r²	r²	r²
		II.1	2	42.1	PsCam033694_19257_1741	PAC_Field_ADI1_All	2.51e-05	0.73	0.73	0.71	0.82	0.99	0.99	1	0.77
						PAC_Field_ADI1_12_DI	6.57e-06
								SNP1	SNP2	SNP3	SNP4	SNP5	SNP6	SNP7	SNP8	Haplotype	Line	Line (%)	PAC_Field_ADI1_All	PAC_Field_ADI1_12_DI
								CC	CC	AA	AA	TT	AA	TT	CC	a	59	34.3	2.67 ± 0.07 A	1.60 ± 0.08 A
								AA	TT	GG	CC	CC	GG	CC	AA	b	86	50	3.08 ± 0.06 B	2.08 ± 0.07 B
								AA	CC	AA	AA	CC	GG	CC	CC	c	2	1.16
								AA	TT	GG	CC	CC	GG	CC	CC	d	3	1.74
								AA	CC	AA	CC	CC	GG	CC	AA	e	1	0.58
								CC	CC	AA	AA	TT	AA	TT	AA	f	2	1.16
								CC	CC	AA	AA	CC	GG	CC	AA	g	2	1.16
								AA	TT	GG	CC	TT	AA	TT	CC	h	2	1.16
								CC	CC	AA	CC	CC	GG	CC	AA	i	1	0.58
								CC	CC	GG	CC	CC	GG	CC	AA	j	1	0.58
								AA	CC	AA	AA	TT	AA	TT	CC	k	2	1.16
								AA	CC	GG	AA	TT	AA	TT	CC	l	2	1.16
								AA	TT	AA	CC	TT	AA	TT	CC	m	1	0.58
								AA	CC	AA	CC	CC	GG	CC	CC	n	2	1.16
								AA	TT	AA	CC	CC	GG	CC	CC	o	1	0.58
																Heterozygous haplotype	5	2.9
							ID	1	2	3	4	5	6	7	8	9	10	11	12	13	14	15	16	17	18	19	20	21	22	23	24
							Marker	PsCam007741_5640_142	PsCam052013_34421_1008	PsCam025485_14596_2858	PsCam000970_827_2033	PsCam039187_24156_997	PsCam059543_39701_683	PsCam050243_32836_1352	PsCam029325_17487_1726	PsCam038491_23522_1511	PsCam039592_24502_3938	PsCam049207_31848_271	PsCam050446_33026_139	PsCam059731_39835_288	PsCam010958_7412_642	PsCam035741_20914_1106	PsCam043401_27414_292	PsCam050896_33451_1641	PsCam000024_19_1205	PsCam002632_2094_290	PsCam022709_12769_180	PsCam034783_20145_774	PsCam056692_37460_234	PsCam010985_7436_412	PsCam017051_10599_277
							Pos	43.6	43.6	44.1	45.2	45.2	45.2	45.5	45.5	45.5	45.5	45.5	45.5	45.5	46.3	46.3	46.3	46.3	46.7	46.7	46.7	46.9	47.7	49.4	49.5
	Ae-Ps2.2b	LD block	LG	Pos	Marker	Variable	p-value	r²	r²	r²	r²	r²	r²	r²	r²	r²	r²	r²	r²	r²	r²	r²	r²	r²	r²	r²	r²	r²	r²	r²	r²
		II.3	2	45.5	PsCam050446_33026_139	PAC_FLO1_10_REN	5.68e-06	0.81	0.79	1	0.81	0.91	1	0.79	0.79	0.81	0.791	0.91	1	1	0.75	0.98	0.86	0.7	1	1	1	0.75	0.93	0.71	0.7
						PAC_FLO1_12_REN	1.93e-12
								SNP1	SNP2	SNP3	SNP4	SNP5	SNP6	SNP7	SNP8	SNP9	SNP10	SNP11	SNP12	SNP13	SNP14	SNP15	SNP16	SNP17	SNP18	SNP19	SNP20	SNP21	SNP22	SNP23	SNP24	Haplotype	Line	Line (%)	PAC_FLO1_10_REN	PAC_FLO1_12_REN
								GG	GG	AA	TT	GG	TT	GG	CC	AA	AA	GG	CC	GG	CC	AA	TT	AA	TT	TT	GG	TT	TT	CC	AA	a	14	8.14	138.88 ± 0.96 A	136.74 ± 1.12 A
								AA	AA	GG	CC	AA	CC	AA	AA	GG	GG	TT	AA	AA	TT	GG	CC	GG	CC	CC	TT	CC	CC	TT	GG	b	142	82.56	144.80 ± 0.30 B	145.04 ± 0.35 B
								AA	AA	GG	CC	AA	CC	AA	AA	GG	GG	TT	AA	AA	TT	GG	CC	GG	CC	CC	TT	CC	TT	CC	AA	c	1	0.58
								AA	AA	GG	TT	AA	CC	AA	CC	GG	GG	TT	AA	AA	CC	GG	TT	AA	CC	CC	TT	TT	CC	TT	GG	d	1	0.58
								AA	AA	GG	CC	AA	CC	AA	AA	GG	GG	TT	AA	AA	TT	GG	CC	GG	CC	CC	TT	CC	CC	CC	AA	e	4	2.33
								AA	AA	GG	CC	AA	CC	AA	AA	GG	GG	TT	AA	AA	TT	GG	CC	GG	CC	CC	TT	TT	CC	TT	GG	f	2	1.16
								AA	AA	GG	TT	AA	CC	GG	AA	GG	GG	TT	AA	AA	TT	GG	TT	AA	CC	CC	TT	TT	CC	TT	GG	g	1	0.58
								AA	AA	GG	CC	AA	CC	AA	AA	GG	GG	TT	AA	AA	TT	GG	CC	AA	CC	CC	TT	CC	CC	TT	GG	h	1	0.58
								AA	GG	GG	CC	GG	CC	AA	AA	GG	GG	TT	AA	AA	CC	GG	CC	GG	CC	CC	TT	CC	CC	TT	GG	i	1	0.58
								GG	GG	GG	TT	AA	CC	AA	AA	AA	AA	GG	AA	AA	TT	GG	CC	GG	CC	CC	TT	CC	CC	TT	GG	j	1	0.58
								AA	AA	GG	CC	AA	CC	GG	CC	GG	GG	TT	AA	AA	CC	GG	CC	AA	CC	CC	TT	CC	CC	TT	GG	k	1	0.58
								GG	GG	GG	CC	AA	CC	AA	AA	AA	AA	TT	AA	AA	TT	GG	CC	GG	CC	CC	TT	CC	CC	TT	GG	l	1	0.58
																																Heterozygous haplotype	2	1.16
							ID	1	2	3	4	5	6	7	8	9	10	11	12	13	14	15	16	17	18	19	20	21	22	23	24	25	26	27	28	29	30	31	32	33	34	35	36	37	38	39	40
							Marker	Ps150150	Ps127016	Ps140765	PsCam049584_32211_1847	PsCam004672_3514_1959	PsCam017207_10682_389	PsCam030793_18164_3029	Ps900382	Ps129683	Ps111669	Ps161823	Ps125583	PsCam011480_7823_797	PsCam036107_21256_658	Ps130406	PsCam034586_19967_1537	Ps160242	PsCam001506_1254_232	Ps161004	Ps117934	Ps900043	Ps156718	PsCam026085_15023_289	PsCam057866_38405_252	Ps143953	Ps122045	PsCam046091_29627_1315	Ps104917	Ps144646	Ps156784	Ps132775	Ps113246	Ps104352	Ps151991	Ps134345	PsCam050202_32797_2026	PsCam006425_4782_144	PsCam043138_27166_413	PsCam057845_38387_1581	Ps111545
							Pos	22.195	22.2561	22.3588	22.4	22.4	22.4	22.4	22.4508	22.5067	22.5614	22.5885	22.5885	22.6	22.6	22.6	22.6	22.6367	23.4	24.3177	24.8301	24.8566	24.86	25.5	26.4	26.4535	26.9782	27.1	27.1384	27.1384	27.1384	27.2312	27.2516	27.2516	27.2516	27.2516	27.3	27.3	27.3	27.6	27.6797
	Ae-Ps3.1a	LD block	LG	Pos	Marker	Variable	p-value	r²	r²	r²	r²	r²	r²	r²	r²	r²	r²	r²	r²	r²	r²	r²	r²	r²	r²	r²	r²	r²	r²	r²	r²	r²	r²	r²	r²	r²	r²	r²	r²	r²	r²	r²	r²	r²	r²	r²	r²
		III.2	3	22.4	PsCam017207_10682_389	PAC_FLO1_12_REN	1.68e-09	-	-	-	0.72	-	1	-	0.75	0.8	-	-	-	0.77	0.88	-	-	-	-	0.75	-	-	-	-	-	-	0.75	-	-	-	-	-	-	-	-	-	-	-	-	-	-
				22.45	Ps900382	PAC_FLO2_10_REN	4e-12	0.81	0.75	0.8	0.84	0.90	0.75	0.72	1	0.75	0.75	0.75	0.75	0.73	0.81	0.92	0.92	0.75	0.92	1	0.92	0.81	0.75	0.83	0.76	0.76	0.84	0.92	0.9	0.9	0.9	0.76	0.82	0.82	0.82	-	0.82	0.74	-	0.86	0.78
				26.98	Ps122045	PAC_FLO2_12_REN	1.26e-14	-	-	-	0.84	0.74	0.75	-	0.84	0.75	-	-	-	-	-	0.76	0.76	-	0.76	0.84	0.76	-	0.75	-	0.76	0.76	1	0.92	0.9	0.9	0.9	0.76	0.82	0.82	0.82	0.84	0.82	0.9	0.84	0.86	0.77
						PAC_RIPE_10_REN	6.97e-10
						PAC_RIPE_12_REN	9.39e-06
								SNP1	SNP2	SNP3	SNP4	SNP5	SNP6	SNP7	SNP8	SNP9	SNP10	SNP11	SNP12	SNP13	SNP14	SNP15	SNP16	SNP17	SNP18	SNP19	SNP20	SNP21	SNP22	SNP23	SNP24	SNP25	SNP26	SNP27	SNP28	SNP29	SNP30	SNP31	SNP32	SNP33	SNP34	SNP35	SNP36	SNP37	SNP38	SNP39	SNP40	Haplotype	Line
								AA	CC	AA	CC	CC	GG	TT	GG	CC	GG	TT	TT	GG	AA	CC	CC	AA	AA	AA	GG	CC	GG	TT	CC	CC	TT	AA	AA	GG	CC	CC	GG	TT	TT	GG	TT	AA	CC	AA	CC	a	154
								AA	CC	GG	CC	CC	GG	CC	GG	CC	GG	TT	TT	GG	AA	CC	CC	AA	AA	AA	GG	CC	GG	TT	CC	CC	TT	AA	AA	GG	CC	CC	GG	TT	TT	GG	TT	AA	CC	AA	CC	b	3
								GG	GG	GG	TT	AA	GG	TT	AA	TT	TT	CC	CC	GG	AA	TT	AA	GG	GG	GG	AA	TT	AA	GG	TT	GG	CC	GG	GG	AA	TT	AA	TT	CC	CC	AA	CC	GG	TT	GG	TT	c	1
								GG	GG	GG	TT	AA	AA	CC	AA	TT	TT	CC	CC	AA	GG	TT	AA	GG	GG	GG	AA	TT	AA	GG	TT	GG	CC	GG	GG	AA	TT	AA	TT	CC	CC	AA	CC	GG	TT	GG	TT	d	7
								GG	GG	GG	TT	AA	GG	CC	AA	CC	GG	TT	TT	GG	AA	TT	AA	AA	GG	GG	AA	TT	AA	GG	TT	GG	CC	GG	GG	AA	TT	AA	TT	CC	CC	AA	CC	GG	TT	GG	TT	e	1
								AA	CC	AA	CC	CC	GG	TT	GG	CC	GG	TT	TT	GG	AA	CC	CC	AA	AA	AA	GG	CC	GG	TT	CC	CC	TT	AA	AA	GG	CC	CC	GG	TT	TT	GG	TT	AA	CC	GG	TT	f	1
								AA	CC	GG	TT	CC	AA	CC	AA	TT	TT	CC	CC	GG	GG	TT	CC	GG	GG	GG	AA	CC	GG	TT	TT	GG	CC	GG	GG	AA	TT	AA	TT	CC	CC	AA	CC	GG	TT	GG	CC	g	1
								AA	CC	AA	CC	CC	GG	TT	GG	CC	GG	TT	TT	GG	AA	CC	CC	AA	AA	AA	GG	CC	GG	TT	TT	GG	CC	GG	GG	AA	TT	AA	TT	CC	CC	AA	CC	GG	TT	GG	TT	h	1
								GG	GG	GG	CC	AA	GG	CC	AA	CC	TT	CC	CC	AA	GG	TT	AA	GG	GG	GG	AA	TT	GG	GG	TT	GG	TT	GG	GG	AA	TT	AA	TT	CC	CC	GG	CC	AA	CC	GG	TT	i	1
																																																Heterozygous haplotype	2
							ID	1	2	3	4
							Marker	PsCam023109_13003_2421	PsCam028714_17011_171	PsCam004311_3249_1737	PsCam032401_18778_80
							Pos	32.7	36.3	40.1	40.8
	Ae-Ps3.1b	LD block	LG	Pos	Marker	Variable	p-value	r²	r²	r²	r²
		III.4	3	32.7	PsCam023109_13003_2421	PAC_Field_RRI_11_DI	2.89e-06	1	0.75	-	-
						PAC_Field_RRI_12_RI	1.95e-05
				36.3	PsCam028714_17011_171	PAC_Field_RRI_11_RI	4.03e-09	0.75	1	0.8	0.77
						PAC_Field_ADI2_12_RI	2.57e-05
								SNP1	SNP2	SNP3	SNP4	Haplotype	Line	Line (%)	PAC_Field_RRI_11_DI	PAC_Field_RRI_12_RI	PAC_Field_RRI_11_RI	PAC_Field_ADI2_12_RI
								TT	GG	TT	GG	a	52	30.23	2.63 ± 0.08 A	3.36 ± 0.06 A	2.86 ± 0.08 A	5.63 ± 0.12 A
								CC	AA	CC	AA	b	89	51.74	3.01 ± 0.06 B	3.68 ± 0.05 B	3.40 ± 0.06 B	6.35 ± 0.09 B
								CC	AA	TT	AA	c	5	2.91
								TT	GG	TT	AA	d	6	3.49
								TT	GG	CC	GG	e	2	1.16
								TT	AA	TT	AA	f	1	0.58
								TT	AA	CC	AA	g	8	4.65
								CC	GG	TT	GG	h	2	1.16
								CC	AA	CC	GG	i	3	1.74
												Heterozygous haplotype	4	2.32
							ID	1	2
							Marker	PsCam058449_38886_549	PsCam030789_18160_162
							Pos	43.8	44.6
	Ae-Ps3.1b	LD block	LG	Pos	Marker	Variable	p-value	r²	r²
		III.9	3	44.6	PsCam030789_18160_162	PAC_Field_ADI1_All	2.92e-06	0.82	1
								SNP1	SNP2	Haplotype	Line	Line (%)	PAC_Field_ADI1_All
								AA	GG	a	60	34.88	2.59 ± 0.07 A
								GG	AA	b	101	58.72	3.15 ± 0.06 B
								AA	AA	c	7	4.07
										Heterozygous haplotype	4	2.32
							ID	1	2	3	4	5	6	7	8	9	10	11	12	13	14	15	16	17	18
							Marker	PsCam024624_13995_4847	PsCam049262_31901_1067	PsCam005215_3949_747	PsCam049061_31705_537	PsCam038309_23348_747	PsCam034779_20141_1638	PsCam035617_20792_637	PsCam037922_22979_691	PsCam057852_38394_611	PsCam050069_32675_656	PsCam055856_36774_994	PsCam049798_32416_244	Ps127359	Ps106718	PsCam045932_29506_1539	PsCam049414_32050_2511	PsCam002356_1892_138	PsCam060168_40149_2752
							Pos	130.6	131	131	131.1	132	132	132	132.1	133.5	134	134	134.1	134.167	134.18	134.3	134.3	134.3	134.4
	Ae-Ps3.2	LD block	LG	Pos	Marker	Variable	p-value	r²	r²	r²	r²	r²	r²	r²	r²	r²	r²	r²	r²	r²	r²	r²	r²	r²	r²
		III.17	3	132	PsCam035617_20792_637	PAC_HT_10_REN	9.27e-25	0.74	0.82	0.82	0.82	0.74	0.82	1	1	0.78	0.83	0.83	0.76	0.72	0.83	0.74	0.78	0.78	0.83
						PAC_HT_12_REN	1.11e-24
								SNP1	SNP2	SNP3	SNP4	SNP5	SNP6	SNP7	SNP8	SNP9	SNP10	SNP11	SNP12	SNP13	SNP14	SNP15	SNP16	SNP17	SNP18	Haplotype	Line	Line (%)
								AA	GG	CC	GG	TT	AA	AA	TT	TT	CC	AA	AA	TT	CC	GG	GG	CC	CC	a	157	91.28
								AA	GG	CC	AA	CC	AA	GG	CC	TT	CC	AA	AA	TT	CC	GG	GG	CC	CC	b	1	0.58
								AA	TT	TT	AA	CC	CC	GG	CC	CC	TT	GG	GG	CC	TT	AA	TT	AA	TT	c	1	0.58
								CC	TT	TT	AA	CC	CC	GG	CC	CC	TT	GG	GG	CC	TT	AA	TT	AA	TT	d	4	2.33
								CC	TT	TT	AA	CC	AA	GG	CC	CC	TT	GG	GG	CC	TT	AA	TT	AA	TT	e	1	0.58
								AA	GG	CC	GG	TT	AA	AA	TT	CC	TT	GG	GG	CC	TT	AA	TT	AA	TT	f	1	0.58
								AA	GG	CC	GG	CC	CC	GG	CC	CC	TT	GG	GG	CC	TT	AA	TT	AA	TT	g	1	0.58
																										Heterozygous haplotype	6	3.48
							ID	1	2	3
							Marker	PsCam025226_14405_465	PsCam050850_33409_1793	PsCam029309_17475_346
							Pos	5.9	5.9	7.5
	Ae-Ps4.1	LD block	LG	Pos	Marker	Variable	p-value	r²	r²	r²
		IV.2	4	5.9	PsCam050850_33409_1793	PAC_Field_ADI2_12_KEN	1.73e-05	0.87	1	0.73
								SNP1	SNP2	SNP3	Haplotype	Line	Line (%)	PAC_Field_ADI2_12_KEN
								TT	TT	GG	a	9	5.23	1.99 ± 0.15 A
								GG	CC	AA	b	158	91.86	2.54 ± 0.04 B
								TT	CC	AA	c	1	0.58
								GG	CC	GG	d	3	1.74
											Heterozygous haplotype	1	0.58
							ID	1	2
							Marker	PsCam039023_24009_852	PsCam049955_32566_351
							Pos	61.6	62.9
	Ae-Ps4.3	LD block	LG	Pos	Marker	Variable	p-value	r²	r²
		IV.5	4	61.6	PsCam039023_24009_852	PAC_CC_RRI_09_Ae109	7.82e-07	1	0.8
								SNP1	SNP2	Haplotype	Line	Line (%)	PAC_CC_RRI_09_Ae109
								GG	AA	a	11	6.4	1.29 ± 0.15 A
								TT	GG	b	157	91.28	2.91 ± 0.04 B
								GG	GG	c	2	1.16
										Heterozygous haplotype	2	1.16
							ID	1	2	3	4	5	6	7	8	9	10	11	12	13	14	15	16	17	18	19	20	21	22	23
							Marker	PsCam027331_15987_254	PsCam036906_22019_1424	PsCam039135_24109_1277	PsCam045255_28956_404	PsCam002207_1782_264	PsCam003600_2770_552	PsCam025548_14643_2834	PsCam026054_14999_2864	PsCam029227_17412_2455	PsCam029388_17534_252	PsCam037191_22293_279	PsCam044897_28640_2303	PsCam045867_29458_1290	PsCam049226_31865_413	PsCam054935_36196_599	PsCam000015_11_1425	PsCam057816_38362_1031	PsCam009551_6367_104	PsCam057831_38375_1086	PsCam012914_8716_1413	PsCam000712_620_237	PsCam038250_23291_922	PsCam046769_30079_376
							Pos	76.1	76.2	76.2	76.2	76.2	76.2	76.2	76.2	76.2	76.2	76.2	76.2	76.2	76.2	76.2	76.2	76.2	76.7	76.8	76.8	77.2	77.2	77.2
	Ae-Ps4.5	LD block	LG	Pos	Marker	Variable	p-value	r²	r²	r²	r²	r²	r²	r²	r²	r²	r²	r²	r²	r²	r²	r²	r²	r²	r²	r²	r²	r²	r²	r²
		IV.8	4	76.2	PsCam039135_24109_1277	PAC_CC_RRI_09_Ae109	4.61e-28	0.85	1	1	1	1	0.93	0.93	0.93	0.93	0.93	0.93	0.93	0.93	0.93	0.93	0.93	1	0.93	0.93	1	1	1	0.86
								SNP1	SNP2	SNP3	SNP4	SNP5	SNP6	SNP7	SNP8	SNP9	SNP10	SNP11	SNP12	SNP13	SNP14	SNP15	SNP16	SNP17	SNP18	SNP19	SNP20	SNP21	SNP22	SNP23	Haplotype	Line	Line (%)	PAC_CC_RRI_09_Ae109
								GG	TT	AA	GG	CC	AA	AA	GG	TT	GG	AA	AA	TT	GG	AA	GG	CC	GG	CC	GG	TT	AA	TT	a	14	8.14	1.15 ± 0.10 A
								AA	GG	GG	CC	TT	CC	GG	AA	CC	AA	GG	GG	CC	AA	GG	AA	TT	TT	TT	AA	CC	GG	CC	b	154	89.53	2.96 ± 0.03 B
								GG	GG	GG	CC	TT	CC	GG	AA	CC	AA	GG	GG	CC	AA	GG	AA	TT	TT	TT	AA	CC	GG	CC	c	1	0.58
								AA	GG	GG	CC	TT	CC	GG	AA	CC	AA	GG	GG	CC	AA	GG	AA	TT	TT	TT	AA	CC	GG	TT	d	1	0.58
								GG	GG	GG	CC	TT	AA	AA	GG	TT	GG	AA	AA	TT	GG	AA	GG	TT	GG	TT	AA	CC	GG	TT	e	1	0.58
																															Heterozygous haplotype	1	0.58
							ID	1	2	3	4	5	6	7	8	9	10	11
							Marker	PsCam024761_14067_1165	PsCam013571_9223_318	PsCam046260_29751_2122	PsCam036857_21976_793	PsCam009519_6345_2388	PsCam021121_11837_271	PsCam004632_3479_243	PsCam044851_28599_2155	PsCam006198_4627_494	PsCam004429_3327_229	PsCam000934_793_606
							Pos	36.7	36.7	36.8	36.8	36.8	38.2	38.6	39	39	39.7	39.7
	Ae-Ps5.1	LD block	LG	Pos	Marker	Variable	p-value	r²	r²	r²	r²	r²	r²	r²	r²	r²	r²	r²
		V.2*	5	36.8	PsCam046260_29751_2122	PAC_FLO2_12_REN	7.99e-06	0.79	0.79	1	0.95	0.96	0.85	0.86	0.83	0.83	0.74	0.73
								SNP1	SNP2	SNP3	SNP4	SNP5	SNP6	SNP7	SNP8	SNP9	SNP10	SNP11	Haplotype	Line	Line (%)	PAC_FLO2_12_REN
								GG	AA	GG	GG	AA	GG	GG	TT	AA	AA	CC	a	83	48.26	172.92 ± 0.60 A
								AA	CC	TT	TT	GG	AA	AA	CC	GG	GG	TT	b	64	37.21	175.94 ± 0.68 B
								AA	CC	TT	TT	GG	GG	GG	TT	AA	AA	CC	c	2	1.16
								AA	CC	TT	TT	GG	AA	AA	TT	AA	AA	CC	d	1	0.58
								GG	AA	TT	TT	GG	AA	AA	CC	GG	GG	TT	e	5	2.91
								AA	CC	TT	TT	GG	AA	AA	CC	GG	AA	CC	f	3	1.74
								GG	AA	GG	GG	AA	GG	GG	TT	AA	GG	TT	g	2	1.16
								AA	CC	TT	TT	GG	GG	AA	CC	GG	GG	TT	h	1	0.58
								GG	AA	TT	TT	GG	AA	GG	TT	AA	AA	CC	i	2	1.16
								AA	CC	GG	TT	AA	AA	AA	CC	GG	GG	TT	j	1	0.58
								GG	AA	TT	TT	GG	GG	AA	CC	GG	GG	TT	k	1	0.58
								AA	CC	TT	GG	AA	GG	GG	TT	AA	GG	TT	l	1	0.58
																			Heterozygous haplotype	6	3.48
							ID	1	2	3	4	5	6
							Marker	PsCam049751_32372_1354	PsCam000771_668_1308	PsCam037281_22377_706	PsCam032889_18913_235	PsCam050005_32614_358	Ps115429
							Pos	66.8	67.6	67.6	68	68	70.8
	Ae-Ps7.6a	LD block	LG	Pos	Marker	Variable	p-value	r²	r²	r²	r²	r²	r²
		VII.8	7	70.8	Ps115429	PAC_CC_RRI_13_RB84	4.18e-13	0.71	0.74	0.74	0.77	0.77	1
						PAC_CC_RRI_09_RB84	3.63e-16
								SNP1	SNP2	SNP3	SNP4	SNP5	SNP6	Haplotype	Line	Line (%)	PAC_CC_RRI_13_RB84	PAC_CC_RRI_09_RB84
								AA	GG	GG	CC	GG	GG	a	59	34.3	2.68 ± 0.04 A	2.90 ± 0.05 A
								GG	AA	AA	TT	AA	CC	b	99	57.56	3.57 ± 0.03 B	3.67 ± 0.03 B
								AA	GG	GG	CC	GG	CC	c	4	2.33
								GG	AA	AA	TT	AA	GG	d	6	3.49
								GG	AA	AA	CC	GG	GG	e	1	0.58
								AA	AA	AA	TT	AA	CC	f	2	1.16
														Heterozygous haplotype	1	0.58
							ID	1	2	3	4	5	6	7
							Marker	PsCam026805_15548_347	PsCam023161_13047_484	PsCam038753_23762_1459	PsCam001904_1552_132	PsCam044935_28677_577	PsCam002863_2264_204	PsCam040056_24871_609
							Pos	72.7	72.7	72.7	73.1	73.1	73.2	77.5
	Ae-Ps7.6a	LD block	LG	Pos	Marker	Variable	p-value	r²	r²	r²	r²	r²	r²	r²
		VII.11	7	73.1	PsCam044935_28677_577	PAC_Field_RRI_12_RI	2.35e-05	0.93	0.91	0.9	0.71	1	0.81	0.76
								SNP1	SNP2	SNP3	SNP4	SNP5	SNP6	SNP7	Haplotype	Line	Line (%)	PAC_Field_RRI_12_RI
								AA	TT	GG	CC	AA	CC	CC	a	77	44.77	3.39 ± 0.05 A
								GG	CC	AA	CC	GG	TT	AA	b	13	7.56	3.63 ± 0.13 AB
								GG	CC	AA	TT	GG	TT	AA	c	60	34.88	3.70 ± 0.06 B
								GG	CC	GG	TT	GG	TT	CC	d	1	0.58
								AA	TT	GG	CC	AA	TT	AA	e	2	1.16
								AA	TT	GG	CC	AA	TT	CC	f	4	2.33
								AA	TT	GG	CC	AA	CC	AA	g	5	2.91
								AA	TT	GG	TT	GG	TT	AA	h	1	0.58
								GG	CC	AA	TT	GG	TT	CC	i	2	1.16
								GG	CC	AA	CC	AA	TT	AA	j	1	0.58
								GG	CC	AA	TT	GG	CC	AA	k	1	0.58
								AA	CC	AA	CC	GG	TT	AA	l	1	0.58
								AA	CC	AA	CC	AA	CC	CC	m	1	0.58
															Heterozygous haplotype	3	1.74
							ID	1	2	3
							Marker	Ps102494	PsCam056236_37092_1071	Ps131484
							Pos	84.7846	86.4	87.8631
	Ae-Ps7.6b	LD block	LG	Pos	Marker	Variable	p-value	r²	r²	r²
		VII.16	7	86.4	PsCam056236_37092_1071	PAC_Field_ADI1_All	7.73e-07	0.81	1	0.92
						PAC_Field_ADI2_All	1.62e-07
						PAC_Field_ADI2_12_DI	1.55e-05
						PAC_Field_ADI2_13_DI	7.53e-07
				87.86	Ps131484	PAC_Field_ADI2_11_RI	1.96e-05	0.78	0.92	1
						PAC_FLO1_10_REN	4.76e-18
						PAC_FLO1_12_REN	1.29e-21
						PAC_FLO2_10_REN	2.6e-09
						PAC_FLO2_12_REN	5.55e-18
						PAC_RIPE_10_REN	5.44e-10
						PAC_RIPE_12_REN	1.48e-22
						PAC_HT_12_REN	7.59e-06
								SNP1	SNP2	SNP3	Haplotype	Line	Line (%)	PAC_Field_ADI1_All	PAC_Field_ADI2_All	PAC_Field_ADI2_12_DI	PAC_Field_ADI2_13_DI	PAC_Field_ADI2_11_RI	PAC_FLO1_10_REN	PAC_FLO1_12_REN	PAC_FLO2_10_REN	PAC_FLO2_12_REN	PAC_RIPE_10_REN	PAC_RIPE_12_REN	PAC_HT_12_REN
								TT	AA	GG	a	149	86.63	2.90 ± 0.05 A	4.64 ± 0.06 A	3.98 ± 0.14 A	5.02 ± 0.10 A	4.46 ± 0.05 A	145.02 ± 0.36 B	145.55 ± 0.36 B	169.78 ± 0.31 B	175.33 ± 0.48 B	195.11 ± 0.26 B	207.88 ± 0.22 B	102.60 ± 1.83 A
								AA	CC	AA	b	17	9.88	3.24 ± 0.15 B	4.89 ± 0.17 A	4.35 ± 0.43 A	5.06 ± 0.31 A	5.14 ± 0.16 B	141.30 ± 1.06 A	137.49 ± 1.07 A	166.94 ± 0.93 A	170.39 ± 1.42 A	192.08 ± 0.76 A	203.22 ± 0.67 A	98.94 ± 5.42 A
								AA	AA	GG	c	3	1.74
								AA	CC	GG	d	1	0.58
											Heterozygous haplotype	2	1.16
							ID	1	2
							Marker	PsCam039195_24163_318	PsCam030828_18189_3163
							Pos	98.4	98.5
	Ae-Ps7.6b	LD block	LG	Pos	Marker	Variable	p-value	r²	r²
		VII.18	7	98.5	PsCam030828_18189_3163	PAC_Field_RRI_12_RI	1.74e-06	0.74	1
						PAC_Field_ADI2_10_DI	2.22e-06
								SNP1	SNP2	Haplotype	Line	Line (%)	PAC_Field_RRI_12_RI	PAC_Field_ADI2_10_DI
								AA	CC	a	144	83.72	3.51 ± 0.04 A	6.63 ± 0.07 A
								GG	TT	b	22	12.79	3.49 ± 0.11 A	7.29 ± 0.21 B
								AA	TT	c	5	2.91
								GG	CC	d	1	0.58
[truncated: 1 more columns]
