# Supplementary material for: Advanced backcross QTL analysis and comparative mapping with RIL QTL studies and GWAS provide an overview of QTL and marker haplotype diversity for resistance to Aphanomyces root rot in pea (Pisum sativum)
Source: Front Plant Sci. 2023 Sep 28;14:1189289. doi: 10.3389/fpls.2023.1189289 (PMC10569610; doi:10.3389/fpls.2023.1189289)
Supplement: Supplementary Table 7 — Marker haplotype description in the pea-Aphanomyces collection. a Names of the lines from the pea-Aphanomyces collection, as described in Desgroux et al. (2016); **Lines not retained in GWAS based on markers quality. Haplotype content (haplotype names in small letters) of each pea line in the collection at: b 11 consistent LD blocks associated with resistance to A. euteiches and e three consistent LD blocks associated with flowering or morphological traits, comprised in repositioned Ae-Psxxx QTL regions; favorable and unfavorable marker resistance haplotypes are indicated in green and red, respectively, rare and missing haplotypes are presented in grey and white, respectively. Adjusted means of each pea line for c field resistance synthetic variables and isolate- specific variables in controlled conditions, as well as g flowering and morphological synthetic variables in healthy nursery; names of variables are described in Supplementary Table 4 . Number of favorable and unfavorable haplotypes for: d resistance to A. euteiches and f flowering or morphological traits, for each pea line. [file Table_7.xlsx]

## Sheet: Haplotypes_Composition
			A. euteiches Ae-Psxx QTL repositioning and resistance haplotypeb											A. euteiches resistance variablec					Countd		A. euteiches Ae-Psxx QTL repositioning and flowering or morphological haplotypee			Countf		A. euteiches flowering or morphological variableg
			Ae-Ps1.2	Ae-Ps2.2b	Ae-Ps3.1b	Ae-Ps3.1b	Ae-Ps4.1	Ae-Ps4.3	Ae-Ps4.5	Ae-Ps7.6a	Ae-Ps7.6a	Ae-Ps7.6b	Ae-Ps7.6b	PAC_Field_ADI1_All	PAC_Field_ADI2_All	PAC_Field_RRI_All	PAC_CC_RRI_13_RB84	PAC_CC_RRI_09_Ae109	Favourable	Unfavourable	Ae-Ps2.2b	Ae-Ps5.1	Ae-Ps7.6b	Favourable	Unfavourable	PAC_Field_FLO1_All	PAC_Field_FLO2_All	PAC_Field_HT_All	PAC_Field_RIPE_All
		Pea-Aphanomyces collection linea	I.5	II.1	III.4	III.9	IV.2	IV.5	IV.8	VII.8	VII.11	VII.16	VII.18								II.3	V.2*	VII.16
	Selected lines from GSP breeding programs	AeB9703730	b	b	b	b	b	b	b	b	c	a	a	3.35443	4.94008	2.9722	3.2	3.31177	2	9	b	b	a	0	3	145.333	176.667	103.333	202.5
		AeA95-299.M.32.1	d	b	b	b	b	b	b	b	f	a	a	2.25943	4.28667	2.98787	3.82222	3.17573	2	7	b	a	a	1	2	143.833	170.167	80	202.833
		AeA95-304.M.4.4.5	b	b	b	b	b	b	b	b	a	a	a	3.42074	5.54333	3.1575	3.86667	3.48999	3	8	b	a	a	1	2	144.667	169.333	94.1667	201.667
		AeA95-306.NZ.13.2	b	b	b	b	b	b	b	a	a	a	a	2.89111	4.5225	2.46262	2.75556	2.89132	4	7	b	b	a	0	3	146.667	172	77.5	202.167
		AeA95-315.M.43.5	b	a	b	a	b	b	b	c	c	a	a	2.80816	4.31641	2.79278	3.17778	2.80073	4	6	b	a	a	1	2	149.333	176.333	130	200.5
		AeA95-317.M.71.2	b	a	b	a	b	b	b	a	g	a	a	2.59554	3.90791	2.25055	2.36667	2.9061	5	5	b	a	a	1	2	150	175.333	86.6667	200.667
		AeA95-320.M71.2	b	a	b	a	b	b	b	a	a	a	a	2.72926	3.7025	2.35375	2.65556	2.93961	6	5	b	a	a	1	2	148.333	176.5	115.833	201.333
		AeA95-321.M.33.3	b	a	b	a	b	b	b	b	c	a	a	2.47667	4.59208	2.71125	3.4	2.9217	4	7	b	a	a	1	2	148	174.833	119.167	199.5
		AeA95-325.M.34.1	b	a	b	a	b	b	b	b	c	a	a	2.09407	3.45292	2.68125	3.35	3.02991	4	7	b	a	a	1	2	151.167	175.167	90	201.333
		AeA95-326.M.7.1.1	b	a	b	a	b	b	b	d	a	b	a	2.65593	4.34417	2.86875	2.55556	3.27546	4	6	b	a	b	2	1	145.844	171.493	72.9409	197.691
		AeA95-327.M.24.7	b	a	b	a	b	b	b	d	a	b	a	2.5409	4.43043	2.627	2.22222	3.25211	4	6	b	a	b	2	1	144.344	169.327	62.1076	195.441
		AeA95-335.M.51.3	a	a	b	a	b	b	b	b	f	a	a	2.10184	4.08484	2.36996	3.5	3.16296	5	5	b	d	a	0	2	152.333	177.333	95.8333	203.167
		AeA95-343.M.61.5	c	b	b	a	b	b	b	b	f	-	a	3.28109	5.2375	2.86583	3.66667	3.20211	2	6	b	b	-	0	2	146.667	177	97.5	202.167
		AeA95-359.2002.1.4	b	a	b	c	b	b	b	b	c	a	c	3.11387	5.16083	3.12683	3.13333	2.65073	2	7	b	a	a	1	2	143.889	165.833	62.5	200.833
		AeA95-376.M.33.1	b	e	b	a	b	b	b	a	h	a	a	2.87148	4.62583	2.43012	1.94444	2.68001	4	5	b	a	a	1	2	145.167	176.167	103.333	202.667
		AeB97-709.11.1	b	b	b	a	b	b	b	b	c	a	a	2.97667	4.5425	2.98845	3.8	2.93823	3	8	b	a	a	1	2	147	176	83.3333	200.5
		AeB97-710.10.5	b	b	b	a	b	b	b	b	c	a	a	2.67132	4.30071	3.1395	3.94444	3.07009	3	8	b	a	a	1	2	144.5	174	67.5	199.667
		AeB97-712.11.1	b	a	a	a	b	b	b	b	b	a	a	2.32943	3.75817	2.50621	3.46667	2.61632	5	6	b	a	a	1	2	144.5	172.167	75	200.833
		AeB97-722.14.1	b	b	a	a	b	b	b	b	c	a	a	2.74852	4.23821	2.78958	3.55556	2.93677	4	7	b	a	a	1	2	145	167.667	94.1667	198
		AeB97-723.3.2	b	a	a	a	b	b	b	b	c	a	a	3.15769	4.39302	2.62252	3.11111	2.95073	5	6	b	a	a	1	2	141.667	171.833	98.3333	200.5
		AeB97-724.2.3	b	a	a	a	b	b	b	b	c	a	a	2.77926	4.20208	2.6575	3.06667	2.9939	5	6	b	a	a	1	2	142.667	172.833	99.1667	199.833
		AeB97-725.11.2	a	a	a	a	b	b	b	b	c	a	a	1.94407	4.03588	2.62792	3.01667	2.72882	6	5	b	a	a	1	2	143.667	172	93.3333	203.833
		AeB97-729.2.2	a	b	b	b	b	b	b	b	c	a	a	3.17609	5.30734	2.85667	3.33333	2.92009	3	8	b	a	a	1	2	144.333	168.333	95.8333	200.333
		AeB97-730.10.2	b	b	b	b	b	b	b	b	c	a	a	2.90667	4.83442	3.11225	3.43333	3.17618	2	9	b	b	a	0	3	146	175	100.833	202.333
		AeB97-736.3.10	b	b	b	b	b	b	b	d	a	a	a	4.11314	5.98633	2.76742	3.25	2.9392	3	7	b	a	a	1	2	138.333	171.833	93.3333	199
		AeB97-738.2.3	e	b	a	a	b	b	b	a	a	a	a	1.95332	3.19466	2.27221	2.76667	2.79954	6	4	b	a	a	1	2	140.5	166.667	90.0625	202.167
		AeB97-739.15.2	e	b	a	a	b	b	b	a	a	a	a	2.45259	3.30625	2.29208	3.13333	2.97454	6	4	b	b	a	0	3	141.333	171.167	100	201.833
		AeB97-740.11.1	e	b	a	a	b	b	b	a	a	a	a	2.12519	4.03625	2.30042	2.73333	2.50749	6	4	b	a	a	1	2	142	171.5	91.6667	201.833
		AeB97-741.9.6	e	b	a	a	b	b	b	a	a	a	a	2.15593	3.265	2.30292	3	2.95749	6	4	b	a	a	1	2	140.667	170.833	90	200.833
		AeB97-745.2.1	b	b	a	c	b	b	b	b	b	a	a	3.22187	4.61647	2.80345	3.53333	2.97009	3	7	b	a	a	1	2	140.344	165.327	67.9409	195.941
		AeB97-747.3.7	f	b	b	a	b	b	b	b	a	a	a	2.97095	5.64133	3.57167	3.4	3.22546	4	6	b	a	a	1	2	144.667	168.833	88.3333	203
		AeD9904-7	b	b	g	a	b	b	b	a	a	-	a	2.24778	4.13625	1.79167	2.51667	2.96177	4	5	a	b	-	1	1	135.667	171	82.5	200.5
		AeD99QU-04-3p-7-1	b	a	a	b	a	a	a	b	c	a	a	2.48051	3.90538	2.3681	3.23889	0.692513	7	4	b	f	a	0	2	148.5	172.833	83.3333	200.333
		AeD99QU-04-3sp-9-2	b	a	a	b	a	a	a	b	c	a	a	2.75444	3.93875	2.34917	3.06667	0.843896	7	4	b	f	a	0	2	147.833	173.333	89.1667	200.5
		AeD99QU-04-4-6-1	b	a	a	b	a	a	a	a	c	a	a	3.1198	4.53542	2.29621	2.2	0.668896	8	3	b	f	a	0	2	152.333	178.333	109.167	203.5
		AeD99QU-04-6-6-3	b	b	g	a	b	b	b	a	a	a	b	2.63314	4.43737	2.2975	2.71667	2.55211	4	6	a	b	a	1	2	143.833	170.833	85	201.333
		AeD99QU-04-7-3-1	b	b	g	a	b	b	b	a	a	a	a	2.77651	4.14821	2.18512	2.88889	2.33368	5	5	a	b	a	1	2	139.5	171.5	81.6667	202
		AeD99QU-04-8b-5-2	b	b	g	a	b	b	b	a	a	a	a	2.21815	4.11083	2.21458	1.83889	2.49751	5	5	a	b	a	1	2	138.667	173.167	87.5	202.333
		AeD99QU-04-8v-2-5	b	b	g	a	b	b	b	a	a	a	a	2.22883	3.79524	2.21267	2.21667	2.83368	5	5	a	b	a	1	2	138	169	90	200
		AeD99QU-04-9-10-1	b	b	g	a	b	b	b	a	a	a	b	2.43963	4.19542	2.3325	2.73333	3.07009	4	6	a	b	a	1	2	143.833	172.667	82.5	200.833
		AeD99QU-04-14-10-4	a	a	a	b	b	b	b	a	a	a	a	2.55556	4.19583	2.81208	2.75	3.19789	7	4	b	b	a	0	3	144.167	167.333	92.5	198.5
		AeD99QU-04-15-8-1	a	a	a	a	b	b	b	a	a	a	a	2.54814	4.60175	2.66375	2.84444	3.1717	8	3	b	b	a	0	3	143.833	170.833	97.5	201
		AeD99QU-04-17-8-1	b	b	b	a	a	b	b	b	a	a	a	2.20983	4.25022	2.61241	2.61111	2.97454	5	6	b	b	a	0	3	143.556	168.768	98.342	201.284
		AeD99QU-04-18af-10-2	a	a	a	b	b	b	b	a	a	a	a	2.4411	4.09167	2.50263	3.33333	2.99789	7	4	b	b	a	0	3	145	169.333	98.3333	200.833
		AeD99QU-04-21-9-1	a	a	a	b	b	b	b	a	a	a	a	3.33684	5.27841	3.16375	3.66667	3.3892	7	4	b	b	a	0	3	144.833	168.167	88.3333	198.333
		AeD99QU-04-22-10-3	b	b	a	b	b	b	b	b	a	a	a	4.08778	5.58612	3.43583	3.86667	3.50211	4	7	b	a	a	1	2	146.333	169.333	109.167	198
		AeD99QU-04-23-8-1	b	b	b	b	b	b	b	b	c	a	a	4.16459	6.13916	3.42598	3.73333	3.0783	2	9	b	b	a	0	3	143.667	170	96.6667	199
		AeD99QU-04-24-3-2	a	b	b	c	b	b	b	b	c	a	a	2.80407	5.16792	3.17375	3.55556	3.42009	3	7	e	b	a	0	2	144.767	166.489	87.4671	200.275
		AeD99OSW- 1-10-8	g	b	b	c	b	b	b	b	c	a	a	3.95925	5.61112	2.98458	3.66667	3.17454	2	7	e	a	a	1	1	143.5	171.167	90	200.167
		AeD99OSW- 2-7-8	a	b	a	b	b	b	b	b	c	a	a	2.77741	5.2375	2.73425	3.4	2.64204	4	7	a	a	a	2	1	136.667	171.5	100.833	199.5
		AeD99OSW- 3-8-7	b	a	b	a	b	b	b	b	b	a	a	2.90606	5.16237	3.11625	3.86667	3.41332	4	7	b	a	a	1	2	142.667	170.167	94.1667	202.667
		AeD99OSW- 4-6-4	b	b	i	b	b	b	a	b	b	a	a	3.61037	5.78667	3.25325	3.38889	2.61751	3	7	b	a	a	1	2	145.5	173.833	103.333	200.333
		AeD99OSW- 5-9-2	a	a	a	b	a	b	b	b	c	a	a	2.50661	4.86792	2.89167	3.8	3.04789	6	5	b	a	a	1	2	149.667	171	108.333	201
		AeD99OSW- 6-2-3	a	b	a	b	b	b	b	b	c	a	a	2.79368	5.03188	2.94542	3.27778	3.29927	4	7	a	a	a	2	1	140.677	174.827	110.858	203.191
		AeD99OSW- 7-6-7	a	b	a	b	b	b	b	b	c	a	a	3.61889	5.45333	2.7775	3.51667	2.85749	4	7	a	a	a	2	1	136.333	168.833	93.3333	196.167
		AeD99OSW- 8-8-1	b	b	d	a	b	a	a	b	c	a	a	3.71704	5.66792	2.90167	3.53333	0.333677	5	5	b	a	a	1	2	144	168	114.167	199.333
		AeD99OSW- 9-9-2	b	h	a	b	b	b	a	b	c	a	a	2.94556	5.208	2.94917	4	1.8783	4	6	b	a	a	1	2	144.167	166.333	89.1667	195.5
		AeD99OSW- 10-10-6	a	b	d	a	b	b	a	b	c	a	a	2.39258	4.42862	2.94634	3.13333	1.92454	5	5	e	a	a	1	1	143.167	168.333	94.1667	199
		AeD99OSW- 11-7-4	h	b	a	b	b	a	b	b	c	a	a	2.75262	4.94633	2.56637	3.4	3.1217	4	6	b	a	a	1	2	144.833	169.5	96.6667	198.333
		AeD99OSW- 12-18-4	b	a	a	b	b	b	b	b	c	a	a	2.8537	4.3275	2.04833	3.01667	3.08796	4	7	b	b	a	0	3	150	173.667	110.833	202
		AeD99OSW- 13-9-1	b	a	h	b	b	a	a	b	c	a	a	3.03704	4.68375	2.91042	3.46667	0.942513	5	5	b	b	a	0	3	146.167	171.5	90	199.667
		AeD99OSW- 14-8-8	a	b	b	a	b	b	b	b	i	a	a	2.48037	4.39133	2.81333	3.73333	3.17009	4	6	b	a	a	1	2	151.833	185.667	108.333	206.052
		AeD99OSW- 15-7-4	b	b	b	b	b	b	b	b	c	b	b	4.17714	5.48944	3.30278	3.82222	3.27711	0	11	b	a	b	2	1	134.511	162.827	70.0242	189.857
		AeD99OSW- 16-1-10	b	a	a	b	b	b	b	b	c	a	a	2.78556	4.50875	2.88125	3.65	3.59927	4	7	b	b	a	0	3	150.667	179.833	120	204.833
		AeD99OSW- 18-6-5	b	b	g	b	b	b	b	a	a	a	a	2.63906	4.31945	2.0745	2.91667	2.4061	4	6	b	b	a	0	3	145	176.5	78.3333	201.833
		AeD99OSW- 20-3-7	b	b	a	b	b	a	b	a	g	a	a	3.12519	4.21708	2.31283	2.6	2.64927	5	5	b	b	a	0	3	144.594	171.493	95.4409	199.191
		AeD99OSW- 22-3-7	b	b	h	b	b	a	a	a	a	a	a	2.53351	3.74258	2.39333	2.02778	0.552111	6	4	b	b	a	0	3	142.844	176.91	96.2742	205.441
		AeD99OSW- 23-7-4	b	b	b	b	a	a	a	a	a	a	a	2.41836	4.23196	2.8725	3.13333	1.0283	7	4	b	b	a	0	3	147.667	177.667	85	204.833
		AeD99OSW- 24-10-5	b	b	b	b	b	b	b	a	a	a	a	3.10391	4.91626	2.40866	2.4	2.45211	4	7	a	b	a	1	2	132.844	171.827	98.7742	198.941
		AeD99OSW- 25-9-4	b	b	b	b	b	b	b	e	a	a	a	3.47148	5.02917	3.18708	3.06667	2.70491	3	7	b	b	a	0	3	147	181.333	127.5	207.167
		AeD99OSW- 26-3-8	b	b	b	b	b	b	b	a	a	a	a	2.91926	4.51542	2.57875	2.65	2.81632	4	7	a	a	a	2	1	139	164.167	93.3333	202.667
		AeD99OSW- 27-7-6	a	b	a	b	b	b	b	a	a	b	b	3.73936	5.67886	3.03852	2.73333	3.2408	4	7	a	a	b	3	0	129.594	162.91	105.024	194.607
		AeD99OSW- 28-8-4	b	a	b	b	b	b	b	a	a	b	b	3.3828	5.6448	2.77012	2.67889	3.09251	3	8	b	b	b	1	2	143.094	164.077	95.4409	198.607
		AeD99OSW- 29-3-3	b	b	b	b	b	b	b	c	c	a	a	3.78891	5.24	2.72391	3.30556	2.82991	2	8	b	b	a	0	3	144.167	169.667	91.6667	198.333
		AeD99OSW- 30-4-4	b	b	b	b	b	b	b	b	c	a	a	3.80517	5.17341	2.9143	3.21667	2.99251	2	9	b	a	a	1	2	143.333	176.333	114.167	201
		AeD99OSW- 33-7-5	b	b	b	a	b	b	b	a	a	b	b	3.56206	5.30751	2.82095	2.66667	2.77454	3	8	b	b	b	1	2	137.633	167.522	84.2325	196.449
		AeD99OSW- 34-7-2	b	-	-	a	b	b	b	a	a	b	b	3.10378	4.2722	2.24351	3.25556	2.65073	3	6	b	-	b	1	1	139.466	165.022	85.0659	196.949
		AeD99OSW- 35-9-2	b	b	b	b	b	b	b	b	c	a	a	3.30333	4.73708	2.78917	3.73333	3.40073	2	9	b	b	a	0	3	144.333	175.167	115.833	201.167
		AeD99OSW- 36-9-10	a	a	b	b	b	b	b	b	c	a	a	2.42185	3.995	2.72458	3.46667	2.82991	4	7	b	a	a	1	2	147.833	172.333	91.6667	204.5
		AeD99OSW- 37-3-4	a	a	a	a	b	b	b	b	b	a	a	1.81091	3.24	2.3647	3.33333	2.95211	6	5	b	b	a	0	3	146.344	175.993	98.3576	204.441
		AeD99OSW- 38-5-4	d	a	b	b	b	b	b	b	b	d	a	3.07873	5.14616	2.62417	3.55	3.00749	2	7	b	e	d	0	1	145.333	178	110	203.333
		AeD99OSW- 39-5-5	b	a	b	b	b	b	b	b	b	a	a	3.19628	4.72383	2.49075	3.2	3.0908	3	8	b	a	a	1	2	145.333	171.333	99.1667	200.333
		AeD99OSW- 40-3-3	a	a	b	b	b	b	b	a	a	a	a	2.40926	3.86875	2.15	2.6	2.5283	6	5	b	b	a	0	3	151.667	173.667	88.3333	202.333
		AeD99OSW- 41-7-6	b	a	a	a	b	b	b	a	a	a	a	2.7311	4.13583	1.78642	2.61667	2.42546	7	4	b	-	a	0	2	149	175.667	120	203.167
		AeD99OSW- 42-3-1	a	a	b	b	b	b	b	a	a	a	a	2.72407	4.77667	2.50208	2.56667	3.0392	6	5	b	c	a	0	2	145.833	175.333	99.1667	203.167
		AeD99OSW- 43-9-8	d	a	g	b	b	b	b	a	g	a	a	2.40926	3.84208	1.83542	2.58333	1.99789	4	4	b	a	a	1	2	148.333	172	96.6667	202.333
		AeD99OSW- 44-19-1	i	b	a	a	b	b	b	a	a	b	b	3.29594	4.95668	2.32533	2.3	2.74789	4	6	b	b	b	1	2	133.594	164.827	87.1076	196.691
		AeD99OSW- 45-8-7	-	a	a	a	b	b	b	a	g	a	a	2.04725	3.30779	1.80887	2.03333	2.30073	6	3	b	e	a	0	2	150.167	175.667	111.667	204.167
		AeD99OSW- 47-6-1	a	a	d	b	b	b	b	a	a	a	a	2.08815	3.60667	1.91612	2.28889	2.45211	6	4	b	b	a	0	3	142.167	173.333	105.833	202.5
		AeD99OSW- 48-5-4	a	a	a	-	b	b	b	a	a	a	a	2.16741	3.9165	2.00375	2.53333	2.80211	7	3	b	b	a	0	3	140.667	171	98.3333	202
		AeD99OSW- 49-5-7	a	a	a	a	b	b	b	a	a	a	a	2.24185	3.44583	1.82975	3.02778	2.57289	8	3	b	b	a	0	3	147	167	104.167	200.167
		AeD99OSW- 50-2-5	a	f	a	a	b	b	b	-	a	a	a	2.07593	3.31417	2.13408	1.86667	3.02009	6	3	b	-	a	0	2	144.667	172.833	92.5	202
		AeD99OSW- 51-2-10	a	a	b	b	b	b	b	c	a	a	a	2.18667	3.8	2.27792	2.06667	2.99789	5	5	b	a	a	1	2	148.167	174.833	82.5	202
		AeD99OSW- 53-3-5	a	a	a	b	b	b	b	a	a	a	a	2.13277	3.83133	2	2.86667	2.35749	7	4	b	b	a	0	3	146.167	180	114.167	204.833
		AeD99OSW- 54-10-5	b	a	b	b	b	b	b	a	a	a	a	2.93628	4.659	2.45621	2.44444	2.72009	5	6	b	b	a	0	3	145.844	175.493	107.021	204.191
		AeD99OSW- 55-6-4	a	b	b	b	b	b	b	a	a	a	a	2.26593	3.765	2.07208	2.66667	2.67009	5	6	b	b	a	0	3	145	178.167	104.167	204.333
		AeD99OSW- 56-19-4	a	g	a	a	b	b	b	a	a	a	a	1.77717	3.81455	2.16747	3.06667	3.19789	7	3	b	b	a	0	3	142.833	174.333	92.5	199.667
		AeD99OSW- 57-9-8	c	a	a	a	b	b	b	a	a	c	a	2.20636	3.38487	1.92345	2.6	2.55211	6	3	b	b	c	0	2	148.667	178.167	87.5	204.167
		AeD99OSW- 58-10-5	b	a	a	b	b	b	b	a	a	b	b	3.00002	4.49918	2.07116	1.99174	2.43368	4	7	b	b	b	1	2	139.094	164.827	69.1909	195.441
		AeD99OSW- 59-7-4	a	g	b	b	b	b	b	a	a	b	b	4.04444	5.62625	2.62	2.66667	3.1061	3	7	b	b	b	1	2	135.094	164.16	88.3576	194.691
		AeD99OSW- 60-1-3	a	a	a	a	b	b	b	d	a	b	b	2.49909	4.59334	2.25594	2	2.1061	5	5	b	b	b	1	2	135.511	162.41	101.274	195.941
	RILs from INRAE and USDA research programs	BAP8.10	b	h	b	b	b	b	b	a	a	b	b	2.80852	4.94083	2.77875	3.25	-	2	8	b	b	b	1	2	147.333	179.5	92.5	-
		BAP8.43	b	b	b	b	b	b	b	a	a	b	b	3.24673	4.6975	2.66375	2.73333	-	2	9	b	a	b	2	1	140	169.667	68.3333	199.5
		BAP8.128	b	b	b	b	b	b	b	b	a	a	a	2.28333	4.40239	3.04	3.83333	-	3	8	b	-	a	0	2	150.5	183.167	71.6667	206.333
		BAP8.184	-	b	b	b	b	b	b	a	a	b	b	3.57407	5.1075	2.52625	2.66667	-	2	8	b	-	b	1	1	130.667	162.167	62.5	197
		BA55.8	s	b	a	a	b	b	b	b	c	a	a	3.20519	4.58	2.7425	3.8	-	4	6	b	a	a	1	2	146.167	175.167	97.5	201.667
		BA55.26	a	a	a	a	b	b	b	b	c	a	a	2.37667	3.76625	2.49583	4	-	6	5	b	a	a	1	2	141.833	169.833	85	200
		BA55.52	a	a	a	a	b	b	b	b	c	a	a	2.80858	4.19708	2.45333	4	-	6	5	b	a	a	1	2	146.833	170.167	81.6667	202.5
		BA55.88	a	-	a	a	b	b	b	b	-	a	a	2.56185	3.96167	2.47958	3.88889	-	5	4	b	a	a	1	2	143.5	168.5	78.3333	200.167
		BA55.161	a	b	a	a	b	b	b	b	c	a	a	2.95148	5.22241	2.65167	3.91667	2.4608	5	6	b	a	a	1	2	143	176	101.667	202.333
		BA55.171	a	a	a	a	b	b	b	b	c	a	a	2.46259	4.09333	2.7725	4.28771	-	6	5	b	a	a	1	2	142.5	170	98.3333	201.833
		BA55.233	r	a	b	b	b	b	b	b	c	a	a	2.27784	3.77072	2.89292	4.34555	3.0217	3	7	b	a	a	1	2	146	172.167	70.8333	202.333
		BA55.231	a	a	a	a	b	b	b	b	c	a	a	2.35785	4.51708	2.5475	3.88889	-	6	5	b	a	a	1	2	148.5	167.167	67.5	199.167
		RIL 846-07	a	b	b	b	b	b	b	d	a	a	a	2.48148	4.18782	2.50333	2.35	-	4	6	b	a	a	1	2	146.5	176	105.833	205.167
		RIL 847-08	a	b	b	b	b	b	b	a	a	a	a	2.37	4.13542	2.75375	2.94444	-	5	6	b	b	a	0	3	146	175.333	98.3333	202.167
		RIL 847-22	a	b	b	b	b	b	b	a	a	a	a	2.43859	4.51708	2.34833	2.87222	-	5	6	b	b	a	0	3	142.833	173	102.5	202.5
		RIL 847-28	a	b	b	b	b	b	b	a	g	a	a	2.69185	4.61279	2.61625	2.77778	-	4	6	b	b	a	0	3	143.333	174.333	115	202.333
		RIL 847-45	a	b	b	b	b	b	b	a	a	a	a	2.97519	4.70458	2.48125	3.34555	-	5	6	b	b	a	0	3	144.833	176.5	100.833	202.5
		RIL 847-50	a	b	b	b	b	b	b	a	a	a	a	2.32074	3.89208	2.63125	3.22222	3.12546	5	6	b	b	a	0	3	146.167	174.833	91.6667	203.333
		RIL 847-68	a	b	b	b	b	b	b	a	a	a	a	2.22185	4.1625	2.51792	2.33333	-	5	6	b	b	a	0	3	143.167	174.333	95	202.833
		RIL 847-53	a	b	b	b	b	b	b	a	a	a	a	2.63801	4.33234	2.6056	2.6	-	5	6	b	b	a	0	3	144.261	175.16	85.8576	205.941
	Parents of RIL populations and GSP breeding program	90-2079	d	b	b	b	b	b	a	b	e	c	a	3.72781	5.78029	3.16637	3.66667	1.60073	2	6	b	a	c	1	1	146.333	172.167	96.6667	201.833
		0-2100	a	a	b	a	b	b	a	b	c	a	a	2.4755	4.9165	3.12217	3.53333	1.0939	6	5	b	a	a	1	2	144.667	170.333	87.5	201.833
		90-2131	a	b	b	b	b	b	b	c	f	a	a	2.4763	4.63417	2.10542	3.13333	2.90749	3	6	b	b	a	0	3	145	174.833	110.833	204
		MISTRAL	n	d	c	b	b	b	b	b	c	a	b	3.76888	5.64612	3.04375	3.86667	3.05211	1	7	e	b	a	0	2	146.333	172.167	82.5	201.667
		RUSTIC	b	a	b	c	b	b	b	b	c	a	a	3.71778	5.80083	3.31875	3.31667	3.32546	3	7	b	a	a	1	2	144.333	167.167	100.833	200.833
		0-2093	a	c	b	a	b	a	c	b	a	a	a	2.11961	3.60616	2.82958	3.2	2.5717	6	3	d	c	a	0	1	146.667	178.833	96.6667	206.833
		Mn314	a	b	a	b	b	a	a	b	c	a	a	3.87447	5.42651	3.19658	3.73333	0.756104	6	5	a	a	a	2	1	138.667	170	110	199.333
		PI269802	q	n	b	a	b	b	b	b	c	a	a	3.70333	5.36176	2.97905	4	2.5842	3	6	j	a	a	1	1	144.639	167.934	82.5087	198.95
		200	a	a	d	a	b	b	b	b	b	a	a	2.22517	3.84029	2.96075	3.06667	3.19927	5	5	b	a	a	1	2	144.5	173.167	97.5	202.667
		45	a	b	a	c	b	b	b	b	b	a	a	2.72462	4.10583	2.50833	4.06667	3.11461	4	6	b	a	a	1	2	142.5	166.5	90	201.833
		CAPELLA	b	b	b	a	b	b	b	b	c	a	a	3.40815	5.17505	3.11708	3.26667	3.31632	3	8	b	a	a	1	2	144	174.167	104.167	200.333
		DSP (Dark skin perfection)	a	b	b	b	b	b	b	b	c	a	a	2.96799	5.05883	2.80929	3.66667	3.0561	3	8	b	a	a	1	2	148	173.667	94.1667	202.667
		PI180693	b	a	b	b	b	b	b	a	a	b	b	3.16221	4.39042	2.38917	2.46667	2.7561	3	8	b	b	b	1	2	144.833	174.667	151.667	200.833
		VICTOR	t	a	c	b	b	b	b	b	c	a	c	3.7237	5.33417	3.01708	3.4	2.73368	2	6	f	b	a	0	2	149	170	80.8333	200
		BACCARA	b	b	b	b	b	b	b	b	a	a	a	3.8924	5.47359	3.43517	3.95	3.82954	3	8	b	a	a	1	2	144.333	167.667	84.1667	196.833
		PUGET (=PI608010, JI2434)	a	b	b	b	b	b	b	b	c	a	a	3.10074	5.03901	3.17408	3.75	3.80046	3	8	b	a	a	1	2	144.667	166.167	75	199.667
		552	a	-	a	a	b	b	b	b	-	a	a	2.13758	3.86082	2.37708	3.73333	2.82009	5	4	b	a	a	1	2	145.167	172.5	117.5	202
		MN313	a	b	b	b	b	b	a	b	e	c	a	3.51963	5.2025	3.21125	3.93333	1.17454	3	6	b	a	c	1	1	142.333	165.5	95	200.5
	New sources of partial resistance from INRAE large screening program	0-2042	a	b	e	b	b	b	b	b	c	a	a	3.44556	4.86292	2.765	3.73333	2.87546	3	7	b	a	a	1	2	144.833	168	88.3333	199
		0-2016	-	-	b	-	b	b	b	a	a	a	a	2.16	3.77292	2.5375	3	3.13368	4	4	c	a	a	1	1	147.333	176	95.8333	204.833
		ROSABLENDE	b	a	b	b	b	b	b	a	a	b	b	3.00148	4.41042	2.45833	2.4	2.9717	3	8	b	b	b	1	2	146.667	185	160	206.333
		VK4888 SPARTANETS	b	a	b	b	b	b	b	a	a	b	b	3.21778	4.66792	2.32583	2.46667	2.73368	3	8	b	b	b	1	2	144.667	175.167	146.667	204
		E11	l	k	-	-	-	-	d	d	-	a	c	2.95815	4.6825	2.90333	2.55556	2.99789	1	0	-	-	a	0	1	155	182.5	160.833	206.833
		L2782.1	o	-	-	c	a	b	b	b	k	a	b	3.10593	4.09737	2.57875	2.88889	2.65211	2	4	-	g	a	0	1	165.5	185.667	150.833	208.428
		LISA	b	m	b	b	b	b	b	b	c	a	a	2.80333	4.30625	2.66542	3.36667	3.0439	2	8	h	i	a	0	1	147.167	173.833	150	202.333
		ZP141 (=V281)	u	o	-	-	b	b	b	b	m	a	a	2.77224	4.71237	2.51174	3.73333	2.79789	2	4	l	l	a	0	1	155.5	183.167	178.333	206.833
		0-2073	a	b	a	b	b	b	b	b	c	a	a	2.80716	4.57022	2.19991	3.26667	2.4861	4	7	b	a	a	1	2	143.5	167.333	90	199
		100	a	b	c	b	b	b	b	b	c	a	a	3.46407	5.25695	2.6225	3.13333	2.4717	3	7	a	a	a	2	1	135.333	168.167	107.5	198
		E186**	-	-	-	-	-	-	-	-	-	-	-	-	-	-	-	-	-	-	-	-	-	-	-	-	-	-	-
		ETHIOPIA-32 CGN 3255 (=PI196026)	i	l	b	b	b	c	b	f	b	a	a	3.00002	5.20403	2.74436	2.56667	2.84789	2	5	b	h	a	0	2	148.167	178.333	152.5	204.333
		FRIGLOO	a	d	b	b	a	b	b	b	c	a	b	2.83556	4.745	2.75125	3.26667	3.00211	3	7	b	b	a	0	3	146.167	171.667	104.167	200
		GAT 1259	n	k	i	b	c	-	-	b	j	a	d	3.19296	4.585	2.61625	3.13333	2.89251	1	2	g	e	a	0	1	153.167	182.833	166.667	206.167
		GSP1023	a	f	a	a	b	b	b	b	c	a	a	2.38926	4.7725	2.32583	3.45	3.25211	5	5	b	a	a	1	2	143.833	166.167	85	198.833
		LOCAL (=bluish-green, small,B-563)**	-	-	-	-	-	-	-	-	-	-	-	-	-	-	-	-	-	-	-	-	-	-	-	-	-	-	-
		NEPAL A	p	n	e	b	d	b	e	b	l	a	c	4.30499	5.96529	2.22842	3.6	3.4061	1	3	i	j	a	0	1	140.011	165.667	70.8333	195.167
		NO. 9845 (=PI 196032)	i	l	i	b	a	b	b	f	b	a	a	4.27424	5.70966	3.09287	2.26667	2.85749	3	4	b	k	a	0	2	148.5	177.5	145.833	203.167
		W I8903	a	a	d	b	d	b	b	b	b	a	a	2.86998	4.2513	2.43083	3.4	2.80073	4	5	b	a	a	1	2	147	167.333	82.5	200.5
		W I8905	a	a	d	b	d	b	b	b	b	a	a	3.20244	4.89821	2.60637	3.06667	2.6717	4	5	b	a	a	1	2	140.5	172.167	148.333	201.833
	European varieties	ODEON	b	b	b	b	b	b	b	b	a	a	a	3.76667	5.59917	3.60625	3.8	3.1439	3	8	b	i	a	0	2	144.833	170.5	93.3333	201.5
		ENDURO	m	a	c	b	b	b	b	b	c	a	b	3.56114	5.45883	3.2722	3.66667	3.00749	2	7	f	b	a	0	2	149.333	166.667	88.3333	199.833
		LUMINA	b	b	b	b	b	b	b	b	a	a	a	3.74185	5.86375	3.65625	4	3.49251	3	8	b	a	a	1	2	145.5	172.833	95	201.5
		ASTRID	j	j	c	b	b	b	b	b	a	a	c	3.92286	5.79389	3.32278	3.33333	3.06632	2	5	b	b	a	0	3	148.633	169.855	93.3992	200.949
		PAWNEE	c	b	b	b	b	c	b	b	i	a	a	3.45074	5.69362	2.577	3.33333	2.27289	2	6	b	e	a	0	2	148.833	169.167	86.6667	198.333
		ISARD	m	b	b	b	b	b	b	b	c	a	b	3.98969	6.05434	2.94537	3.53333	3.03259	1	9	b	b	a	0	3	147.667	168.667	84.1667	199.833
		EDEN	b	b	b	b	b	b	b	b	a	a	a	3.93333	6.26542	3.31304	3.33333	3.14251	3	8	b	a	a	1	2	144.5	167	94.1667	197.833
		886/01	c	d	f	b	b	b	b	b	d	a	a	3.30605	4.96869	3.0007	3.8	3.22454	2	5	b	b	a	0	3	153	181.333	100	206
		DOVE HR**	-	-	-	-	-	-	-	-	-	-	-	-	-	-	-	-	-	-	-	-	-	-	-	-	-	-	-
		ALIXOR	b	b	b	b	b	b	b	b	a	a	a	3.5	5.53821	3.35717	3.83333	3.63796	3	8	b	a	a	1	2	144.167	171.167	95.8333	202
		AMICAL	b	b	b	a	b	b	b	b	a	a	a	3.83647	5.84779	3.21583	3.83333	3.21632	4	7	b	e	a	0	2	148.5	174	99.1667	201.333
		ANTARES	f	i	b	b	b	b	b	b	c	a	a	3.58521	5.27949	3.59512	3.86667	3.79039	2	7	b	g	a	0	2	146.167	176.333	101.667	205.667
		BELOTE	k	b	b	b	b	b	b	b	a	a	a	3.74925	5.38991	3.08208	3.73333	3.21632	3	7	b	a	a	1	2	143.667	168.167	93.3333	201
		MARIGNAN	b	b	b	b	b	b	b	b	a	a	a	3.85429	5.85987	3.64075	4.06667	3.8217	3	8	b	a	a	1	2	143.5	168.667	91.6667	199.5
		SAFRANOS	b	c	b	b	b	b	b	b	a	a	a	4.62684	6.204	3.60083	4.13333	3.35073	3	7	k	a	a	1	1	145.667	168	105	197.667
		HARDY	b	b	b	b	b	b	b	b	a	a	a	3.65593	5.62583	3.59867	3.73333	3.0033	3	8	b	a	a	1	2	143	167.167	102.5	197.667
